# Supplementary material for: The Oral Microbiome across Oral Sites in Cats with Chronic Gingivostomatitis, Periodontal Disease, and Tooth Resorption Compared with Healthy Cats
Source: Animals (Basel). 2023 Nov 16;13(22):3544. doi: 10.3390/ani13223544 (PMC10668797; doi:10.3390/ani13223544)
Supplement: Supplementary file 1 [file animals-13-03544-s001.zip]

Archive with 1 entries (1 files):
- animals-2679484-supplementary.xlsx
