# Supplementary material for: The Oral Microbiome across Oral Sites in Cats with Chronic Gingivostomatitis, Periodontal Disease, and Tooth Resorption Compared with Healthy Cats
Source: Animals (Basel). 2023 Nov 16;13(22):3544. doi: 10.3390/ani13223544 (PMC10668797; doi:10.3390/ani13223544)
Supplement: Supplementary file 1 [file animals-13-03544-s001.zip › animals-2679484-supplementary.xlsx]

## Sheet: Overview
				SUPPLEMENTARY MATERIALS FOR:
		The Oral Microbiome Across Oral Sites in Cats with Chronic Gingivostomatitis,
		Periodontal Disease, and Tooth Resorption Compared to Healthy Cats
List of Tables:
Table S1	Metadata associated with all samples utilized in this study
Table S2	ASV table
Table S3	ASV taxonomic labels
Table S4	Mean relative abundances of bacterial species in FCGS samples vs. healthy samples
Table S5	Alpha-diversity analyses comparing FCGS cats vs. healthy cats at each oral site
Table S6	Beta-diversity PERMANOVA analyses comparing FCGS cats vs. healthy cats at each oral site
Table S7	Beta-diversity PERMANOVA analyses ~ Oral Site (e.g. gingival sulcus samples vs. caudal mucosal samples)
Table S8	Differential abundance analyses to identify bacteria enriched in healthy cats compared to FCGS cats (species & genera)
Table S9	Alpha-diversity analysis comparing cats with different oral conditions (FCGS-SPD vs. FCGS-TR vs. SPD vs. TR)
Table S10	Beta-diversity PERMANOVA analyses ~ FCGS diagnosis + TR diagnosis + SPD diagnosis

## Sheet: TableS1
Table S1. Metadata associated with all of the microbiome samples utilized in this study.
The oral microbiomes at ten distinct biogeographical sites were surveyed from 32 cats using sterile endodontic paper points.
DNA was extracted from each sample using the QIAGEN DNA Powersoil Pro Kit on the QIAcube HT instrument, and sequenced on the
PacBio RSII platform to obtain full-length 16S rRNA gene reads. Several samples did not meet sequence-quality cutoffs or did not yield a minimum
number of 100 reads after sequence processing were excluded. Thus, not all cats have data for all ten biogeographical sites (see the "Total_NumSamples" column).
Below is information on each sample that was included in this study.
SampleID	Name	Total_NumSamples	Type	Oral_Site	oral_site_long	Condition	Diseased_cat	FCGS_cat	TR_cat	SPD_cat	Age_yrs	Sex	Weight_kg	Vet_name
EH7FP6	CAT1	10	paperpoint	Dorsal tongue	Dorsal tongue	TR	Diseased	SPD or TR	Yes TR	No SPD	11	mc	6.4	Dr. Judy Force
HG9RTE	CAT1	10	paperpoint	Molar flap	Molar flap	TR	Diseased	SPD or TR	Yes TR	No SPD	11	mc	6.4	Dr. Judy Force
NEKENN	CAT1	10	swab	NA	swab	TR	Diseased	SPD or TR	Yes TR	No SPD	11	mc	6.4	Dr. Judy Force
RHPXVC	CAT1	10	paperpoint	Sublingual	Sublingual	TR	Diseased	SPD or TR	Yes TR	No SPD	11	mc	6.4	Dr. Judy Force
TGNJVH	CAT1	10	paperpoint	Caudal mucosa	Caudal mucosa	TR	Diseased	SPD or TR	Yes TR	No SPD	11	mc	6.4	Dr. Judy Force
TUCRAN	CAT1	10	paperpoint	Buccal mucosa	Buccal mucosa	TR	Diseased	SPD or TR	Yes TR	No SPD	11	mc	6.4	Dr. Judy Force
UY6VVP	CAT1	10	paperpoint	Tooth surface	Tooth surface	TR	Diseased	SPD or TR	Yes TR	No SPD	11	mc	6.4	Dr. Judy Force
XXMDKU	CAT1	10	paperpoint	Gingival sulcus	Gingival sulcus	TR	Diseased	SPD or TR	Yes TR	No SPD	11	mc	6.4	Dr. Judy Force
Y6NV9X	CAT1	10	paperpoint	Ext Tooth Resorp	External tooth resorption	TR	Diseased	SPD or TR	Yes TR	No SPD	11	mc	6.4	Dr. Judy Force
Y7RGR3	CAT1	10	paperpoint	Normal mucosa	Normal buccal mucosa	TR	Diseased	SPD or TR	Yes TR	No SPD	11	mc	6.4	Dr. Judy Force
HVTXKK	CAT11	6	swab	NA	swab	FCGS_TR	Diseased	FCGS	Yes TR	No SPD	13	mc	5.8	Dr. Anson Tsugawa
J9YRKV	CAT11	6	paperpoint	Dorsal tongue	Dorsal tongue	FCGS_TR	Diseased	FCGS	Yes TR	No SPD	13	mc	5.8	Dr. Anson Tsugawa
NDKGHT	CAT11	6	paperpoint	Normal mucosa	Normal buccal mucosa	FCGS_TR	Diseased	FCGS	Yes TR	No SPD	13	mc	5.8	Dr. Anson Tsugawa
RYDKVM	CAT11	6	paperpoint	Molar flap	Molar flap	FCGS_TR	Diseased	FCGS	Yes TR	No SPD	13	mc	5.8	Dr. Anson Tsugawa
TFKAXT	CAT11	6	paperpoint	Tooth surface	Tooth surface	FCGS_TR	Diseased	FCGS	Yes TR	No SPD	13	mc	5.8	Dr. Anson Tsugawa
XJ7TKF	CAT11	6	paperpoint	Gingival sulcus	Gingival sulcus	FCGS_TR	Diseased	FCGS	Yes TR	No SPD	13	mc	5.8	Dr. Anson Tsugawa
EXRECE	CAT12	7	swab	NA	swab	SPD	Diseased	SPD or TR	No TR	Yes SPD	3.6	mc	4.4	Dr. Anson Tsugawa
JJU9HU	CAT12	7	paperpoint	Gingival sulcus	Gingival sulcus	SPD	Diseased	SPD or TR	No TR	Yes SPD	3.6	mc	4.4	Dr. Anson Tsugawa
MMA7P6	CAT12	7	paperpoint	Dorsal tongue	Dorsal tongue	SPD	Diseased	SPD or TR	No TR	Yes SPD	3.6	mc	4.4	Dr. Anson Tsugawa
UFPGT9	CAT12	7	paperpoint	Sublingual	Sublingual	SPD	Diseased	SPD or TR	No TR	Yes SPD	3.6	mc	4.4	Dr. Anson Tsugawa
UTPTAJ	CAT12	7	paperpoint	Tooth surface	Tooth surface	SPD	Diseased	SPD or TR	No TR	Yes SPD	3.6	mc	4.4	Dr. Anson Tsugawa
UVC36H	CAT12	7	paperpoint	Molar flap	Molar flap	SPD	Diseased	SPD or TR	No TR	Yes SPD	3.6	mc	4.4	Dr. Anson Tsugawa
UYDEK7	CAT12	7	paperpoint	Normal mucosa	Normal buccal mucosa	SPD	Diseased	SPD or TR	No TR	Yes SPD	3.6	mc	4.4	Dr. Anson Tsugawa
C94EGV	CAT13	10	paperpoint	Gingival sulcus	Gingival sulcus	FCGS_SPD	Diseased	FCGS	No TR	Yes SPD	5	fs	3.4	Dr. Anson Tsugawa
HXXPEA	CAT13	10	paperpoint	Dorsal tongue	Dorsal tongue	FCGS_SPD	Diseased	FCGS	No TR	Yes SPD	5	fs	3.4	Dr. Anson Tsugawa
MU6MUM	CAT13	10	paperpoint	Tooth surface	Tooth surface	FCGS_SPD	Diseased	FCGS	No TR	Yes SPD	5	fs	3.4	Dr. Anson Tsugawa
N4HNVK	CAT13	10	paperpoint	Normal mucosa	Normal buccal mucosa	FCGS_SPD	Diseased	FCGS	No TR	Yes SPD	5	fs	3.4	Dr. Anson Tsugawa
NEUM9T	CAT13	10	paperpoint	Periodontal pocket	Deep periodontal pocket	FCGS_SPD	Diseased	FCGS	No TR	Yes SPD	5	fs	3.4	Dr. Anson Tsugawa
PKFARP	CAT13	10	paperpoint	Buccal mucosa	Buccal mucosa	FCGS_SPD	Diseased	FCGS	No TR	Yes SPD	5	fs	3.4	Dr. Anson Tsugawa
RXARRY	CAT13	10	paperpoint	Caudal mucosa	Caudal mucosa	FCGS_SPD	Diseased	FCGS	No TR	Yes SPD	5	fs	3.4	Dr. Anson Tsugawa
UPEKFE	CAT13	10	paperpoint	Molar flap	Molar flap	FCGS_SPD	Diseased	FCGS	No TR	Yes SPD	5	fs	3.4	Dr. Anson Tsugawa
VEJC4H	CAT13	10	swab	NA	swab	FCGS_SPD	Diseased	FCGS	No TR	Yes SPD	5	fs	3.4	Dr. Anson Tsugawa
YNGCNR	CAT13	10	paperpoint	Sublingual	Sublingual	FCGS_SPD	Diseased	FCGS	No TR	Yes SPD	5	fs	3.4	Dr. Anson Tsugawa
6KUPE4	CAT14	9	paperpoint	Buccal mucosa	Buccal mucosa	TR	Diseased	SPD or TR	Yes TR	No SPD	9	fs	4.6	Dr. Roxanne MacLellan
9UU4EY	CAT14	9	paperpoint	Ext Tooth Resorp	External tooth resorption	TR	Diseased	SPD or TR	Yes TR	No SPD	9	fs	4.6	Dr. Roxanne MacLellan
CDECYR	CAT14	9	paperpoint	Caudal mucosa	Caudal mucosa	TR	Diseased	SPD or TR	Yes TR	No SPD	9	fs	4.6	Dr. Roxanne MacLellan
FNXNEA	CAT14	9	paperpoint	Gingival sulcus	Gingival sulcus	TR	Diseased	SPD or TR	Yes TR	No SPD	9	fs	4.6	Dr. Roxanne MacLellan
GARVYA	CAT14	9	paperpoint	Sublingual	Sublingual	TR	Diseased	SPD or TR	Yes TR	No SPD	9	fs	4.6	Dr. Roxanne MacLellan
GRYC3F	CAT14	9	swab	NA	swab	TR	Diseased	SPD or TR	Yes TR	No SPD	9	fs	4.6	Dr. Roxanne MacLellan
HGEE9Y	CAT14	9	paperpoint	Tooth surface	Tooth surface	TR	Diseased	SPD or TR	Yes TR	No SPD	9	fs	4.6	Dr. Roxanne MacLellan
PAUFMC	CAT14	9	paperpoint	Dorsal tongue	Dorsal tongue	TR	Diseased	SPD or TR	Yes TR	No SPD	9	fs	4.6	Dr. Roxanne MacLellan
T7GK7H	CAT14	9	paperpoint	Molar flap	Molar flap	TR	Diseased	SPD or TR	Yes TR	No SPD	9	fs	4.6	Dr. Roxanne MacLellan
CA6JRK	CAT15	6	paperpoint	Dorsal tongue	Dorsal tongue	Healthy	Healthy	Healthy	Healthy	Healthy	NA	mc	NA	Dr. Roxanne MacLellan
CGJUXY	CAT15	6	paperpoint	Sublingual	Sublingual	Healthy	Healthy	Healthy	Healthy	Healthy	NA	mc	NA	Dr. Roxanne MacLellan
NEJHJV	CAT15	6	paperpoint	Molar flap	Molar flap	Healthy	Healthy	Healthy	Healthy	Healthy	NA	mc	NA	Dr. Roxanne MacLellan
NFRVRH	CAT15	6	paperpoint	Caudal mucosa	Caudal mucosa	Healthy	Healthy	Healthy	Healthy	Healthy	NA	mc	NA	Dr. Roxanne MacLellan
P7XD3Y	CAT15	6	paperpoint	Gingival sulcus	Gingival sulcus	Healthy	Healthy	Healthy	Healthy	Healthy	NA	mc	NA	Dr. Roxanne MacLellan
TCCCJY	CAT151617	6	swab	NA	swab	Healthy	Healthy	Healthy	Healthy	Healthy	NA	mc	NA	Dr. Roxanne MacLellan
AYJUJY	CAT16	6	paperpoint	Normal mucosa	Normal buccal mucosa	Healthy	Healthy	Healthy	Healthy	Healthy	NA	mc	NA	Dr. Roxanne MacLellan
FGP9Y4	CAT16	6	paperpoint	Buccal mucosa	Buccal mucosa	Healthy	Healthy	Healthy	Healthy	Healthy	NA	mc	NA	Dr. Roxanne MacLellan
K9EK7Y	CAT16	6	paperpoint	Gingival sulcus	Gingival sulcus	Healthy	Healthy	Healthy	Healthy	Healthy	NA	mc	NA	Dr. Roxanne MacLellan
NFF9J7	CAT16	6	paperpoint	Tooth surface	Tooth surface	Healthy	Healthy	Healthy	Healthy	Healthy	NA	mc	NA	Dr. Roxanne MacLellan
YPRDTG	CAT16	6	paperpoint	Molar flap	Molar flap	Healthy	Healthy	Healthy	Healthy	Healthy	NA	mc	NA	Dr. Roxanne MacLellan
NUGDAM	CAT161715	6	swab	NA	swab	Healthy	Healthy	Healthy	Healthy	Healthy	NA	mc	NA	Dr. Roxanne MacLellan
A3RKXM	CAT17	5	paperpoint	Dorsal tongue	Dorsal tongue	Healthy	Healthy	Healthy	Healthy	Healthy	NA	mc	NA	Dr. Roxanne MacLellan
AKRNT6	CAT17	5	paperpoint	Gingival sulcus	Gingival sulcus	Healthy	Healthy	Healthy	Healthy	Healthy	NA	mc	NA	Dr. Roxanne MacLellan
RD3VFR	CAT17	5	paperpoint	Sublingual	Sublingual	Healthy	Healthy	Healthy	Healthy	Healthy	NA	mc	NA	Dr. Roxanne MacLellan
VFTHYF	CAT17	5	paperpoint	Molar flap	Molar flap	Healthy	Healthy	Healthy	Healthy	Healthy	NA	mc	NA	Dr. Roxanne MacLellan
7G4KAG	CAT171516	5	swab	NA	swab	Healthy	Healthy	Healthy	Healthy	Healthy	NA	mc	NA	Dr. Roxanne MacLellan
CJARMH	CAT18	5	paperpoint	Normal mucosa	Normal buccal mucosa	FCGS_TR	Diseased	FCGS	Yes TR	No SPD	4	fs	4.5	Dr. Roxanne MacLellan
CPFJNE	CAT18	5	paperpoint	Ext Tooth Resorp	External tooth resorption	FCGS_TR	Diseased	FCGS	Yes TR	No SPD	4	fs	4.5	Dr. Roxanne MacLellan
HXAEVY	CAT18	5	swab	NA	swab	FCGS_TR	Diseased	FCGS	Yes TR	No SPD	4	fs	4.5	Dr. Roxanne MacLellan
PAPDRK	CAT18	5	paperpoint	Dorsal tongue	Dorsal tongue	FCGS_TR	Diseased	FCGS	Yes TR	No SPD	4	fs	4.5	Dr. Roxanne MacLellan
YYFDNM	CAT18	5	paperpoint	Tooth surface	Tooth surface	FCGS_TR	Diseased	FCGS	Yes TR	No SPD	4	fs	4.5	Dr. Roxanne MacLellan
FDFCCJ	CAT19	7	paperpoint	Periodontal pocket	Deep periodontal pocket	SPD	Diseased	SPD or TR	No TR	Yes SPD	7	fs	2.8	Dr. Roxanne MacLellan
GFUDNR	CAT19	7	paperpoint	Sublingual	Sublingual	SPD	Diseased	SPD or TR	No TR	Yes SPD	7	fs	2.8	Dr. Roxanne MacLellan
KEMFP6	CAT19	7	swab	NA	swab	SPD	Diseased	SPD or TR	No TR	Yes SPD	7	fs	2.8	Dr. Roxanne MacLellan
KPDMNV	CAT19	7	paperpoint	Tooth surface	Tooth surface	SPD	Diseased	SPD or TR	No TR	Yes SPD	7	fs	2.8	Dr. Roxanne MacLellan
NJDFE3	CAT19	7	paperpoint	Molar flap	Molar flap	SPD	Diseased	SPD or TR	No TR	Yes SPD	7	fs	2.8	Dr. Roxanne MacLellan
PMGXVK	CAT19	7	paperpoint	Caudal mucosa	Caudal mucosa	SPD	Diseased	SPD or TR	No TR	Yes SPD	7	fs	2.8	Dr. Roxanne MacLellan
R4EUU4	CAT19	7	paperpoint	Gingival sulcus	Gingival sulcus	SPD	Diseased	SPD or TR	No TR	Yes SPD	7	fs	2.8	Dr. Roxanne MacLellan
9YMPRD	CAT2	8	swab	NA	swab	Healthy	Healthy	Healthy	Healthy	Healthy	4.6	fs	4	Dr. Judy Force
KEJUPF	CAT2	8	paperpoint	Caudal mucosa	Caudal mucosa	Healthy	Healthy	Healthy	Healthy	Healthy	4.6	fs	4	Dr. Judy Force
MKREHJ	CAT2	8	paperpoint	Buccal mucosa	Buccal mucosa	Healthy	Healthy	Healthy	Healthy	Healthy	4.6	fs	4	Dr. Judy Force
RNFCYU	CAT2	8	paperpoint	Molar flap	Molar flap	Healthy	Healthy	Healthy	Healthy	Healthy	4.6	fs	4	Dr. Judy Force
TDHRV4	CAT2	8	paperpoint	Dorsal tongue	Dorsal tongue	Healthy	Healthy	Healthy	Healthy	Healthy	4.6	fs	4	Dr. Judy Force
UCKMCV	CAT2	8	paperpoint	Normal mucosa	Normal buccal mucosa	Healthy	Healthy	Healthy	Healthy	Healthy	4.6	fs	4	Dr. Judy Force
VGCVGX	CAT2	8	paperpoint	Gingival sulcus	Gingival sulcus	Healthy	Healthy	Healthy	Healthy	Healthy	4.6	fs	4	Dr. Judy Force
XJUPGN	CAT2	8	paperpoint	Sublingual	Sublingual	Healthy	Healthy	Healthy	Healthy	Healthy	4.6	fs	4	Dr. Judy Force
4UVUAP	CAT20	10	paperpoint	Dorsal tongue	Dorsal tongue	FCGS_SPD	Diseased	FCGS	No TR	Yes SPD	8	mc	5.3	Dr. Roxanne MacLellan
6RMGDX	CAT20	10	paperpoint	Buccal mucosa	Buccal mucosa	FCGS_SPD	Diseased	FCGS	No TR	Yes SPD	8	mc	5.3	Dr. Roxanne MacLellan
AGUPAC	CAT20	10	paperpoint	Gingival sulcus	Gingival sulcus	FCGS_SPD	Diseased	FCGS	No TR	Yes SPD	8	mc	5.3	Dr. Roxanne MacLellan
AJXNUJ	CAT20	10	paperpoint	Caudal mucosa	Caudal mucosa	FCGS_SPD	Diseased	FCGS	No TR	Yes SPD	8	mc	5.3	Dr. Roxanne MacLellan
DMFEJT	CAT20	10	paperpoint	Periodontal pocket	Deep periodontal pocket	FCGS_SPD	Diseased	FCGS	No TR	Yes SPD	8	mc	5.3	Dr. Roxanne MacLellan
J7F7VX	CAT20	10	swab	NA	swab	FCGS_SPD	Diseased	FCGS	No TR	Yes SPD	8	mc	5.3	Dr. Roxanne MacLellan
MXRRMU	CAT20	10	paperpoint	Molar flap	Molar flap	FCGS_SPD	Diseased	FCGS	No TR	Yes SPD	8	mc	5.3	Dr. Roxanne MacLellan
RYFRYK	CAT20	10	paperpoint	Sublingual	Sublingual	FCGS_SPD	Diseased	FCGS	No TR	Yes SPD	8	mc	5.3	Dr. Roxanne MacLellan
UMTUJU	CAT20	10	paperpoint	Tooth surface	Tooth surface	FCGS_SPD	Diseased	FCGS	No TR	Yes SPD	8	mc	5.3	Dr. Roxanne MacLellan
YTJNFF	CAT20	10	paperpoint	Normal mucosa	Normal buccal mucosa	FCGS_SPD	Diseased	FCGS	No TR	Yes SPD	8	mc	5.3	Dr. Roxanne MacLellan
4M6AUR	CAT21	5	paperpoint	Caudal mucosa	Caudal mucosa	TR	Diseased	SPD or TR	Yes TR	No SPD	8	fs	5.5	Dr. Mike Peak
4NX6PM	CAT21	5	paperpoint	Ext Tooth Resorp	External tooth resorption	TR	Diseased	SPD or TR	Yes TR	No SPD	8	fs	5.5	Dr. Mike Peak
ATHGHY	CAT21	5	paperpoint	Gingival sulcus	Gingival sulcus	TR	Diseased	SPD or TR	Yes TR	No SPD	8	fs	5.5	Dr. Mike Peak
CDGKP7	CAT21	5	paperpoint	Dorsal tongue	Dorsal tongue	TR	Diseased	SPD or TR	Yes TR	No SPD	8	fs	5.5	Dr. Mike Peak
KFYHXM	CAT21	5	paperpoint	Molar flap	Molar flap	TR	Diseased	SPD or TR	Yes TR	No SPD	8	fs	5.5	Dr. Mike Peak
9FKD7T	CAT22	10	paperpoint	Ext Tooth Resorp	External tooth resorption	FCGS_TR	Diseased	FCGS	Yes TR	No SPD	3	fs	3.68	Dr. Mike Peak
C3REUM	CAT22	10	paperpoint	Dorsal tongue	Dorsal tongue	FCGS_TR	Diseased	FCGS	Yes TR	No SPD	3	fs	3.68	Dr. Mike Peak
FU6JKG	CAT22	10	swab	NA	swab	FCGS_TR	Diseased	FCGS	Yes TR	No SPD	3	fs	3.68	Dr. Mike Peak
J64JEG	CAT22	10	paperpoint	Gingival sulcus	Gingival sulcus	FCGS_TR	Diseased	FCGS	Yes TR	No SPD	3	fs	3.68	Dr. Mike Peak
RKREDD	CAT22	10	paperpoint	Buccal mucosa	Buccal mucosa	FCGS_TR	Diseased	FCGS	Yes TR	No SPD	3	fs	3.68	Dr. Mike Peak
TTXKHY	CAT22	10	paperpoint	Tooth surface	Tooth surface	FCGS_TR	Diseased	FCGS	Yes TR	No SPD	3	fs	3.68	Dr. Mike Peak
UHAMVV	CAT22	10	paperpoint	Molar flap	Molar flap	FCGS_TR	Diseased	FCGS	Yes TR	No SPD	3	fs	3.68	Dr. Mike Peak
XHAAG7	CAT22	10	paperpoint	Sublingual	Sublingual	FCGS_TR	Diseased	FCGS	Yes TR	No SPD	3	fs	3.68	Dr. Mike Peak
YKYVD4	CAT22	10	paperpoint	Caudal mucosa	Caudal mucosa	FCGS_TR	Diseased	FCGS	Yes TR	No SPD	3	fs	3.68	Dr. Mike Peak
YPCRCV	CAT22	10	paperpoint	Normal mucosa	Normal buccal mucosa	FCGS_TR	Diseased	FCGS	Yes TR	No SPD	3	fs	3.68	Dr. Mike Peak
AT6VUN	CAT23	5	paperpoint	Caudal mucosa	Caudal mucosa	SPD	Diseased	SPD or TR	No TR	Yes SPD	5	mc	6.9	Dr. Mike Peak
DYKMNE	CAT23	5	swab	NA	swab	SPD	Diseased	SPD or TR	No TR	Yes SPD	5	mc	6.9	Dr. Mike Peak
FYUHFG	CAT23	5	paperpoint	Normal mucosa	Normal buccal mucosa	SPD	Diseased	SPD or TR	No TR	Yes SPD	5	mc	6.9	Dr. Mike Peak
KXMTCA	CAT23	5	paperpoint	Buccal mucosa	Buccal mucosa	SPD	Diseased	SPD or TR	No TR	Yes SPD	5	mc	6.9	Dr. Mike Peak
RFHNDG	CAT23	5	paperpoint	Gingival sulcus	Gingival sulcus	SPD	Diseased	SPD or TR	No TR	Yes SPD	5	mc	6.9	Dr. Mike Peak
4HVGHD	CAT24	8	paperpoint	Dorsal tongue	Dorsal tongue	FCGS	Diseased	FCGS	No TR	No SPD	3	mc	4.34	Dr. Mike Peak
7F3CKV	CAT24	8	paperpoint	Normal mucosa	Normal buccal mucosa	FCGS	Diseased	FCGS	No TR	No SPD	3	mc	4.34	Dr. Mike Peak
EG4V9A	CAT24	8	paperpoint	Caudal mucosa	Caudal mucosa	FCGS	Diseased	FCGS	No TR	No SPD	3	mc	4.34	Dr. Mike Peak
EPJ9XA	CAT24	8	paperpoint	Molar flap	Molar flap	FCGS	Diseased	FCGS	No TR	No SPD	3	mc	4.34	Dr. Mike Peak
F4YKYF	CAT24	8	paperpoint	Buccal mucosa	Buccal mucosa	FCGS	Diseased	FCGS	No TR	No SPD	3	mc	4.34	Dr. Mike Peak
HMJMGT	CAT24	8	swab	NA	swab	FCGS	Diseased	FCGS	No TR	No SPD	3	mc	4.34	Dr. Mike Peak
N9MPCC	CAT24	8	paperpoint	Gingival sulcus	Gingival sulcus	FCGS	Diseased	FCGS	No TR	No SPD	3	mc	4.34	Dr. Mike Peak
UY9MNF	CAT24	8	paperpoint	Tooth surface	Tooth surface	FCGS	Diseased	FCGS	No TR	No SPD	3	mc	4.34	Dr. Mike Peak
AET6CG	CAT25	6	paperpoint	Tooth surface	Tooth surface	TR	Diseased	SPD or TR	Yes TR	No SPD	NA	NA	NA	Dr. Katherine Queck
AKEJCP	CAT25	6	paperpoint	Buccal mucosa	Buccal mucosa	TR	Diseased	SPD or TR	Yes TR	No SPD	NA	NA	NA	Dr. Katherine Queck
EVNDUK	CAT25	6	paperpoint	Molar flap	Molar flap	TR	Diseased	SPD or TR	Yes TR	No SPD	NA	NA	NA	Dr. Katherine Queck
VGMCXR	CAT25	6	paperpoint	Gingival sulcus	Gingival sulcus	TR	Diseased	SPD or TR	Yes TR	No SPD	NA	NA	NA	Dr. Katherine Queck
VPTNFH	CAT25	6	paperpoint	Dorsal tongue	Dorsal tongue	TR	Diseased	SPD or TR	Yes TR	No SPD	NA	NA	NA	Dr. Katherine Queck
XJPJHM	CAT25	6	paperpoint	Normal mucosa	Normal buccal mucosa	TR	Diseased	SPD or TR	Yes TR	No SPD	NA	NA	NA	Dr. Katherine Queck
7XJ33U	CAT26	7	paperpoint	Caudal mucosa	Caudal mucosa	FCGS_TR	Diseased	FCGS	Yes TR	No SPD	NA	NA	NA	Dr. Katherine Queck
KMUYPD	CAT26	7	paperpoint	Buccal mucosa	Buccal mucosa	FCGS_TR	Diseased	FCGS	Yes TR	No SPD	NA	NA	NA	Dr. Katherine Queck
MJFPET	CAT26	7	paperpoint	Sublingual	Sublingual	FCGS_TR	Diseased	FCGS	Yes TR	No SPD	NA	NA	NA	Dr. Katherine Queck
MRDRDV	CAT26	7	swab	NA	swab	FCGS_TR	Diseased	FCGS	Yes TR	No SPD	NA	NA	NA	Dr. Katherine Queck
RENTHA	CAT26	7	paperpoint	Gingival sulcus	Gingival sulcus	FCGS_TR	Diseased	FCGS	Yes TR	No SPD	NA	NA	NA	Dr. Katherine Queck
RUAUTT	CAT26	7	paperpoint	Molar flap	Molar flap	FCGS_TR	Diseased	FCGS	Yes TR	No SPD	NA	NA	NA	Dr. Katherine Queck
VKM7VK	CAT26	7	paperpoint	Dorsal tongue	Dorsal tongue	FCGS_TR	Diseased	FCGS	Yes TR	No SPD	NA	NA	NA	Dr. Katherine Queck
DVCNNT	CAT27	4	paperpoint	Molar flap	Molar flap	TR	Diseased	SPD or TR	Yes TR	No SPD	9	fs	4.6	Dr. Bonnie Shope
PKFC9U	CAT27	4	paperpoint	Normal mucosa	Normal buccal mucosa	TR	Diseased	SPD or TR	Yes TR	No SPD	9	fs	4.6	Dr. Bonnie Shope
TAJGJJ	CAT27	4	paperpoint	Caudal mucosa	Caudal mucosa	TR	Diseased	SPD or TR	Yes TR	No SPD	9	fs	4.6	Dr. Bonnie Shope
X7YCEA	CAT27	4	swab	NA	swab	TR	Diseased	SPD or TR	Yes TR	No SPD	9	fs	4.6	Dr. Bonnie Shope
KFNVND	CAT28	7	paperpoint	Tooth surface	Tooth surface	Healthy	Healthy	Healthy	Healthy	Healthy	9.4	fs	4	Dr. Bonnie Shope
MFAUHE	CAT28	7	paperpoint	Caudal mucosa	Caudal mucosa	Healthy	Healthy	Healthy	Healthy	Healthy	9.4	fs	4	Dr. Bonnie Shope
MJR7PA	CAT28	7	paperpoint	Sublingual	Sublingual	Healthy	Healthy	Healthy	Healthy	Healthy	9.4	fs	4	Dr. Bonnie Shope
NGGCP9	CAT28	7	paperpoint	Buccal mucosa	Buccal mucosa	Healthy	Healthy	Healthy	Healthy	Healthy	9.4	fs	4	Dr. Bonnie Shope
TNGNFA	CAT28	7	paperpoint	Gingival sulcus	Gingival sulcus	Healthy	Healthy	Healthy	Healthy	Healthy	9.4	fs	4	Dr. Bonnie Shope
UHR4TM	CAT28	7	paperpoint	Dorsal tongue	Dorsal tongue	Healthy	Healthy	Healthy	Healthy	Healthy	9.4	fs	4	Dr. Bonnie Shope
YMXVPE	CAT28	7	swab	NA	swab	Healthy	Healthy	Healthy	Healthy	Healthy	9.4	fs	4	Dr. Bonnie Shope
FDP7XK	CAT29	8	paperpoint	Molar flap	Molar flap	Healthy	Healthy	Healthy	Healthy	Healthy	9	mc	5	Dr. Bonnie Shope
GMAKPR	CAT29	8	paperpoint	Tooth surface	Tooth surface	Healthy	Healthy	Healthy	Healthy	Healthy	9	mc	5	Dr. Bonnie Shope
HX6DCF	CAT29	8	paperpoint	Sublingual	Sublingual	Healthy	Healthy	Healthy	Healthy	Healthy	9	mc	5	Dr. Bonnie Shope
JMM6YN	CAT29	8	paperpoint	Gingival sulcus	Gingival sulcus	Healthy	Healthy	Healthy	Healthy	Healthy	9	mc	5	Dr. Bonnie Shope
JPVDPR	CAT29	8	swab	NA	swab	Healthy	Healthy	Healthy	Healthy	Healthy	9	mc	5	Dr. Bonnie Shope
KERCVK	CAT29	8	paperpoint	Caudal mucosa	Caudal mucosa	Healthy	Healthy	Healthy	Healthy	Healthy	9	mc	5	Dr. Bonnie Shope
NGVJCC	CAT29	8	paperpoint	Buccal mucosa	Buccal mucosa	Healthy	Healthy	Healthy	Healthy	Healthy	9	mc	5	Dr. Bonnie Shope
RRVTER	CAT29	8	paperpoint	Dorsal tongue	Dorsal tongue	Healthy	Healthy	Healthy	Healthy	Healthy	9	mc	5	Dr. Bonnie Shope
7UTRXV	CAT3	8	paperpoint	Gingival sulcus	Gingival sulcus	Healthy	Healthy	Healthy	Healthy	Healthy	4.6	mc	5.8	Dr. Judy Force
JPXPYV	CAT3	8	swab	NA	swab	Healthy	Healthy	Healthy	Healthy	Healthy	4.6	mc	5.8	Dr. Judy Force
K6NNAN	CAT3	8	paperpoint	Molar flap	Molar flap	Healthy	Healthy	Healthy	Healthy	Healthy	4.6	mc	5.8	Dr. Judy Force
MUUXDU	CAT3	8	paperpoint	Sublingual	Sublingual	Healthy	Healthy	Healthy	Healthy	Healthy	4.6	mc	5.8	Dr. Judy Force
NTCVJC	CAT3	8	paperpoint	Dorsal tongue	Dorsal tongue	Healthy	Healthy	Healthy	Healthy	Healthy	4.6	mc	5.8	Dr. Judy Force
PPARGY	CAT3	8	paperpoint	Normal mucosa	Normal buccal mucosa	Healthy	Healthy	Healthy	Healthy	Healthy	4.6	mc	5.8	Dr. Judy Force
XEUJJD	CAT3	8	paperpoint	Caudal mucosa	Caudal mucosa	Healthy	Healthy	Healthy	Healthy	Healthy	4.6	mc	5.8	Dr. Judy Force
YRVDCV	CAT3	8	paperpoint	Buccal mucosa	Buccal mucosa	Healthy	Healthy	Healthy	Healthy	Healthy	4.6	mc	5.8	Dr. Judy Force
EJHKX4	CAT30	5	swab	NA	swab	Healthy	Healthy	Healthy	Healthy	Healthy	1.7	fs	5.5	Dr. Bonnie Shope
FJFRCU	CAT30	5	paperpoint	Dorsal tongue	Dorsal tongue	Healthy	Healthy	Healthy	Healthy	Healthy	1.7	fs	5.5	Dr. Bonnie Shope
VDFMXN	CAT30	5	paperpoint	Gingival sulcus	Gingival sulcus	Healthy	Healthy	Healthy	Healthy	Healthy	1.7	fs	5.5	Dr. Bonnie Shope
VKYFJX	CAT30	5	paperpoint	Molar flap	Molar flap	Healthy	Healthy	Healthy	Healthy	Healthy	1.7	fs	5.5	Dr. Bonnie Shope
X9D4UC	CAT30	5	paperpoint	Sublingual	Sublingual	Healthy	Healthy	Healthy	Healthy	Healthy	1.7	fs	5.5	Dr. Bonnie Shope
4VJRUJ	CAT31	10	paperpoint	Tooth surface	Tooth surface	FCGS_TR	Diseased	FCGS	Yes TR	No SPD	9	mc	7.4	Dr. Bonnie Shope
AKKPTG	CAT31	10	paperpoint	Molar flap	Molar flap	FCGS_TR	Diseased	FCGS	Yes TR	No SPD	9	mc	7.4	Dr. Bonnie Shope
DAM4C3	CAT31	10	paperpoint	Buccal mucosa	Buccal mucosa	FCGS_TR	Diseased	FCGS	Yes TR	No SPD	9	mc	7.4	Dr. Bonnie Shope
F7PTKT	CAT31	10	paperpoint	Normal mucosa	Normal buccal mucosa	FCGS_TR	Diseased	FCGS	Yes TR	No SPD	9	mc	7.4	Dr. Bonnie Shope
JUFPGG	CAT31	10	swab	NA	swab	FCGS_TR	Diseased	FCGS	Yes TR	No SPD	9	mc	7.4	Dr. Bonnie Shope
REK97C	CAT31	10	paperpoint	Dorsal tongue	Dorsal tongue	FCGS_TR	Diseased	FCGS	Yes TR	No SPD	9	mc	7.4	Dr. Bonnie Shope
TXH4ND	CAT31	10	paperpoint	Gingival sulcus	Gingival sulcus	FCGS_TR	Diseased	FCGS	Yes TR	No SPD	9	mc	7.4	Dr. Bonnie Shope
UFXNAU	CAT31	10	paperpoint	Caudal mucosa	Caudal mucosa	FCGS_TR	Diseased	FCGS	Yes TR	No SPD	9	mc	7.4	Dr. Bonnie Shope
XPNNJG	CAT31	10	paperpoint	Sublingual	Sublingual	FCGS_TR	Diseased	FCGS	Yes TR	No SPD	9	mc	7.4	Dr. Bonnie Shope
XUNFEC	CAT31	10	paperpoint	Ext Tooth Resorp	External tooth resorption	FCGS_TR	Diseased	FCGS	Yes TR	No SPD	9	mc	7.4	Dr. Bonnie Shope
6TXGPT	CAT32	7	paperpoint	Dorsal tongue	Dorsal tongue	SPD	Diseased	SPD or TR	No TR	Yes SPD	3.5	mc	6.4	Dr. Bonnie Shope
FTTAUX	CAT32	7	paperpoint	Caudal mucosa	Caudal mucosa	SPD	Diseased	SPD or TR	No TR	Yes SPD	3.5	mc	6.4	Dr. Bonnie Shope
JMAYRD	CAT32	7	paperpoint	Normal mucosa	Normal buccal mucosa	SPD	Diseased	SPD or TR	No TR	Yes SPD	3.5	mc	6.4	Dr. Bonnie Shope
PDV9H4	CAT32	7	paperpoint	Tooth surface	Tooth surface	SPD	Diseased	SPD or TR	No TR	Yes SPD	3.5	mc	6.4	Dr. Bonnie Shope
RMNT4N	CAT32	7	paperpoint	Periodontal pocket	Deep periodontal pocket	SPD	Diseased	SPD or TR	No TR	Yes SPD	3.5	mc	6.4	Dr. Bonnie Shope
TEUPFU	CAT32	7	swab	NA	swab	SPD	Diseased	SPD or TR	No TR	Yes SPD	3.5	mc	6.4	Dr. Bonnie Shope
XDGKRN	CAT32	7	paperpoint	Gingival sulcus	Gingival sulcus	SPD	Diseased	SPD or TR	No TR	Yes SPD	3.5	mc	6.4	Dr. Bonnie Shope
9CU6EY	CAT33	10	paperpoint	Normal mucosa	Normal buccal mucosa	FCGS_SPD	Diseased	FCGS	No TR	Yes SPD	2.6	fs	4.6	Dr. Bonnie Shope
G3ENUE	CAT33	10	paperpoint	Buccal mucosa	Buccal mucosa	FCGS_SPD	Diseased	FCGS	No TR	Yes SPD	2.6	fs	4.6	Dr. Bonnie Shope
GATXAA	CAT33	10	paperpoint	Periodontal pocket	Deep periodontal pocket	FCGS_SPD	Diseased	FCGS	No TR	Yes SPD	2.6	fs	4.6	Dr. Bonnie Shope
HDYKNR	CAT33	10	paperpoint	Tooth surface	Tooth surface	FCGS_SPD	Diseased	FCGS	No TR	Yes SPD	2.6	fs	4.6	Dr. Bonnie Shope
KEYH4D	CAT33	10	paperpoint	Sublingual	Sublingual	FCGS_SPD	Diseased	FCGS	No TR	Yes SPD	2.6	fs	4.6	Dr. Bonnie Shope
P99VGM	CAT33	10	paperpoint	Gingival sulcus	Gingival sulcus	FCGS_SPD	Diseased	FCGS	No TR	Yes SPD	2.6	fs	4.6	Dr. Bonnie Shope
PDGT4E	CAT33	10	paperpoint	Molar flap	Molar flap	FCGS_SPD	Diseased	FCGS	No TR	Yes SPD	2.6	fs	4.6	Dr. Bonnie Shope
PXKXM4	CAT33	10	swab	NA	swab	FCGS_SPD	Diseased	FCGS	No TR	Yes SPD	2.6	fs	4.6	Dr. Bonnie Shope
UJDXHY	CAT33	10	paperpoint	Caudal mucosa	Caudal mucosa	FCGS_SPD	Diseased	FCGS	No TR	Yes SPD	2.6	fs	4.6	Dr. Bonnie Shope
YXVRHC	CAT33	10	paperpoint	Dorsal tongue	Dorsal tongue	FCGS_SPD	Diseased	FCGS	No TR	Yes SPD	2.6	fs	4.6	Dr. Bonnie Shope
GET6YA	CAT4	7	swab	NA	swab	Healthy	Healthy	Healthy	Healthy	Healthy	1.5	fs	3.6	Dr. Judy Force
RJTUUU	CAT4	7	paperpoint	Molar flap	Molar flap	Healthy	Healthy	Healthy	Healthy	Healthy	1.5	fs	3.6	Dr. Judy Force
RMV9PV	CAT4	7	paperpoint	Buccal mucosa	Buccal mucosa	Healthy	Healthy	Healthy	Healthy	Healthy	1.5	fs	3.6	Dr. Judy Force
UGC7GG	CAT4	7	paperpoint	Gingival sulcus	Gingival sulcus	Healthy	Healthy	Healthy	Healthy	Healthy	1.5	fs	3.6	Dr. Judy Force
V3JKCP	CAT4	7	paperpoint	Caudal mucosa	Caudal mucosa	Healthy	Healthy	Healthy	Healthy	Healthy	1.5	fs	3.6	Dr. Judy Force
VV9EUF	CAT4	7	paperpoint	Normal mucosa	Normal buccal mucosa	Healthy	Healthy	Healthy	Healthy	Healthy	1.5	fs	3.6	Dr. Judy Force
XMVMVR	CAT4	7	paperpoint	Tooth surface	Tooth surface	Healthy	Healthy	Healthy	Healthy	Healthy	1.5	fs	3.6	Dr. Judy Force
3NDDKX	CAT5	10	swab	NA	swab	FCGS_TR	Diseased	FCGS	Yes TR	No SPD	14.6	mc	7.2	Dr. Judy Force
CTPRFT	CAT5	10	paperpoint	Sublingual	Sublingual	FCGS_TR	Diseased	FCGS	Yes TR	No SPD	14.5	mc	7.2	Dr. Judy Force
J9CHER	CAT5	10	paperpoint	Normal mucosa	Normal buccal mucosa	FCGS_TR	Diseased	FCGS	Yes TR	No SPD	14.5	mc	7.2	Dr. Judy Force
N6KC9K	CAT5	10	paperpoint	Buccal mucosa	Buccal mucosa	FCGS_TR	Diseased	FCGS	Yes TR	No SPD	14.5	mc	7.2	Dr. Judy Force
NUEXKP	CAT5	10	paperpoint	Ext Tooth Resorp	External tooth resorption	FCGS_TR	Diseased	FCGS	Yes TR	No SPD	14.5	mc	7.2	Dr. Judy Force
NXFFYC	CAT5	10	paperpoint	Gingival sulcus	Gingival sulcus	FCGS_TR	Diseased	FCGS	Yes TR	No SPD	14.5	mc	7.2	Dr. Judy Force
PUETN9	CAT5	10	paperpoint	Molar flap	Molar flap	FCGS_TR	Diseased	FCGS	Yes TR	No SPD	14.5	mc	7.2	Dr. Judy Force
RVGTRJ	CAT5	10	paperpoint	Caudal mucosa	Caudal mucosa	FCGS_TR	Diseased	FCGS	Yes TR	No SPD	14.5	mc	7.2	Dr. Judy Force
TV9NAJ	CAT5	10	paperpoint	Tooth surface	Tooth surface	FCGS_TR	Diseased	FCGS	Yes TR	No SPD	14.5	mc	7.2	Dr. Judy Force
YPXMVH	CAT5	10	paperpoint	Dorsal tongue	Dorsal tongue	FCGS_TR	Diseased	FCGS	Yes TR	No SPD	14.5	mc	7.2	Dr. Judy Force
FYURVD	CAT6	8	paperpoint	Molar flap	Molar flap	SPD	Diseased	SPD or TR	No TR	Yes SPD	5.8	fs	5.5	Dr. Judy Force
HFCYGV	CAT6	8	paperpoint	Caudal mucosa	Caudal mucosa	SPD	Diseased	SPD or TR	No TR	Yes SPD	5.8	fs	5.5	Dr. Judy Force
JDHNG6	CAT6	8	paperpoint	Tooth surface	Tooth surface	SPD	Diseased	SPD or TR	No TR	Yes SPD	5.8	fs	5.5	Dr. Judy Force
KUKGUN	CAT6	8	swab	NA	swab	SPD	Diseased	SPD or TR	No TR	Yes SPD	5.8	fs	5.5	Dr. Judy Force
R6ERDY	CAT6	8	paperpoint	Buccal mucosa	Buccal mucosa	SPD	Diseased	SPD or TR	No TR	Yes SPD	5.8	fs	5.5	Dr. Judy Force
RGYFGE	CAT6	8	paperpoint	Normal mucosa	Normal buccal mucosa	SPD	Diseased	SPD or TR	No TR	Yes SPD	5.8	fs	5.5	Dr. Judy Force
TT7XMR	CAT6	8	paperpoint	Gingival sulcus	Gingival sulcus	SPD	Diseased	SPD or TR	No TR	Yes SPD	5.8	fs	5.5	Dr. Judy Force
UAMGFK	CAT6	8	paperpoint	Sublingual	Sublingual	SPD	Diseased	SPD or TR	No TR	Yes SPD	5.8	fs	5.5	Dr. Judy Force
DMCJNU	CAT7	9	swab	NA	swab	FCGS_SPD	Diseased	SPD or TR	No TR	Yes SPD	3.1	fs	3.75	Dr. Judy Force
DXTUVF	CAT7	9	paperpoint	Normal mucosa	Normal buccal mucosa	FCGS_SPD	Diseased	FCGS	No TR	Yes SPD	3.1	fs	3.75	Dr. Judy Force
ENDF7P	CAT7	9	paperpoint	Sublingual	Sublingual	FCGS_SPD	Diseased	FCGS	No TR	Yes SPD	3.1	fs	3.75	Dr. Judy Force
FTAPMP	CAT7	9	paperpoint	Tooth surface	Tooth surface	FCGS_SPD	Diseased	FCGS	No TR	Yes SPD	3.1	fs	3.75	Dr. Judy Force
HJVYMK	CAT7	9	paperpoint	Caudal mucosa	Caudal mucosa	FCGS_SPD	Diseased	FCGS	No TR	Yes SPD	3.1	fs	3.75	Dr. Judy Force
MMJDTN	CAT7	9	paperpoint	Gingival sulcus	Gingival sulcus	FCGS_SPD	Diseased	FCGS	No TR	Yes SPD	3.1	fs	3.75	Dr. Judy Force
NDN7PA	CAT7	9	paperpoint	Molar flap	Molar flap	FCGS_SPD	Diseased	FCGS	No TR	Yes SPD	3.1	fs	3.75	Dr. Judy Force
RNUVUM	CAT7	9	paperpoint	Buccal mucosa	Buccal mucosa	FCGS_SPD	Diseased	FCGS	No TR	Yes SPD	3.1	fs	3.75	Dr. Judy Force
TE6MJH	CAT7	9	paperpoint	Periodontal pocket	Deep periodontal pocket	FCGS_SPD	Diseased	FCGS	No TR	Yes SPD	3.1	fs	3.75	Dr. Judy Force
6VGAMT	CAT8	8	paperpoint	Gingival sulcus	Gingival sulcus	FCGS	Diseased	FCGS	No TR	No SPD	8.5	fs	4.9	Dr. Judy Force
7A7RDD	CAT8	8	paperpoint	Normal mucosa	Normal buccal mucosa	FCGS	Diseased	FCGS	No TR	No SPD	8.5	fs	4.9	Dr. Judy Force
7EHUPF	CAT8	8	paperpoint	Buccal mucosa	Buccal mucosa	FCGS	Diseased	FCGS	No TR	No SPD	8.5	fs	4.9	Dr. Judy Force
ANPVC9	CAT8	8	paperpoint	Molar flap	Molar flap	FCGS	Diseased	FCGS	No TR	No SPD	8.5	fs	4.9	Dr. Judy Force
CFKN64	CAT8	8	swab	NA	swab	FCGS	Diseased	FCGS	No TR	No SPD	8.5	fs	4.9	Dr. Judy Force
CXRCME	CAT8	8	paperpoint	Sublingual	Sublingual	FCGS	Diseased	FCGS	No TR	No SPD	8.5	fs	4.9	Dr. Judy Force
GTRYFV	CAT8	8	paperpoint	Tooth surface	Tooth surface	FCGS	Diseased	FCGS	No TR	No SPD	8.5	fs	4.9	Dr. Judy Force
RJAD94	CAT8	8	paperpoint	Caudal mucosa	Caudal mucosa	FCGS	Diseased	FCGS	No TR	No SPD	8.5	fs	4.9	Dr. Judy Force
4CPXUT	CAT9	7	paperpoint	Molar flap	Molar flap	TR	Diseased	SPD or TR	Yes TR	No SPD	7.6	mc	5.8	Dr. Anson Tsugawa
7R9EFP	CAT9	7	paperpoint	Sublingual	Sublingual	TR	Diseased	SPD or TR	Yes TR	No SPD	7.6	mc	5.8	Dr. Anson Tsugawa
CCHCKH	CAT9	7	paperpoint	Tooth surface	Tooth surface	TR	Diseased	SPD or TR	Yes TR	No SPD	7.6	mc	5.8	Dr. Anson Tsugawa
D4KFNU	CAT9	7	paperpoint	Gingival sulcus	Gingival sulcus	TR	Diseased	SPD or TR	Yes TR	No SPD	7.6	mc	5.8	Dr. Anson Tsugawa
DDUAPM	CAT9	7	paperpoint	Buccal mucosa	Buccal mucosa	TR	Diseased	SPD or TR	Yes TR	No SPD	7.6	mc	5.8	Dr. Anson Tsugawa
TM6NEM	CAT9	7	paperpoint	Caudal mucosa	Caudal mucosa	TR	Diseased	SPD or TR	Yes TR	No SPD	7.6	mc	5.8	Dr. Anson Tsugawa
X46GHF	CAT9	7	paperpoint	Dorsal tongue	Dorsal tongue	TR	Diseased	SPD or TR	Yes TR	No SPD	7.6	mc	5.8	Dr. Anson Tsugawa

## Sheet: TableS2
Table S2. ASV table after processing PacBio CSS reads in QIIME2.
Full length PacBio 16S rRNA gene sequences were trimmed, denoised, dereplicated, and filtered of chimeras using dada2 plugin in QIIME2.
ASVs that were inferred and their counts for each sample are below. Samples with fewer than 100 reads were already removed.
ASV_ID	3NDDKX	4CPXUT	4HVGHD	4M6AUR	4NX6PM	4UVUAP	4VJRUJ	6KUPE4	6RMGDX	6TXGPT	6VGAMT	7A7RDD	7EHUPF	7F3CKV	7G4KAG	7R9EFP	7UTRXV	7XJ33U	9CU6EY	9FKD7T	9UU4EY	9YMPRD	A3RKXM	AET6CG	AGUPAC	AJXNUJ	AKEJCP	AKKPTG	AKRNT6	ANPVC9	AT6VUN	ATHGHY	AYJUJY	C3REUM	C94EGV	CA6JRK	CCHCKH	CDECYR	CDGKP7	CFKN64	CGJUXY	CJARMH	CPFJNE	CTPRFT	CXRCME	D4KFNU	DAM4C3	DDUAPM	DMCJNU
ASV0001	0	0	0	0	0	0	0	5	11	0	0	130	0	0	0	0	31	0	0	0	0	0	0	7	8	0	16	0	0	0	0	0	0	4	0	0	0	6	0	0	0	0	0	245	11	0	0	0	8059
ASV0002	0	16	0	0	0	0	4	0	0	0	0	0	0	0	0	0	0	17	575	0	0	0	0	0	0	0	0	622	0	0	22	0	0	0	0	0	0	0	0	353	0	0	0	0	0	0	0	0	0
ASV0003	0	6	0	0	0	96	121	1343	647	0	0	51	0	0	16	0	38	6	3	0	362	0	0	0	2427	204	0	407	114	0	675	0	0	0	844	0	0	1321	0	0	9	4	260	38	4	0	395	0	351
ASV0004	0	0	0	0	0	2453	0	2902	4692	0	4	129	0	0	0	0	126	0	0	0	70	0	0	0	6985	3113	4	0	0	0	0	0	0	0	0	0	0	3357	2	0	0	4	2182	0	0	0	0	0	0
ASV0005	0	0	0	0	0	166	254	1650	195	0	113	433	40	0	225	0	646	12	0	405	2185	154	3	3	145	68	15	1385	368	388	0	0	45	15	0	2	0	1209	0	0	0	10	81	15	1703	0	932	0	0
ASV0006	0	48	14	0	0	69	0	24	61	0	0	7	0	702	0	289	1	0	0	0	6	0	0	1	81	20	7	0	0	0	0	0	0	3	2403	0	7	45	0	0	0	0	18	0	0	1579	0	2024	0
ASV0007	4	0	0	0	0	0	451	123	18	0	0	11	0	0	39	0	0	0	127	458	158	0	0	0	5	0	0	3630	183	0	285	0	0	23	0	0	0	99	0	215	0	0	0	25	0	50	4029	15	86
ASV0008	0	0	0	31	22	27	953	22	27	0	0	0	0	0	447	0	4	0	0	0	0	0	2	0	50	8	0	3661	2006	0	0	1799	0	0	0	0	0	22	0	0	0	18	45	0	0	18	7883	0	0
ASV0009	0	9	56	0	0	0	0	0	14	0	7	275	7	1699	0	0	71	6	0	34	0	61	0	0	2	0	0	0	0	27	0	4	77	38	0	0	0	8	0	1363	0	0	0	6	256	0	0	0	0
ASV0010	0	14	7	12	0	233	0	84	350	4	0	34	0	222	70	0	1102	4	0	88	29	240	0	30	486	142	133	22	28	18	0	410	40	11	0	2	0	125	0	125	0	5	83	2	56	0	258	0	0
ASV0011	3	5	0	0	0	32	17	246	55	0	7	198	5	40	210	22	243	2	0	51	377	43	0	9	57	6	28	67	114	75	175	61	3	3	18	0	6	232	0	164	0	0	20	20	596	337	860	95	83
ASV0012	0	0	3	0	0	80	286	228	62	0	5	76	14	280	267	0	6	0	0	32	275	0	0	0	48	13	0	1476	62	89	697	41	0	13	2	0	0	196	0	35	0	0	15	15	96	0	2335	0	844
ASV0013	0	0	0	0	0	0	0	0	0	0	0	0	0	0	0	0	0	0	0	0	0	0	0	0	0	0	0	0	0	0	0	0	0	0	0	0	0	0	0	0	0	0	0	0	0	0	0	0	0
ASV0014	0	14	0	0	2	28	37	59	52	0	0	172	38	51	233	93	123	0	24	128	32	7	4	0	57	15	0	48	745	92	119	124	4	0	161	0	13	66	0	84	0	0	16	8	154	317	112	167	0
ASV0015	0	0	0	0	0	0	0	0	0	0	0	0	0	0	0	0	0	0	0	0	0	0	0	0	0	0	0	0	0	0	0	0	0	0	0	0	0	0	0	17	0	0	0	0	0	0	0	0	0
ASV0016	0	0	0	0	0	0	64	0	2	0	12	37	0	0	0	33	0	0	0	159	0	0	0	0	0	0	0	16	0	37	119	0	0	1	0	0	0	0	0	0	0	0	0	0	424	335	2	105	0
ASV0017	0	0	0	0	0	0	0	1	2	0	14	219	29	0	66	0	9	10	0	0	0	0	0	0	1	1	0	0	23	240	0	0	0	0	0	6	4	3	0	0	0	0	6	0	1200	0	0	0	0
ASV0018	0	6	0	0	0	0	0	82	9	0	0	0	0	0	18	4	0	0	102	0	63	0	0	0	8	4	0	0	75	0	157	0	0	3	0	0	0	56	0	0	0	0	4	0	0	0	0	0	0
ASV0019	0	0	0	0	0	0	0	7	29	0	0	191	7	142	358	0	105	0	0	2	0	0	0	1	19	0	21	0	290	25	0	1	7	0	0	0	0	18	0	0	0	0	0	12	67	0	0	0	0
ASV0020	0	0	0	0	0	116	0	148	122	0	0	157	0	0	83	0	105	0	0	101	0	0	0	0	294	117	10	263	133	0	84	0	0	3	0	0	0	162	0	303	0	0	53	22	0	0	0	0	57
ASV0021	0	0	0	0	0	0	0	0	0	0	0	0	0	3	0	0	0	0	0	0	0	0	0	0	0	0	0	0	0	0	0	30	0	0	0	0	0	0	0	0	0	0	0	0	0	0	0	0	0
ASV0022	0	0	0	0	0	0	0	0	0	0	0	0	0	0	0	0	0	0	0	0	0	0	0	0	0	0	0	0	0	0	3927	0	0	0	0	0	0	0	0	0	0	0	0	0	0	0	0	0	0
ASV0023	0	0	0	0	0	0	0	0	0	0	0	0	0	0	0	2	1	22	0	0	0	0	0	0	0	0	1	0	0	0	0	0	0	0	0	0	0	0	0	0	0	0	0	0	0	0	0	0	0
ASV0024	0	0	0	0	0	754	0	860	1494	0	0	46	0	0	0	0	38	0	0	11	26	0	0	0	1962	1053	0	0	0	0	0	0	0	0	0	0	0	1085	0	0	0	0	679	0	0	0	0	0	0
ASV0025	0	1	0	0	0	0	0	0	0	0	0	3	0	0	0	0	0	0	0	0	0	0	0	0	0	0	0	0	0	0	0	0	0	0	0	0	0	0	0	0	0	0	0	0	0	0	0	0	0
ASV0026	0	0	0	0	0	1	0	0	0	0	0	37	5	0	0	0	4	0	0	0	0	1	0	0	0	0	0	0	0	17	0	0	0	7	0	0	1	0	0	0	0	0	0	5	87	0	0	0	0
ASV0027	0	0	0	0	0	0	0	0	0	0	0	0	0	0	6	0	0	0	134	0	0	0	0	0	0	0	0	0	2	0	0	0	0	0	0	0	0	0	0	0	0	0	0	0	0	0	0	0	0
ASV0028	0	0	0	0	0	28	27	25	55	0	0	89	0	0	5	0	59	5	0	15	0	3	0	12	30	26	20	30	10	0	11	20	0	0	0	0	0	33	0	0	0	0	21	106	11	0	548	0	135
ASV0029	0	0	0	0	0	0	0	11	28	0	0	198	0	0	706	0	126	0	0	2	0	5	0	1	0	0	14	0	637	21	0	0	4	0	0	0	0	14	0	37	0	0	2	7	79	0	6	0	0
ASV0030	0	0	0	0	0	0	0	0	0	13	0	0	0	0	0	0	0	0	0	0	0	0	0	0	0	0	0	0	0	0	0	0	0	0	0	0	0	0	0	0	0	0	0	0	0	0	0	0	0
ASV0031	134	8	0	1	0	16	1	22	21	0	2	0	0	0	54	29	306	0	52	24	1	0	0	0	24	8	0	0	69	3	0	290	0	0	0	0	4	22	0	9	0	0	6	18	18	61	0	104	104
ASV0032	0	0	0	0	6	0	4	2	7	0	0	0	0	0	0	0	36	16	0	0	2	2	0	0	0	0	0	0	0	0	0	5	0	3	0	0	0	6	0	0	0	0	0	0	0	0	0	0	1
ASV0033	0	0	0	0	0	0	0	13	34	0	0	288	0	0	0	0	160	0	0	0	0	0	0	0	10	1	0	0	0	0	0	0	0	0	6	0	0	16	0	0	0	0	0	29	7	0	0	0	20
ASV0034	0	0	0	2	0	36	43	139	54	0	0	45	11	0	0	0	9	0	0	109	136	0	0	0	112	57	0	29	0	72	0	282	0	2	0	0	0	168	0	51	0	0	31	26	578	0	35	0	120
ASV0035	0	0	0	0	0	659	0	540	716	0	0	26	0	0	0	0	17	0	0	478	6	0	0	0	1706	441	0	0	0	1	0	0	0	26	0	0	0	577	0	0	0	0	427	0	0	0	0	0	0
ASV0036	0	0	0	0	0	0	0	1	0	0	0	31	0	0	0	0	0	0	0	0	0	0	0	0	1	0	0	0	0	0	0	0	0	0	0	0	0	0	0	0	0	0	0	208	2	0	0	0	185
ASV0037	0	0	0	0	0	0	0	33	10	0	0	18	0	0	0	0	0	0	0	3	4	0	0	6	38	4	12	0	0	8	0	350	0	0	0	0	1	25	0	0	0	0	8	0	179	0	0	0	0
ASV0038	0	11	0	0	3	23	160	5	20	2	0	0	0	0	0	0	67	0	5	0	0	0	0	0	70	5	6	0	0	0	107	0	0	0	0	0	0	7	0	4	0	0	11	0	0	0	7	6331	10
ASV0039	0	0	0	0	0	0	0	0	0	0	0	0	0	0	0	0	0	0	0	2208	0	0	0	0	0	0	0	0	0	0	0	0	0	11	0	0	0	0	0	0	0	0	0	0	0	0	0	0	0
ASV0040	0	0	0	0	0	0	0	718	50	0	6	40	4	0	0	0	0	0	0	79	1022	0	0	0	34	8	0	0	0	30	0	0	0	2	0	0	0	518	0	37	0	0	4	1	124	0	0	0	0
ASV0041	0	0	0	0	0	139	0	8	31	1	0	98	1	37	11	10	51	0	0	1	0	18	0	2	23	13	8	0	0	18	0	12	0	3	0	0	6	12	0	35	0	0	11	0	45	123	0	160	45
ASV0042	0	0	0	0	0	0	0	0	0	0	2	36	3	0	0	3	0	0	0	0	0	0	0	0	1	0	0	0	0	55	0	0	0	0	0	5	0	0	0	0	8	0	0	0	247	0	0	0	0
ASV0043	25	0	111	0	0	0	0	0	0	44	0	14	0	7	5	0	12	0	0	0	0	0	13	0	3	0	0	0	0	0	0	0	0	44	0	4	0	0	1	0	0	0	0	156	6	0	0	0	0
ASV0044	0	2	0	0	0	0	0	16	4	1	0	16	0	0	0	0	1547	0	0	0	0	107	0	0	4	0	0	0	0	0	0	0	0	0	0	9	0	1	0	0	1	0	0	0	0	0	0	0	0
ASV0045	0	2	0	0	0	3	18	74	21	0	2	61	1	106	18	43	25	12	5	7	114	0	0	3	31	5	11	47	45	41	130	15	2	0	0	2	3	108	0	21	0	0	6	2	60	8	137	28	39
ASV0046	0	12	0	0	0	0	154	0	0	0	0	0	0	0	0	115	0	0	7	2	0	0	0	0	0	0	0	479	0	0	0	0	0	0	0	0	2	0	0	7	0	2	0	0	0	89	2821	332	0
ASV0047	0	0	0	0	0	0	29	0	0	0	0	21	0	0	0	0	0	0	0	0	0	0	0	0	0	0	0	57	0	6	0	0	0	0	0	0	0	0	0	0	0	0	2	0	58	0	51	0	0
ASV0048	0	6	0	0	2	1	1	108	0	0	0	0	0	0	0	3535	0	0	0	0	101	0	0	0	11	1	1	0	0	0	0	0	0	0	0	0	68	95	0	0	0	0	0	0	0	14	0	2242	37
ASV0049	0	0	0	0	0	0	0	0	15	0	0	87	0	0	0	0	60	0	3	0	0	0	0	0	6	0	0	0	0	0	0	0	0	0	0	0	0	4	0	133	0	0	0	5	0	0	0	0	0
ASV0050	0	7	0	0	0	0	0	0	10	0	0	5	0	2	0	0	0	84	0	0	0	0	0	0	0	0	8	0	0	0	0	0	0	0	0	0	0	0	0	0	0	0	0	0	0	0	0	0	0
ASV0051	0	0	0	0	0	0	0	27	0	0	0	29	0	1	0	0	31	0	0	0	20	63	0	7	1	0	1	0	0	2	0	0	40	1	0	0	0	27	0	0	0	0	1	0	5	0	0	0	25
ASV0052	0	0	0	0	0	38	0	33	45	0	0	16	0	0	0	45	0	0	0	0	0	0	0	0	46	25	0	0	0	3	63	4	0	0	0	0	17	26	0	20	0	0	20	15	12	101	0	206	420
ASV0053	0	0	0	0	0	0	0	0	17	0	0	127	0	0	0	0	117	0	0	0	0	0	0	0	16	0	0	0	0	0	0	0	0	0	0	0	0	7	0	0	0	0	3	16	4	0	0	0	0
ASV0054	0	4	0	0	0	6	0	0	0	0	0	0	0	0	0	14	201	0	0	0	0	3	0	6	0	5	18	0	0	0	0	0	0	0	0	0	0	0	0	0	0	0	0	0	0	0	438	0	19
ASV0055	0	0	0	0	0	339	0	140	390	0	0	43	1	0	0	0	33	0	0	0	4	0	0	0	241	314	0	0	0	0	0	0	3	0	0	0	0	142	0	0	0	0	132	10	0	0	0	0	147
ASV0056	628	0	0	0	0	20	0	150	20	0	0	2	0	0	0	0	0	0	0	0	123	0	0	0	9	16	0	0	0	0	0	0	0	0	0	0	0	147	0	0	0	0	17	54	0	0	0	0	4
ASV0057	0	11	4	0	0	14	0	7	9	0	0	14	0	16	8	0	17	0	0	1	0	0	0	0	9	9	0	0	0	16	0	0	4	0	0	0	0	9	0	86	0	0	5	4	72	0	0	0	424
ASV0058	0	5	0	0	0	0	167	0	0	0	0	1	0	0	0	0	0	2	0	9	0	0	0	0	0	0	0	854	0	0	92	0	0	0	0	0	0	2	0	0	0	0	0	0	0	0	3121	0	0
ASV0059	0	0	0	0	0	0	0	0	0	0	0	0	0	0	0	0	0	0	0	0	0	0	0	0	0	0	0	0	0	0	0	0	0	0	0	0	0	0	0	0	0	0	0	0	0	0	0	0	0
ASV0060	0	0	0	0	0	0	17	0	3	0	4	32	8	0	0	0	0	0	0	33	0	0	0	0	0	0	0	91	0	37	0	4	0	0	0	0	0	0	0	4	0	0	0	28	60	0	241	0	816
ASV0061	0	6	0	0	0	0	0	0	0	0	0	0	0	0	0	0	0	0	0	0	0	0	0	0	0	0	0	0	0	0	0	0	0	0	0	0	0	0	0	0	0	0	0	0	0	0	0	0	0
ASV0062	0	0	0	0	0	0	0	21	3	0	0	6	0	0	0	0	6	0	0	0	0	5	0	0	0	0	0	0	0	0	0	0	0	0	0	0	0	0	0	0	0	0	0	0	0	0	0	0	0
ASV0063	0	0	0	0	0	0	0	0	0	0	0	0	0	0	0	0	0	0	0	0	0	0	0	0	0	0	0	0	0	0	0	0	0	0	0	0	0	0	0	0	0	0	0	0	0	0	0	0	0
ASV0064	0	0	0	7	0	0	0	0	5	0	0	22	5	9	3	0	9	33	0	0	0	0	0	0	0	0	0	0	1	18	0	258	0	6	0	0	0	0	0	16	0	0	5	0	14	0	0	0	85
ASV0065	5312	0	0	4	3	0	0	0	0	0	0	0	0	0	0	0	0	0	0	0	0	0	0	0	0	0	0	0	0	0	0	41	0	0	0	0	0	0	0	0	0	0	0	9	0	0	0	0	0
ASV0066	0	0	0	0	0	0	0	0	17	0	0	156	0	0	0	0	96	0	0	0	0	0	0	0	8	0	0	0	0	0	0	0	0	0	0	0	0	5	0	39	0	0	4	6	0	0	0	0	0
ASV0067	0	0	0	0	0	0	0	11	22	0	0	249	0	0	0	0	141	0	0	0	0	0	0	0	0	3	0	0	0	0	0	0	0	0	0	0	0	14	0	0	0	0	3	29	3	0	0	0	0
ASV0068	0	10	0	0	0	0	0	0	0	5	0	0	0	0	0	6	12	0	0	0	0	31	0	0	0	0	0	0	0	0	203	0	0	2	0	0	0	0	0	1	0	0	0	0	0	0	0	0	13
ASV0069	0	0	1	0	0	47	0	12	74	1	0	67	0	30	0	4	35	0	0	0	0	6	0	0	31	16	0	0	0	0	0	161	8	0	0	1	0	10	0	0	0	0	10	0	0	70	0	37	0
ASV0070	0	0	0	0	0	0	0	0	0	0	0	0	0	0	0	2614	0	0	0	0	0	0	0	0	0	0	0	0	0	0	0	0	0	0	0	0	60	0	0	0	0	0	0	0	0	0	0	2474	0
ASV0071	0	7	0	0	0	0	0	0	0	0	0	0	0	0	0	0	0	24	0	0	0	0	0	0	0	0	0	0	0	0	0	0	0	0	0	0	0	0	0	0	0	0	0	0	0	0	0	0	0
ASV0072	0	0	0	0	0	0	0	0	0	0	0	0	0	0	0	0	0	0	0	1021	0	0	0	0	0	0	0	0	0	0	0	0	0	175	0	0	0	0	0	0	0	0	0	0	0	0	0	0	0
ASV0073	0	0	0	0	0	54	0	373	289	0	0	15	0	0	0	0	18	0	0	22	0	0	0	0	1117	80	0	0	0	0	0	0	0	0	0	0	0	399	0	0	0	0	134	27	0	0	0	0	176
ASV0074	10	0	0	3	0	24	0	2	54	0	0	0	0	0	37	9	154	0	44	0	0	3	0	16	32	0	17	0	46	10	0	2	6	0	0	0	11	9	0	34	0	0	11	0	7	19	136	82	12
ASV0075	0	0	0	0	0	0	0	0	0	0	2	13	0	0	130	0	0	0	0	76	0	63	0	0	0	0	0	0	152	8	0	0	0	0	0	0	0	0	0	174	0	0	0	0	255	0	0	0	0
ASV0076	0	0	0	0	0	0	0	0	0	0	0	20	10	33	0	0	0	0	0	3	0	0	0	0	115	0	0	0	0	108	0	0	13	7	0	0	0	0	0	0	0	0	0	3	97	0	0	0	0
ASV0077	0	0	0	0	0	0	0	9	22	0	0	138	0	0	0	0	95	0	0	0	0	0	0	0	0	0	0	0	0	0	0	0	0	0	0	0	0	6	0	37	0	0	0	10	5	0	0	0	0
ASV0078	0	0	0	0	0	0	0	0	0	0	0	0	0	0	0	0	0	0	0	0	0	0	0	0	0	0	0	0	0	0	0	0	0	0	0	0	0	0	0	0	0	0	0	0	0	0	0	0	0
ASV0079	0	11	0	0	0	0	0	0	0	0	33	132	21	0	0	105	0	0	43	0	0	0	0	13	0	0	17	0	0	222	0	0	0	0	0	0	2	0	0	0	0	0	0	0	979	348	0	201	0
ASV0080	0	0	0	0	0	0	111	0	0	0	0	0	0	0	0	0	0	0	0	0	0	0	0	0	0	0	0	325	0	0	0	0	0	3	0	0	0	0	0	0	0	0	0	0	0	0	226	0	0
ASV0081	0	0	0	0	0	0	0	8	5	0	0	145	0	0	0	0	97	0	0	0	0	0	0	0	0	1	0	0	0	0	0	0	0	0	0	0	0	0	0	0	0	0	0	12	3	0	0	0	0
ASV0082	0	0	0	0	0	0	0	0	0	0	0	0	0	0	0	0	0	0	0	0	0	0	0	0	0	0	0	0	0	0	1899	0	0	0	0	0	0	0	0	0	0	0	0	0	0	0	0	0	0
ASV0083	0	0	4	0	0	72	0	52	168	0	9	76	8	339	80	0	0	0	0	140	0	2	0	0	208	116	0	0	64	59	0	0	0	21	0	0	0	48	0	0	0	2	75	0	254	0	0	0	0
ASV0084	0	3	0	0	0	35	58	39	62	0	1	32	0	0	44	0	20	0	0	192	0	10	0	9	61	29	13	35	76	18	0	3	5	2	52	0	0	38	0	190	0	0	27	0	118	5	71	5	0
ASV0085	0	0	0	0	0	0	0	0	0	0	0	0	0	0	0	0	0	0	0	0	0	0	0	0	0	0	0	0	0	0	0	0	0	0	0	0	0	0	0	0	0	0	0	0	0	0	0	0	0
ASV0086	0	0	0	0	0	0	0	0	0	0	0	2	0	0	0	0	14	0	0	0	0	0	0	0	0	0	0	0	0	0	0	0	0	0	0	0	0	0	0	0	0	0	2	0	0	0	0	0	570
ASV0087	0	67	0	0	0	0	124	0	0	0	0	0	0	0	0	1407	0	0	0	1	0	6	0	0	0	0	0	0	0	0	0	0	5	0	0	0	147	0	0	4	0	0	0	0	0	186	19	2384	0
ASV0088	0	0	0	8	1	82	5	71	126	0	0	23	6	43	33	0	0	4	0	60	0	0	1	0	109	48	0	8	137	39	0	491	3	17	0	0	0	85	0	42	0	0	43	0	129	0	264	0	14
ASV0089	0	0	0	0	0	0	0	0	0	0	0	0	0	21	299	2	0	0	0	0	0	0	4	6	0	0	8	3	285	0	0	0	0	0	0	0	0	0	0	0	0	0	0	0	0	0	0	0	0
ASV0090	30	0	0	0	0	0	0	9	5	0	0	5	0	0	0	0	20	0	0	0	0	0	0	0	0	0	0	0	0	0	0	0	0	0	0	0	0	5	0	0	0	0	0	177	0	0	0	0	0
ASV0091	0	0	0	0	0	0	0	3	9	0	0	130	0	0	0	0	67	0	0	0	0	0	0	0	4	0	0	0	0	0	0	0	0	0	0	0	0	3	0	0	0	0	0	3	5	0	0	0	0
ASV0092	0	0	0	0	0	0	177	0	0	0	0	3	0	0	0	0	0	0	0	0	0	0	0	34	0	0	69	0	0	0	0	0	30	0	0	0	0	0	0	0	0	0	0	0	1	0	75	0	0
ASV0093	0	0	0	0	0	7	45	55	26	0	0	10	1	79	11	3	4	0	4	40	31	2	0	0	223	6	0	58	10	25	60	3	0	0	0	0	1	47	0	19	0	0	12	4	60	13	56	9	26
ASV0094	0	0	0	0	0	124	0	142	575	0	0	18	0	498	83	0	12	0	0	0	0	0	1	0	1362	117	0	0	0	0	0	0	0	0	0	0	0	175	0	0	0	0	54	0	0	0	0	0	0
ASV0095	0	0	0	0	0	0	43	0	21	0	1	12	1	0	0	0	96	0	0	31	3	12	0	7	27	0	11	311	0	5	17	160	0	0	0	0	0	0	0	55	0	0	4	0	83	0	918	0	0
ASV0096	0	0	0	0	0	0	23	22	27	0	0	175	9	15	38	0	22	0	2	56	0	9	0	3	7	0	7	22	253	90	0	244	0	0	0	0	0	24	0	0	0	0	13	0	525	0	45	0	0
ASV0097	0	0	1	0	0	23	0	99	34	2	0	3	0	21	0	0	4	0	0	0	1	0	0	0	129	25	0	0	0	0	0	0	0	0	0	0	0	106	0	0	0	0	38	0	0	0	0	0	0
ASV0098	0	0	0	0	0	116	0	209	192	0	3	13	0	0	0	0	13	0	0	193	9	0	0	0	700	110	0	0	0	2	0	0	0	0	256	3	0	266	0	0	0	0	100	0	18	0	0	0	0
ASV0099	0	0	0	0	0	0	6	0	0	0	0	0	0	16	15	0	0	6	0	147	0	0	0	0	0	0	0	0	75	0	0	0	0	0	0	0	0	0	0	0	0	0	0	0	0	0	8	0	0
ASV0100	0	0	14	0	0	0	0	15	2	31	0	3	0	0	0	0	0	0	0	0	0	0	0	0	2	1	0	0	0	0	0	0	0	14	0	0	0	21	0	0	0	0	6	0	2	0	0	0	0
ASV0101	0	0	0	0	0	0	0	0	0	0	0	0	0	0	0	0	0	0	0	39	0	0	0	0	4	0	0	0	0	0	0	0	0	3	0	0	0	0	0	0	0	0	0	0	0	0	0	0	0
ASV0102	0	0	0	0	0	0	0	51	0	0	0	0	0	0	0	0	10	0	0	0	0	12	0	0	0	0	0	0	0	0	0	0	0	0	0	0	0	0	0	0	0	0	0	0	0	0	0	0	0
ASV0103	0	0	0	0	0	0	0	0	0	0	0	0	0	0	0	0	0	0	0	0	0	0	0	0	0	0	0	0	0	0	0	0	0	0	0	0	0	0	0	0	0	0	0	0	0	0	0	0	0
ASV0104	0	1	5	0	0	10	0	0	0	0	0	20	2	29	0	0	0	0	23	0	0	0	0	0	0	7	0	26	0	20	0	0	0	11	0	0	0	0	0	16	0	0	9	0	37	0	5	0	0
ASV0105	0	0	2	0	0	54	34	77	54	0	0	0	3	0	11	0	5	0	10	38	25	6	0	0	85	38	0	135	29	9	87	3	0	0	0	0	0	62	0	0	0	0	18	0	11	0	505	0	72
ASV0106	0	5	0	0	0	0	0	0	0	0	0	0	0	0	0	0	0	0	0	0	0	0	0	0	0	0	0	0	0	0	161	0	0	0	0	0	0	2	0	0	0	0	0	0	0	0	0	0	0
ASV0107	0	0	0	0	0	0	0	0	0	0	0	4	0	0	0	0	0	0	0	0	0	0	0	0	0	0	0	0	0	0	0	0	0	0	0	0	0	0	0	0	0	0	0	0	0	0	0	0	0
ASV0108	0	8	0	0	0	0	10	0	0	0	0	0	0	0	8	0	0	9	0	2	0	0	0	0	0	0	2	9	6	0	0	0	0	0	0	0	0	0	0	0	0	0	0	0	0	0	1519	0	0
ASV0109	0	0	0	0	0	0	0	1	4	0	3	24	6	68	0	0	0	0	0	0	0	0	0	0	0	0	4	0	0	20	0	0	15	0	0	0	0	0	0	0	0	0	18	0	152	0	0	0	0
ASV0110	0	4	0	0	0	0	0	315	9	0	0	0	0	0	0	2	115	13	0	0	356	25	0	3	22	1	9	0	0	4	149	2	0	0	0	0	0	278	0	5	0	0	4	0	0	0	392	0	0
ASV0111	0	33	0	0	0	16	0	169	29	0	3	78	4	0	0	25	53	0	0	11	136	0	0	2	38	0	0	0	0	27	0	156	0	3	0	0	10	102	0	2	0	0	16	7	93	84	0	110	0
ASV0112	8	0	0	0	0	26	3	303	142	0	0	9	5	1	55	0	100	3	9	0	365	11	0	0	44	11	0	5	11	19	76	16	1	0	0	0	0	356	0	13	0	0	17	1	49	0	315	0	6
ASV0113	0	0	0	0	0	300	0	82	167	0	0	0	0	0	169	0	6	0	0	8	5	0	0	0	87	201	0	0	21	0	0	0	0	8	0	5	0	99	0	0	0	0	91	0	0	0	0	0	0
ASV0114	0	0	0	0	0	0	0	0	0	0	0	0	0	0	0	0	0	0	53	0	0	0	0	0	0	0	0	0	0	0	0	0	0	0	0	0	0	0	0	0	0	0	0	0	0	0	0	0	0
ASV0115	80	0	0	0	0	0	0	1	1	0	0	0	0	0	0	0	595	0	38	0	0	0	0	0	0	0	0	0	0	0	0	0	0	0	0	0	0	2	0	0	0	0	0	10	0	0	0	0	13
ASV0116	8	0	8	0	0	0	0	0	0	0	0	9	0	0	0	0	5	0	0	0	0	0	0	0	0	0	0	0	0	0	0	0	0	10	0	30	0	0	0	0	0	0	0	90	12	0	0	0	0
ASV0117	0	0	0	0	0	0	18	0	0	0	0	0	0	0	0	0	0	0	0	294	0	0	0	3	0	0	0	21	0	0	0	0	0	18	45	0	0	0	0	0	0	0	0	0	0	0	15	0	0
ASV0118	3	0	0	0	0	0	0	0	0	0	0	4	0	0	0	0	9	3	0	0	0	0	0	0	0	0	0	0	0	0	0	0	0	0	0	0	0	0	0	0	0	0	0	15	0	0	0	0	49
ASV0119	0	7	1	7	0	0	0	0	0	0	0	0	0	15	0	30	5	0	0	0	0	32	0	0	0	0	0	0	0	0	0	75	0	0	0	0	7	6	0	0	0	0	0	10	0	0	0	57	525
ASV0120	0	0	0	0	0	0	0	0	7	0	0	86	0	103	0	0	56	0	0	0	0	0	0	0	0	0	0	0	0	0	0	0	0	0	0	0	0	7	0	0	0	0	0	4	0	0	0	0	0
ASV0121	0	0	0	0	0	35	0	69	134	0	0	20	5	5	0	0	1329	0	0	0	1	0	0	0	318	40	0	0	0	30	0	0	0	0	0	0	0	61	0	0	0	0	51	0	37	0	0	0	0
ASV0122	0	0	0	0	0	0	0	0	0	0	0	0	0	0	0	0	0	0	0	370	0	0	0	0	0	0	0	0	0	0	0	0	0	40	0	0	0	0	0	0	0	0	0	0	0	0	0	0	0
ASV0123	0	0	0	0	0	0	0	0	0	0	0	0	0	0	0	0	0	0	29	0	0	0	0	0	0	0	0	0	0	0	0	0	0	0	0	0	0	0	0	0	0	0	0	0	0	0	0	0	0
ASV0124	0	0	0	0	0	0	0	2	2	0	0	9	0	1	0	0	39	0	0	0	0	34	0	0	0	0	0	0	0	0	0	0	0	2	0	0	0	1	0	0	0	0	0	0	0	0	0	0	0
ASV0125	92	0	0	0	0	0	0	0	0	0	0	4	0	0	0	0	291	0	20	0	0	0	0	0	4	0	0	0	0	0	0	159	0	0	0	0	0	0	0	0	0	0	0	10	0	0	0	0	0
ASV0126	0	0	0	69	0	0	0	0	0	0	0	0	0	0	0	0	1	3	0	0	0	0	0	0	1	2	1	0	0	0	0	0	72	0	0	0	0	0	0	0	0	0	27	0	0	0	0	0	0
ASV0127	0	0	0	0	0	21	0	3	2	0	0	0	0	0	0	0	0	1	36	0	0	0	0	0	5	0	0	0	0	0	135	0	0	0	0	0	0	0	0	0	0	0	0	0	0	0	0	0	0
ASV0128	84	0	0	0	0	0	0	0	0	0	0	5	0	0	0	0	0	0	21	0	0	0	0	0	0	0	0	0	0	0	0	0	0	0	0	0	0	0	0	0	0	0	0	18	0	0	0	0	28
ASV0129	0	0	0	0	0	4	10	24	32	0	2	56	0	16	14	0	22	0	0	7	0	0	0	0	41	0	9	0	26	19	36	38	0	0	68	0	0	11	0	18	0	0	0	29	151	0	0	0	117
ASV0130	0	16	0	0	0	4	1	0	5	3	0	0	0	0	0	18	59	20	0	0	0	18	0	0	0	0	0	8	1	0	0	0	0	0	0	0	0	0	0	9	0	0	0	0	0	0	111	218	0
ASV0131	0	0	0	0	0	0	12	0	0	0	0	0	0	0	0	0	0	0	0	0	0	0	0	0	0	0	0	1040	0	0	0	0	0	0	0	0	0	0	0	0	0	0	0	0	0	0	1106	0	0
ASV0132	0	0	0	0	0	0	0	0	0	0	2	6	1	3	2	0	8	0	0	0	0	280	0	0	0	2	0	0	4	1	371	27	6	0	29	0	0	0	0	0	0	0	5	0	21	0	0	0	0
ASV0133	0	0	0	0	0	0	0	0	0	0	0	0	0	9	76	35	0	0	7	0	0	0	0	0	0	0	0	0	48	0	20	0	0	0	0	0	4	0	0	0	0	0	0	0	0	76	18	66	0
ASV0134	0	0	0	0	0	119	0	367	323	0	0	10	0	0	0	0	14	0	0	0	15	0	0	0	708	187	3	0	0	0	0	0	0	0	0	0	0	365	0	0	0	0	173	0	0	0	0	0	0
ASV0135	13	0	0	0	0	0	0	0	0	0	0	11	0	0	0	0	5	0	0	0	0	0	0	0	0	0	0	0	0	0	0	0	0	0	0	0	0	0	10	0	0	0	0	123	2	0	0	0	0
ASV0136	0	0	0	0	0	0	0	0	0	0	0	0	0	0	0	0	0	0	0	0	0	0	0	0	0	0	0	0	0	0	0	0	0	0	0	0	0	0	0	0	0	0	0	0	0	0	0	0	0
ASV0137	0	0	0	0	0	0	0	0	2	0	126	145	4	0	0	0	2	0	0	0	0	0	0	0	0	0	0	0	0	138	0	0	0	0	0	0	0	0	0	0	0	0	0	0	1791	0	0	0	0
ASV0138	0	0	0	0	4	4	0	11	8	0	0	6	0	0	80	0	47	0	0	5	5	3	0	0	22	0	0	0	235	0	8	0	0	1	54	0	0	7	0	0	0	0	0	20	0	0	0	5	154
ASV0139	0	0	0	0	0	0	0	0	5	0	0	34	0	0	0	0	22	0	0	0	0	0	0	0	4	0	8	0	0	6	209	0	0	0	2	0	0	7	0	0	0	0	0	4	7	0	0	0	0
ASV0140	0	2	0	0	0	0	0	0	0	0	0	0	0	0	0	0	0	0	0	0	0	0	0	0	0	0	0	0	0	0	0	0	0	0	0	0	0	0	0	0	0	0	0	0	0	0	0	0	0
ASV0141	0	7	104	0	0	0	0	0	0	47	0	0	0	6	0	0	0	0	0	0	0	0	0	0	0	0	0	0	0	0	0	0	0	0	0	0	0	0	0	0	0	0	0	0	0	0	0	0	0
ASV0142	0	0	0	0	0	0	0	4	12	0	0	5	0	0	0	0	26	0	0	0	0	0	0	0	2	0	0	0	0	0	0	0	0	0	0	0	0	7	0	0	0	0	0	0	0	0	0	0	0
ASV0143	44	0	0	0	0	0	0	0	0	0	0	0	0	4	0	0	0	0	53	0	0	0	0	0	0	0	0	0	0	0	0	0	0	0	0	0	0	0	0	0	0	0	0	2	0	0	0	0	83
ASV0144	0	0	0	0	0	0	0	1	7	0	2	80	2	0	159	0	37	0	0	25	0	0	0	0	3	0	0	0	138	31	0	0	0	0	0	0	0	6	0	0	0	0	0	8	554	0	0	0	0
ASV0145	0	0	0	0	0	0	0	23	5	0	0	27	4	0	2	0	22	0	0	0	0	5	0	0	0	0	0	0	0	36	0	0	0	0	0	0	0	2	0	0	0	0	2	0	213	0	0	0	0
ASV0146	0	0	0	0	0	20	0	46	78	0	2	15	0	0	17	0	0	0	0	93	5	0	0	0	203	36	4	0	189	18	0	0	0	2	0	0	1	66	0	0	0	0	31	0	201	0	0	0	0
ASV0147	0	0	0	0	0	22	12	14	27	0	0	32	5	21	21	0	0	0	0	29	8	0	0	0	33	26	0	64	52	74	319	32	0	0	2	0	0	35	0	23	0	0	16	0	83	0	130	0	0
ASV0148	0	0	0	0	0	0	0	0	0	0	3	66	6	0	0	0	0	0	0	0	0	0	0	0	0	0	0	0	0	80	0	0	0	0	0	0	0	2	0	0	1	0	0	0	75	0	0	0	0
ASV0149	0	0	0	0	0	0	0	0	0	1	0	0	0	0	0	0	0	0	0	2	0	0	0	0	0	0	0	0	0	0	0	0	0	2	0	0	0	0	0	0	0	0	7	0	0	0	0	0	0
ASV0150	0	0	0	0	0	0	108	0	0	0	0	0	0	0	0	0	0	0	0	0	0	0	0	0	0	0	0	506	0	0	0	9	0	0	0	0	0	0	0	0	0	0	0	0	0	0	2175	0	0
ASV0151	0	0	0	0	0	0	0	0	0	0	0	0	0	0	0	0	0	12	0	0	0	0	0	0	0	0	0	0	0	0	0	0	0	0	0	0	0	0	0	0	0	0	0	0	0	0	0	0	0
ASV0152	0	0	0	0	0	0	0	0	0	0	0	0	0	0	0	0	0	0	0	0	0	0	0	0	0	0	0	0	0	0	0	0	0	0	0	0	0	0	0	0	0	0	0	0	0	0	0	0	0
ASV0153	0	8	0	1	0	0	0	0	3	0	0	0	0	0	355	0	0	0	0	0	0	0	0	0	0	0	0	0	8	0	0	0	0	5	0	0	0	0	0	0	0	0	0	0	0	0	0	0	0
ASV0154	0	0	0	0	0	0	0	0	0	0	0	0	0	0	0	0	0	0	0	0	0	0	0	36	0	0	139	0	0	0	0	0	0	0	0	0	0	0	0	0	0	0	0	0	0	0	0	0	0
ASV0155	0	124	0	0	0	0	0	0	0	0	0	0	0	0	0	1068	0	0	0	0	0	0	0	0	0	0	0	0	0	0	0	0	0	0	0	0	145	0	0	0	0	0	0	0	0	17	0	2806	0
ASV0156	0	0	0	0	0	0	36	72	11	0	0	5	0	17	0	0	0	0	0	38	57	0	0	0	16	0	0	59	0	48	0	5	0	0	0	0	0	60	0	11	0	0	8	0	95	0	221	0	0
ASV0157	0	0	0	0	0	0	0	0	15	0	0	92	4	6	0	0	86	0	0	0	0	20	0	0	5	0	0	0	0	16	0	0	0	0	0	0	0	8	0	0	0	0	0	4	207	0	0	0	0
ASV0158	4	16	2	0	0	20	0	12	23	0	0	0	0	1	0	53	3	2	7	0	0	4	0	0	83	0	0	0	0	0	0	0	0	0	0	0	65	5	0	0	0	0	3	32	4	0	7	523	0
ASV0159	0	0	0	0	0	0	0	0	0	0	0	0	0	0	0	0	0	0	0	1731	0	0	0	0	0	0	0	0	0	0	0	0	0	49	0	0	0	0	0	0	0	0	0	0	0	0	0	0	0
ASV0160	0	0	0	0	0	0	0	0	0	0	0	0	0	0	0	0	0	5	0	0	0	0	0	0	0	0	0	0	0	0	0	0	0	0	0	0	0	0	0	0	0	0	0	0	0	0	0	0	0
ASV0161	0	0	0	0	0	0	0	0	0	0	0	4	0	0	0	0	0	0	0	10	0	0	0	0	0	0	0	0	0	0	0	0	0	9	0	0	0	0	0	0	0	0	0	0	0	0	0	0	0
ASV0162	0	0	4	0	0	5	0	0	2	0	0	15	0	4	4	0	305	0	26	0	1	12	0	0	8	0	0	0	7	9	572	0	9	0	0	0	0	5	0	0	0	0	0	0	23	0	0	0	21
ASV0163	13	8	0	0	0	0	0	0	4	0	0	1	0	0	0	13	302	0	6	4	0	3	0	0	2	0	2	0	0	0	48	0	0	0	0	0	0	0	0	1	0	1	7	25	0	0	41	6	0
ASV0164	0	18	0	0	0	0	0	0	0	0	0	0	0	0	0	0	0	0	0	0	0	0	0	0	0	0	0	0	0	0	0	0	0	0	0	0	0	0	0	0	0	0	0	0	0	0	0	0	0
ASV0165	0	0	0	0	0	0	0	2	4	0	0	88	0	0	0	0	55	0	0	0	0	0	0	0	0	0	0	0	0	0	19	0	0	0	0	0	0	2	0	0	0	0	0	12	3	0	0	0	0
ASV0166	0	0	0	0	0	0	8	0	0	0	0	0	0	0	0	0	0	0	0	0	0	78	0	0	0	0	0	993	0	0	0	0	0	0	0	0	0	0	0	3	0	0	0	0	0	0	898	0	0
ASV0167	0	0	0	0	0	92	0	203	240	0	0	10	0	0	0	0	13	0	0	0	6	0	0	0	963	123	0	0	0	0	0	0	0	0	0	0	0	248	0	0	0	0	77	0	0	0	0	0	0
ASV0168	0	0	6	0	0	51	12	99	126	0	0	6	0	11	9	36	9	0	0	0	0	0	0	0	299	33	3	40	7	16	0	0	5	5	0	0	0	94	0	54	0	0	40	0	27	243	18	55	0
ASV0169	0	0	0	0	0	0	76	0	0	0	0	0	0	0	0	0	0	0	0	0	0	0	0	0	0	0	0	409	0	0	0	0	0	0	0	0	0	0	0	0	0	0	0	0	0	0	2150	0	0
ASV0170	0	0	0	0	0	0	0	0	0	0	0	0	0	8	0	0	3	0	0	0	0	0	0	0	0	0	0	0	0	0	0	0	0	0	0	0	0	0	0	0	0	0	0	0	0	0	0	0	0
ASV0171	0	0	0	0	0	0	127	0	0	0	0	0	0	0	0	0	0	0	0	0	0	0	0	0	0	0	0	420	0	0	71	0	0	5	0	0	0	0	0	0	0	0	0	0	0	0	1403	0	0
ASV0172	0	0	0	0	0	0	18	0	0	0	0	0	0	0	0	0	0	0	0	0	0	0	0	0	0	0	0	671	0	0	0	0	0	0	0	0	0	0	0	0	0	0	0	0	0	0	1850	0	0
ASV0173	0	10	0	0	0	105	0	27	56	0	13	75	10	0	47	0	0	0	0	34	0	0	0	0	31	57	0	0	0	151	0	0	0	26	0	0	0	38	0	0	0	0	35	1	268	0	0	0	0
ASV0174	0	0	0	0	0	0	0	0	0	0	0	0	0	0	0	0	0	0	0	0	0	0	0	0	0	0	0	0	0	0	0	0	0	9	0	0	0	0	0	0	0	0	0	0	0	0	0	0	0
ASV0175	0	0	0	0	0	0	0	1	8	0	0	38	0	11	0	0	663	0	0	0	0	37	0	0	4	0	0	0	0	0	0	0	0	0	0	0	0	2	0	0	0	0	0	0	0	0	0	0	0
ASV0176	0	0	10	0	0	0	0	17	2	0	6	18	0	204	424	6	0	0	0	67	19	0	1	0	3	0	0	0	407	44	0	0	32	10	0	0	0	8	0	105	0	0	0	0	115	0	0	0	0
ASV0177	0	0	0	0	0	0	0	0	0	0	0	0	0	0	0	0	0	2	0	0	0	0	0	0	0	0	0	0	0	0	0	0	0	0	0	0	0	0	0	0	0	0	0	0	0	0	0	0	0
ASV0178	0	0	0	0	0	26	13	271	53	0	0	24	0	5	56	5	102	0	0	11	333	0	1	0	32	15	0	0	91	20	0	0	6	0	0	0	0	232	0	40	0	0	5	0	7	15	9	7	7
ASV0179	0	0	0	0	0	2	3	24	18	0	0	97	0	0	0	0	51	0	0	46	1	0	0	0	5	1	0	5	0	0	0	0	0	0	0	0	0	25	0	0	0	0	0	6	0	0	1	0	41
ASV0180	27	0	0	0	0	0	0	21	0	0	0	0	0	0	0	0	0	0	0	0	20	26	0	0	2	0	0	0	0	0	0	0	0	0	0	1	0	25	0	9	0	0	0	13	0	0	0	0	0
ASV0181	0	0	0	0	0	0	0	0	0	0	0	0	0	0	0	0	0	3	0	0	0	0	0	0	0	0	0	0	0	0	0	0	0	0	0	0	0	0	0	0	0	0	0	0	0	0	0	0	0
ASV0182	0	0	0	0	0	118	0	129	520	0	0	7	0	0	75	0	7	0	0	0	2	0	1	0	1153	91	0	0	6	0	0	0	0	0	0	0	0	164	0	0	0	0	48	0	0	0	0	0	0
ASV0183	0	0	0	0	0	0	0	0	0	0	0	0	0	0	0	0	0	0	0	0	0	0	0	0	0	0	0	0	0	0	0	0	0	0	0	0	1	0	0	0	0	0	0	0	0	0	0	0	0
ASV0184	0	0	0	0	0	141	0	161	215	0	0	13	0	0	0	0	14	0	0	0	4	0	0	0	300	180	0	6	0	0	0	0	0	0	0	0	0	142	0	0	0	0	113	0	0	0	10	0	0
ASV0185	0	4	0	0	0	0	0	0	0	0	0	4	0	0	62	0	0	5	0	0	0	0	0	0	0	0	1	0	105	0	0	0	0	0	0	0	0	0	0	0	0	0	0	0	0	0	0	0	0
ASV0186	0	0	1	0	0	0	41	14	0	0	4	19	0	18	0	4	0	0	13	40	19	0	0	0	0	0	0	66	0	22	23	2	0	0	0	0	0	13	0	10	0	0	0	0	71	33	57	4	0
ASV0187	0	0	0	0	0	0	0	0	0	0	0	0	0	119	0	0	0	0	0	0	0	0	0	0	0	0	0	0	0	0	0	0	0	9	0	0	0	0	0	0	0	0	0	0	0	0	0	0	0
ASV0188	0	0	0	0	0	0	0	0	0	0	0	0	0	0	0	0	81	0	0	0	0	6	0	3	0	0	0	0	0	0	0	0	0	0	0	2	0	0	0	0	0	0	0	11	0	0	0	0	0
ASV0189	0	0	0	0	0	274	0	106	333	0	0	3	0	0	0	0	9	0	0	642	0	0	0	0	85	321	0	0	0	0	0	0	0	0	0	0	0	141	0	0	0	1	163	0	0	0	0	0	0
ASV0190	0	7	0	0	0	0	0	0	0	7	0	0	0	0	0	0	0	2	0	0	0	0	0	0	0	0	0	0	0	0	0	0	0	0	0	0	0	0	0	0	0	0	0	0	0	0	0	0	0
ASV0191	0	0	0	0	0	118	0	291	297	0	0	10	0	0	0	0	6	0	0	0	4	0	0	0	644	144	0	0	0	0	0	0	0	0	0	0	0	246	0	0	0	0	157	0	0	0	0	0	0
ASV0192	0	0	0	0	0	0	0	0	0	0	0	2	0	0	0	0	0	0	0	382	0	0	0	0	0	0	0	0	0	0	0	0	0	0	0	0	0	0	0	0	0	0	0	7	0	0	0	0	94
ASV0193	0	0	0	0	0	0	0	2	0	0	0	9	0	2	0	0	5	0	0	0	0	4	0	0	0	0	0	0	0	11	0	0	0	0	0	0	0	1	0	0	0	0	0	0	22	0	0	0	0
ASV0194	0	0	0	0	0	97	0	246	295	0	0	4	0	0	0	0	9	0	0	0	5	0	0	0	942	151	0	0	0	0	0	0	0	0	0	0	0	325	0	0	0	0	120	0	0	0	0	0	0
ASV0195	0	0	0	0	0	25	0	81	38	0	0	2	0	0	0	0	0	0	0	0	0	0	0	0	101	24	0	0	0	0	0	0	0	0	0	0	0	103	0	0	0	0	34	0	0	0	0	0	0
ASV0196	0	21	0	0	0	0	24	0	0	0	0	0	6	0	0	118	0	0	0	0	138	0	0	0	0	0	0	0	0	28	0	363	0	0	48	0	0	0	0	0	0	0	0	0	65	111	231	171	0
ASV0197	0	0	0	0	0	0	0	7	7	0	0	0	0	12	13	0	0	0	0	76	0	6	0	0	55	7	0	0	16	0	0	0	0	9	0	0	0	9	0	4	0	0	7	1	0	0	20	0	0
ASV0198	0	0	0	0	0	12	0	17	5	0	0	0	0	0	0	0	8	0	0	0	1	0	0	0	0	6	0	0	0	0	0	0	0	0	0	0	0	5	0	0	0	0	11	0	0	0	0	0	0
ASV0199	0	0	0	0	0	0	0	0	4	0	0	0	0	7	0	0	0	0	0	0	1	0	0	0	0	7	0	0	0	0	197	0	35	2	1	0	0	6	0	0	0	0	0	0	0	0	0	0	0
ASV0200	0	0	0	0	0	0	0	81	30	0	0	37	0	0	4	0	0	0	0	0	48	0	0	0	177	0	0	0	9	8	14	0	0	0	0	0	0	55	0	0	0	0	5	3	14	0	0	0	0
ASV0201	0	0	0	0	0	0	0	0	0	0	0	0	0	0	0	0	0	0	0	0	0	0	0	0	0	0	0	0	0	0	0	0	0	0	0	0	0	0	0	0	0	0	0	0	0	0	0	0	0
ASV0202	0	0	0	0	0	0	76	0	0	0	0	0	0	0	0	0	0	0	0	0	0	0	0	0	0	0	0	373	0	0	0	0	0	0	0	0	0	0	0	0	0	0	0	0	0	0	1927	0	0
ASV0203	0	0	0	0	0	0	0	2	8	0	0	89	0	0	0	0	44	0	0	0	2	0	0	0	1	1	0	0	0	0	0	0	0	0	0	0	0	7	0	0	0	0	0	11	4	0	0	0	0
ASV0204	0	0	0	0	0	18	0	7	26	0	0	25	0	0	59	0	107	0	0	0	0	35	0	10	20	19	40	0	40	0	0	0	0	0	0	0	0	10	0	0	0	0	7	0	0	0	0	0	0
ASV0205	0	3	0	0	0	0	0	0	0	0	0	0	0	0	0	0	0	14	0	0	0	0	0	0	0	0	0	0	0	0	0	0	0	0	0	0	0	0	0	0	0	0	0	0	0	0	0	0	0
ASV0206	0	0	0	0	0	0	0	4	0	0	0	7	0	0	0	0	1131	0	0	0	0	324	0	0	0	0	0	0	0	0	0	0	0	0	0	0	0	5	0	0	0	0	0	0	0	0	0	0	0
ASV0207	0	0	0	0	0	27	0	68	64	0	0	2	0	0	0	0	0	0	0	56	0	0	0	0	147	33	0	0	0	0	0	0	0	0	0	0	0	98	0	0	0	0	35	1	0	0	0	0	0
ASV0208	0	10	0	0	0	0	0	0	0	0	0	0	0	0	0	0	0	0	0	0	0	0	0	0	0	0	0	0	0	0	0	0	0	0	0	0	0	0	0	0	0	0	0	0	0	0	0	0	0
ASV0209	0	8	0	0	0	0	0	0	0	0	0	0	0	0	0	0	0	4	0	0	0	0	0	0	0	0	0	0	0	0	0	0	0	0	0	0	0	0	0	0	0	0	0	0	0	0	0	0	0
ASV0210	0	6	0	0	0	0	0	0	0	0	0	0	0	0	2	0	0	3	0	0	0	0	0	0	0	0	0	0	0	0	0	0	0	0	0	0	0	0	0	0	0	0	0	0	0	0	0	0	0
ASV0211	0	10	0	0	0	0	0	0	0	0	0	0	0	0	0	0	0	2	0	0	0	0	0	0	0	0	2	0	0	0	7	0	0	0	0	0	0	0	0	0	0	0	0	0	0	0	0	0	0
ASV0212	0	0	0	0	0	12	0	22	25	0	0	22	0	26	182	0	0	0	0	12	0	8	0	0	101	19	0	0	168	0	0	0	2	0	0	0	0	28	0	4	0	0	8	0	5	0	0	0	0
ASV0213	0	0	0	0	0	0	0	0	0	0	0	23	0	0	0	0	95	0	0	0	0	67	0	1	0	5	3	0	0	13	0	0	2	0	0	0	0	3	0	6	0	0	2	0	165	0	0	0	0
ASV0214	8	0	0	0	0	0	0	16	0	0	0	0	0	45	0	0	0	0	0	0	18	17	0	20	0	0	70	0	0	0	0	0	0	0	0	0	0	15	0	0	0	0	0	0	0	0	0	0	0
ASV0215	0	11	0	0	0	0	0	0	0	0	0	0	0	0	0	3	0	0	0	0	0	0	0	0	0	0	0	0	0	0	0	0	0	0	0	0	0	0	0	0	0	0	0	0	0	0	0	0	0
ASV0216	0	0	0	0	0	92	0	105	431	0	0	5	0	0	72	0	10	0	0	0	1	0	0	0	1021	80	0	0	0	0	0	0	0	0	0	0	0	117	0	0	0	0	51	0	0	0	0	0	0
ASV0217	0	1	0	0	0	43	17	115	119	0	0	5	0	0	0	0	6	0	0	14	40	0	0	0	391	52	0	11	0	0	0	0	0	0	0	0	0	136	0	0	0	0	51	0	0	0	17	0	0
ASV0218	0	13	0	0	0	0	0	0	0	0	0	0	0	0	0	153	0	0	0	0	0	0	0	0	0	0	0	0	0	0	0	0	0	0	0	0	2	0	0	0	0	0	0	0	0	84	0	2111	589
ASV0219	0	0	0	0	0	0	0	0	0	0	0	0	0	0	0	0	0	0	0	0	0	0	0	0	0	0	0	0	0	0	0	0	0	0	0	0	0	0	0	0	0	0	0	0	0	0	0	0	0
ASV0220	0	0	0	0	0	0	33	0	0	0	0	0	0	0	10	0	0	0	0	63	0	0	0	0	0	0	0	328	44	0	0	0	0	21	0	0	0	0	0	0	0	0	0	0	0	0	690	0	0
ASV0221	0	0	0	0	0	0	0	12	10	0	1	23	5	0	0	0	18	0	0	22	0	0	0	0	18	0	0	0	0	13	0	15	0	0	17	0	0	10	0	15	0	0	0	5	83	0	0	0	26
ASV0222	0	2	0	0	0	0	0	0	0	0	0	0	0	0	0	0	0	0	0	0	0	0	0	0	0	0	2	0	0	0	0	0	0	0	0	0	0	0	0	0	0	0	0	0	0	0	0	0	0
ASV0223	0	0	0	0	0	0	0	18	0	0	0	2	0	0	0	0	12	0	0	0	0	54	0	0	0	0	0	0	0	0	0	0	0	0	0	0	0	0	0	0	0	0	0	0	0	0	0	0	0
ASV0224	0	9	0	0	0	4	0	11	6	0	0	2	0	0	0	350	9	1	9	0	8	7	0	0	9	0	5	0	0	2	36	0	0	0	0	0	12	6	0	0	0	0	2	0	36	0	11	19	13
ASV0225	0	0	0	0	0	0	0	0	0	0	0	0	0	417	0	0	1	0	0	0	0	0	0	0	0	0	0	0	0	0	0	0	7	0	0	0	0	0	0	0	0	0	0	0	0	0	0	0	0
ASV0226	0	0	0	0	0	0	0	0	0	0	0	0	0	0	0	0	0	0	0	0	0	0	0	0	0	0	0	0	0	0	0	0	0	0	0	0	0	0	0	0	0	0	0	0	0	0	0	0	0
ASV0227	0	8	0	0	0	0	0	0	0	0	0	0	0	0	0	18	0	0	0	0	0	0	0	0	0	0	0	0	0	0	0	0	0	0	0	0	0	0	0	0	0	0	0	0	0	0	0	67	0
ASV0228	3035	0	0	0	0	0	0	0	0	0	0	0	0	0	0	0	0	0	0	0	0	0	0	0	0	0	0	0	0	0	0	0	0	0	0	0	0	0	0	0	0	0	0	2	0	0	0	0	0
ASV0229	0	3	0	0	0	0	0	0	0	0	0	0	0	0	0	0	0	2	0	0	0	0	0	0	0	0	0	0	0	0	0	0	0	0	0	0	0	0	0	0	0	0	0	0	0	0	0	0	0
ASV0230	0	0	0	0	0	0	0	364	28	2	0	26	0	0	11	0	24	0	0	7	481	0	0	0	28	0	0	4	6	6	0	21	0	0	0	0	0	315	0	39	0	0	11	0	14	0	0	0	0
ASV0231	0	0	0	0	0	0	0	0	0	0	0	0	0	0	0	0	0	0	0	0	0	0	0	0	0	0	0	0	0	0	0	0	0	0	0	0	0	0	0	0	0	0	0	0	0	0	3026	0	0
ASV0232	0	0	0	0	0	0	0	0	0	0	0	0	0	0	0	0	0	0	0	150	0	0	0	0	0	0	0	0	0	0	0	0	0	6	0	0	0	0	0	0	0	0	0	0	0	0	0	0	0
ASV0233	0	0	0	0	0	0	0	0	0	0	0	4	0	1	0	0	204	9	0	0	0	44	0	0	0	0	0	0	0	0	0	0	0	0	0	1	0	0	0	1	1	0	0	0	4	0	0	0	0
ASV0234	0	0	0	0	0	115	0	149	237	0	0	16	0	0	0	0	10	0	0	0	3	0	0	0	626	142	0	0	0	0	0	0	0	0	0	0	0	207	0	0	0	0	96	0	0	0	0	0	0
ASV0235	0	0	0	0	0	0	0	0	0	0	0	0	0	0	0	0	0	0	0	1108	0	0	0	0	0	0	0	0	0	0	0	0	0	0	0	0	0	0	0	0	0	0	0	0	0	0	0	0	0
ASV0236	5	0	0	0	0	0	0	0	0	0	0	14	0	0	0	0	1	0	0	0	0	0	0	0	1	0	0	0	0	0	0	0	0	0	0	0	0	0	0	0	0	0	0	89	0	0	0	0	0
ASV0237	0	0	0	0	0	85	0	211	142	0	0	4	0	0	0	0	7	0	0	0	102	0	0	0	194	107	0	0	0	0	0	0	0	0	0	0	0	222	0	0	0	0	59	2	0	0	0	0	0
ASV0238	0	0	33	0	0	0	0	1	0	0	0	13	0	0	0	0	0	0	0	0	0	0	37	0	0	0	0	0	0	5	0	0	0	36	0	18	0	0	0	0	0	0	0	20	38	0	0	0	0
ASV0239	0	0	0	0	0	12	0	4	7	0	0	36	0	0	0	0	26	4	0	89	0	0	0	0	25	7	4	0	0	0	0	0	0	0	0	0	0	13	0	0	0	0	5	0	0	0	0	0	0
ASV0240	0	0	1	0	0	0	0	0	0	0	0	0	0	0	68	0	0	0	0	0	0	0	0	0	0	0	0	0	15	0	0	0	0	0	0	0	0	0	0	68	0	0	0	0	0	0	0	0	0
ASV0241	0	0	0	0	0	0	0	0	0	0	0	4	0	11	16	0	28	0	0	0	0	2	0	0	0	0	0	0	3	0	0	0	108	0	0	0	0	0	0	16	0	0	0	0	1	0	0	0	0
ASV0242	0	15	0	0	0	0	0	0	0	0	0	0	0	0	0	294	0	0	0	0	0	0	0	0	0	0	0	0	0	0	0	0	0	0	0	0	62	0	0	0	0	0	0	0	0	5	0	2578	0
ASV0243	0	0	0	0	0	18	53	16	17	0	0	18	0	0	0	0	21	0	0	20	0	3	0	0	72	6	0	264	6	0	0	0	0	0	0	0	0	36	0	0	0	0	5	2	0	0	71	0	0
ASV0244	0	0	0	0	0	0	0	0	0	0	0	34	0	0	0	0	1	0	2	0	0	0	0	0	0	0	0	0	0	6	0	0	0	0	0	0	0	0	0	188	0	0	0	18	153	0	0	0	83
ASV0245	0	0	0	0	0	0	0	0	7	0	0	58	0	15	0	0	59	0	0	0	0	0	0	0	2	0	0	0	0	0	0	0	0	0	0	0	0	6	0	0	0	0	0	0	0	0	0	0	0
ASV0246	38	0	0	0	0	0	0	1	0	0	0	0	0	0	0	0	73	0	0	0	0	20	0	0	0	0	0	0	0	0	0	0	0	0	0	0	0	0	0	10	0	0	3	15	0	0	0	0	0
ASV0247	0	0	0	0	0	0	0	7	12	0	0	3	0	0	0	0	5	0	0	0	0	0	0	0	7	0	0	0	0	0	0	0	0	0	0	0	0	0	0	0	0	0	0	0	0	0	0	0	0
ASV0248	0	0	0	0	0	0	0	0	0	0	0	0	0	0	0	0	0	0	0	0	0	0	0	0	1	0	0	0	0	0	0	0	0	0	0	0	0	0	0	0	0	0	0	17	0	0	0	0	100
ASV0249	0	0	0	0	0	12	15	12	16	0	0	34	0	8	26	0	25	0	0	35	2	0	0	0	96	10	0	48	91	0	0	51	0	0	107	0	0	12	0	64	0	0	12	0	35	0	2	0	0
ASV0250	0	0	0	0	0	0	0	0	0	0	0	0	0	0	0	0	0	0	0	112	0	0	0	0	0	0	0	0	0	0	0	0	0	3	0	0	0	0	0	0	0	0	0	0	0	0	0	0	0
ASV0251	0	0	0	0	0	0	0	18	0	0	0	0	0	0	0	0	156	0	0	0	0	143	0	0	0	0	0	0	0	0	0	0	0	0	0	0	0	0	0	0	0	0	0	0	0	0	0	0	0
ASV0252	0	0	0	0	0	0	0	0	0	0	2	14	4	334	51	0	0	0	0	0	0	0	0	0	0	0	0	0	101	7	163	0	0	0	0	0	0	0	0	0	0	0	0	0	36	0	0	0	17
ASV0253	0	0	0	0	0	52	0	179	201	0	0	12	0	0	0	0	8	0	0	0	0	0	0	0	498	69	0	0	0	0	0	0	0	0	0	0	0	161	0	0	0	0	56	0	0	0	0	0	0
ASV0254	0	0	0	0	0	0	0	0	0	0	0	0	0	0	0	0	0	0	0	0	0	0	0	0	0	0	0	0	0	0	0	0	0	2	0	0	0	0	0	0	0	0	0	0	0	0	0	0	0
ASV0255	0	0	0	0	0	0	0	0	0	0	0	0	0	0	0	0	0	0	0	0	0	0	0	0	0	0	0	0	0	0	0	0	0	0	0	0	0	0	0	0	0	0	0	0	0	0	0	0	0
ASV0256	0	0	0	0	0	0	0	360	34	0	0	7	0	3	0	0	8	0	0	0	390	14	0	0	28	2	0	0	0	0	0	0	0	0	0	0	0	372	0	0	0	0	4	0	0	0	0	0	0
ASV0257	0	0	0	0	0	0	0	0	0	0	0	0	0	0	0	0	0	0	0	154	0	0	0	0	0	0	0	0	0	0	0	0	0	14	0	0	0	0	0	0	0	0	0	0	0	0	0	0	0
ASV0258	0	4	0	0	0	0	0	0	0	0	0	0	0	0	0	0	0	0	0	0	0	0	0	0	0	0	0	0	0	0	0	0	0	0	0	0	0	0	0	0	0	0	0	0	0	0	0	0	0
ASV0259	0	0	0	0	0	0	0	0	0	0	0	0	0	0	0	0	0	0	0	0	0	0	0	0	0	0	0	0	0	0	0	0	0	0	0	0	0	0	0	0	0	0	0	0	0	0	0	0	0
ASV0260	0	0	0	0	0	0	33	12	0	0	0	19	0	0	91	0	0	0	0	0	32	0	0	0	4	0	0	44	45	0	0	0	0	0	0	0	0	19	0	0	0	0	0	0	60	0	35	0	0
ASV0261	0	95	0	0	0	0	0	0	0	0	0	0	0	0	0	656	0	0	0	0	0	0	0	0	0	0	0	0	0	0	0	0	0	0	0	0	92	0	0	0	0	0	0	0	0	4	0	1805	0
ASV0262	0	0	0	0	0	0	0	9	0	0	0	0	0	0	0	0	68	0	0	0	0	145	0	0	0	0	0	0	0	0	0	0	0	0	0	0	0	0	0	0	0	0	0	0	0	0	0	0	0
ASV0263	0	0	0	0	0	8	0	0	0	0	0	4	0	0	0	0	5	0	0	3	0	0	0	0	2	0	0	0	0	0	0	254	0	0	0	0	0	0	0	0	0	0	0	0	0	0	0	0	0
ASV0264	0	0	0	0	0	0	0	0	0	0	0	0	0	0	0	0	0	0	0	0	0	0	0	0	0	0	0	0	0	0	0	0	0	0	0	0	0	0	0	0	0	0	0	0	0	0	0	0	0
ASV0265	0	0	3	0	0	0	0	26	2	0	9	50	5	39	0	0	1	0	0	95	22	0	0	0	0	0	0	0	0	123	0	0	0	0	0	0	1	18	0	0	0	0	0	6	184	0	0	0	41
ASV0266	0	0	0	0	0	0	4	0	0	0	0	0	0	0	0	0	0	0	0	0	0	0	0	0	0	0	0	492	0	0	0	0	0	0	0	0	0	0	0	0	0	0	0	0	0	0	524	0	0
ASV0267	0	0	0	0	0	0	0	3	3	0	0	61	0	0	0	0	31	0	0	0	0	0	0	0	5	0	0	0	0	0	0	0	0	0	0	0	0	0	0	0	0	0	0	10	0	0	0	0	0
ASV0268	0	0	0	0	0	0	0	1	11	0	0	51	0	0	0	0	39	0	0	0	0	0	0	0	0	0	0	0	0	0	0	0	0	0	0	0	0	4	0	0	0	0	0	0	0	0	0	0	0
ASV0269	2	0	15	0	0	119	0	7	10	12	0	0	0	0	0	0	0	0	0	0	0	0	21	0	1	15	0	0	0	0	0	0	0	11	0	54	0	12	0	0	0	0	27	5	0	0	0	0	0
ASV0270	0	0	0	0	0	0	15	0	3	0	0	10	0	0	0	0	2	0	0	99	0	0	0	0	0	0	0	105	0	0	0	0	6	17	0	0	0	0	0	0	0	0	0	0	0	0	97	0	0
ASV0271	0	0	0	0	0	0	0	0	0	0	14	34	12	0	0	0	0	0	0	0	0	0	0	0	0	0	0	0	0	72	0	0	41	0	0	0	0	2	0	0	0	0	0	0	160	0	0	0	0
ASV0272	0	0	0	0	0	0	0	0	0	0	0	0	0	0	0	0	0	0	0	0	0	0	0	0	0	0	0	0	0	0	0	0	0	0	0	0	0	0	0	0	0	0	0	0	0	0	0	0	0
ASV0273	0	0	2	0	0	0	0	0	0	0	0	0	0	120	0	0	0	0	0	0	0	0	0	0	0	0	0	0	0	0	0	0	0	1	0	0	0	0	0	0	0	0	0	0	0	0	0	0	0
ASV0274	0	0	0	0	0	6	3	23	25	0	0	4	0	3	0	0	4	0	0	1	0	0	0	3	90	5	0	0	0	5	0	0	0	0	0	0	0	27	0	0	0	0	16	2	11	0	1	0	0
ASV0275	0	0	0	0	0	0	0	0	0	0	0	3	0	0	0	0	0	0	0	0	0	0	0	0	0	0	0	0	0	0	0	0	0	0	0	0	0	2	0	0	0	0	0	0	0	0	0	0	0
ASV0276	0	0	0	0	0	0	50	0	0	0	0	0	0	0	0	0	0	0	0	59	0	0	0	0	0	0	0	54	0	0	0	0	0	0	0	0	0	0	0	0	0	0	0	0	0	0	16	0	0
ASV0277	0	0	0	0	0	0	0	0	0	0	0	0	0	5	0	0	0	0	0	1	0	0	0	0	0	0	0	0	0	0	0	0	0	40	0	0	0	0	0	0	0	0	0	0	0	0	0	0	0
ASV0278	0	0	0	0	0	0	0	17	0	0	0	6	0	0	20	0	0	0	0	0	12	0	0	0	0	0	0	0	34	0	0	0	0	0	0	0	0	5	0	11	0	0	0	24	6	0	0	0	97
ASV0279	0	0	0	0	0	0	0	0	0	0	0	0	0	0	0	0	0	0	0	0	0	0	0	0	0	0	0	0	0	0	0	0	0	0	0	0	0	0	0	0	0	0	0	0	0	0	0	0	0
ASV0280	0	0	0	0	0	0	0	0	0	0	0	0	0	0	0	0	0	0	0	0	0	0	0	18	0	0	125	0	0	0	0	0	0	0	0	0	0	0	0	0	0	0	0	0	0	0	0	1	0
ASV0281	0	0	0	0	0	5	0	18	9	0	0	0	0	0	0	0	0	0	0	32	2	0	0	0	35	0	0	8	0	0	0	0	0	0	0	0	0	29	0	21	0	0	3	0	0	0	0	0	0
ASV0282	0	0	0	0	0	0	0	39	22	0	0	0	0	2	0	0	0	0	0	46	5	0	0	0	46	10	0	0	0	0	141	259	0	3	29	0	0	50	0	15	0	0	13	0	0	0	0	0	0
ASV0283	0	0	0	0	0	0	0	0	5	0	0	6	0	0	0	0	817	0	0	0	0	201	0	0	1	0	0	0	0	0	0	0	0	0	0	0	0	0	0	0	0	0	0	0	0	0	0	0	0
ASV0284	0	0	0	0	0	0	0	5	0	0	0	6	0	0	0	0	0	0	0	0	0	0	2	0	0	0	0	0	0	0	0	0	0	18	0	0	0	0	0	0	0	0	0	18	1	0	0	0	0
ASV0285	0	0	0	0	0	0	0	0	0	0	0	0	0	0	0	0	0	0	0	0	0	0	0	0	0	0	0	0	0	0	0	0	0	0	0	0	0	0	0	0	0	0	0	0	0	0	0	0	0
ASV0286	0	7	0	0	0	0	0	20	4	0	0	3	0	0	0	125	0	0	0	0	29	0	0	0	23	4	0	0	0	1	0	0	0	0	0	0	27	29	0	0	0	0	0	1	0	19	0	388	4
ASV0287	0	0	0	0	0	0	23	19	0	0	0	0	0	25	4	0	0	0	0	0	23	0	0	0	0	0	0	21	35	0	0	0	0	0	9	0	0	25	0	9	0	0	0	0	0	0	11	0	0
ASV0288	0	1	0	0	0	0	0	108	12	0	0	2	0	0	0	0	0	1	0	0	130	0	0	0	9	0	0	0	0	0	0	0	0	0	0	0	0	76	0	65	0	0	0	0	0	0	0	0	0
ASV0289	0	0	0	0	0	0	0	0	0	0	0	0	0	0	0	0	0	0	0	0	0	0	0	19	59	0	98	0	0	0	0	0	0	0	0	0	0	0	0	0	0	0	0	0	0	0	0	0	0
ASV0290	0	0	0	0	0	0	0	0	0	0	4	18	0	0	0	0	0	0	0	0	0	0	0	1	0	0	9	0	0	7	0	0	0	3	0	0	0	0	0	0	0	0	0	0	110	0	0	0	0
ASV0291	0	0	0	0	0	195	0	3	12	0	0	12	0	0	0	0	5	0	0	0	0	0	0	0	0	59	0	0	0	8	0	0	0	25	0	6	0	9	0	0	0	0	11	1	74	0	0	0	0
ASV0292	0	0	0	0	0	0	0	0	0	0	0	13	0	16	0	0	0	0	0	0	0	0	0	0	0	0	0	0	0	0	0	56	0	0	0	0	0	0	0	0	0	0	0	14	0	0	0	0	55
ASV0293	0	0	0	0	0	0	0	5	5	0	0	60	0	0	0	0	26	0	0	0	0	0	0	1	2	0	5	0	0	0	0	0	0	0	0	0	0	0	0	0	0	0	0	0	0	0	0	0	0
ASV0294	41	0	0	0	0	24	0	128	50	0	0	23	0	0	0	0	21	0	0	0	145	0	0	0	19	5	0	0	0	0	11	0	0	2	0	0	0	117	0	0	0	0	13	41	0	0	17	0	0
ASV0295	0	0	0	0	0	0	0	0	0	0	0	0	0	0	0	0	0	0	0	0	0	0	0	0	0	0	0	0	0	0	0	0	0	0	0	0	0	0	0	0	0	0	0	0	0	0	0	0	0
ASV0296	0	0	0	0	0	40	22	60	69	0	0	0	0	6	1	0	2	0	0	33	3	0	0	0	121	36	0	14	31	0	0	0	0	3	0	0	0	68	0	0	0	0	37	0	0	0	4	0	11
ASV0297	0	0	0	0	0	0	0	0	2	0	0	0	0	0	0	0	0	0	0	0	0	0	0	0	9	0	0	0	0	0	0	0	0	0	0	0	0	0	0	0	0	0	0	0	0	0	0	0	0
ASV0298	0	0	0	0	0	0	0	0	0	0	0	0	0	0	0	0	0	0	0	0	0	0	0	0	0	0	0	0	0	0	0	0	0	0	0	0	0	0	0	0	0	0	0	0	0	0	0	0	0
ASV0299	0	0	0	0	0	58	0	90	138	0	0	0	0	0	0	0	0	0	0	18	0	0	0	0	256	72	0	0	0	0	0	0	0	17	0	0	0	94	0	46	0	0	59	0	0	0	0	0	0
ASV0300	0	9	0	0	0	0	0	0	0	0	0	0	0	0	0	0	0	0	0	3	0	0	0	0	0	0	0	0	0	0	0	0	0	0	0	0	0	0	0	0	0	0	0	0	0	0	0	0	0
ASV0301	0	4	0	0	0	2	0	0	0	0	0	0	0	0	0	46	0	0	0	0	0	0	0	0	0	2	0	0	0	0	185	0	0	0	3	0	0	0	0	0	0	0	0	0	0	44	0	609	0
ASV0302	0	0	0	0	0	0	0	0	0	0	0	0	0	0	0	0	0	0	0	0	0	0	0	0	0	0	0	0	0	0	0	0	0	0	0	0	0	0	0	0	0	0	0	0	0	0	0	0	0
ASV0303	0	0	0	0	0	0	0	0	0	0	0	0	0	0	0	0	0	0	0	0	0	0	0	0	0	0	0	0	0	0	0	0	0	0	0	0	0	0	0	0	0	0	0	0	0	0	0	0	0
ASV0304	0	0	0	0	0	0	0	0	0	0	0	0	0	0	347	0	0	0	0	0	0	0	0	0	0	0	0	0	285	0	0	0	0	0	0	0	0	0	0	0	0	0	0	0	0	0	0	0	0
ASV0305	0	0	0	0	0	0	0	0	0	0	0	0	0	0	0	0	0	0	0	0	0	0	0	0	0	0	0	0	0	0	0	0	0	0	0	0	0	0	0	0	0	0	0	0	0	0	0	0	0
ASV0306	0	0	0	0	0	0	0	0	6	0	0	42	0	14	0	0	22	0	0	0	2	0	0	0	5	1	0	0	0	0	0	0	0	0	0	0	0	6	0	0	0	0	0	3	0	0	0	0	0
ASV0307	0	7	1	0	0	7	0	0	11	0	0	5	0	0	28	10	55	0	0	0	0	9	0	0	7	0	3	0	52	7	87	33	7	0	0	0	9	0	0	45	0	0	0	0	12	31	0	106	16
ASV0308	0	0	0	7	15	0	0	0	0	0	0	0	0	0	0	0	0	0	0	0	0	0	0	0	0	0	0	0	0	1	0	1116	0	0	0	0	0	0	0	0	0	0	0	0	0	0	0	0	0
ASV0309	0	0	0	0	0	37	0	66	45	0	0	0	0	0	5	2	0	0	0	0	17	0	0	0	221	26	0	0	44	0	0	0	0	5	2	0	0	77	0	0	0	0	34	0	0	64	0	9	0
ASV0310	0	0	0	0	0	0	0	0	0	0	0	0	0	0	0	0	5	0	0	0	0	0	0	0	0	0	0	0	0	0	0	0	0	0	0	0	0	0	0	0	0	0	0	11	2	0	5	0	57
ASV0311	0	0	0	0	0	31	0	14	52	0	0	11	0	0	213	0	7	0	0	11	0	0	0	0	69	19	0	0	57	0	0	13	0	6	0	0	0	32	0	2	0	0	12	4	0	0	0	0	0
ASV0312	0	10	0	0	0	11	3	0	24	0	0	0	0	0	0	32	0	0	5	0	0	0	0	0	59	14	1	0	0	0	0	0	0	0	0	0	0	13	0	0	0	0	5	0	0	0	0	1418	6
ASV0313	0	0	0	0	0	0	0	5	7	0	0	9	0	0	0	0	801	0	0	0	0	23	0	0	0	0	0	0	0	0	0	0	0	0	0	0	0	0	0	0	0	0	0	0	0	0	0	0	0
ASV0314	0	0	0	0	0	0	0	483	24	0	0	4	0	0	0	0	0	0	0	0	482	0	0	0	20	4	0	0	0	0	0	0	0	0	0	0	0	431	0	0	0	0	4	0	0	0	0	0	0
ASV0315	0	0	0	0	0	0	0	0	0	0	0	8	0	0	0	0	0	0	0	257	0	0	0	0	0	0	0	0	0	0	0	0	0	4	0	0	0	0	0	0	0	0	0	10	0	0	0	0	64
ASV0316	0	0	0	0	0	0	0	57	11	0	0	32	0	0	0	0	13	0	0	5	65	0	0	0	0	0	0	0	0	0	0	0	0	0	0	0	0	57	0	18	0	0	2	0	9	0	0	0	4
ASV0317	0	0	3	0	0	45	0	43	86	0	0	0	0	147	0	0	5	0	0	10	4	0	0	0	284	33	0	0	0	9	0	0	0	8	0	0	0	46	0	24	0	0	31	0	58	0	0	0	0
ASV0318	0	0	0	0	0	0	6	0	0	0	0	0	0	10	0	0	0	0	0	6	0	0	0	0	0	0	13	0	0	0	0	0	0	0	0	0	0	0	0	0	0	0	6	0	23	0	7	0	0
ASV0319	0	0	0	0	0	68	0	2	1	0	0	0	0	0	0	0	0	0	0	0	0	0	0	0	0	7	0	192	0	0	0	0	0	12	0	0	0	0	0	0	0	0	1	0	0	0	0	0	0
ASV0320	0	0	0	0	0	21	0	267	122	0	0	6	0	0	0	0	5	0	0	0	0	0	0	0	297	28	0	0	0	0	0	0	0	0	0	0	0	261	0	0	0	0	111	0	0	0	0	0	0
ASV0321	0	0	0	0	0	0	0	0	8	0	0	42	0	0	0	0	37	0	0	0	0	0	0	0	2	5	0	0	0	0	0	0	0	0	0	0	0	0	0	0	0	0	0	3	0	0	0	0	0
ASV0322	0	0	0	0	0	0	0	0	0	0	0	6	0	0	0	0	1	0	0	0	0	0	0	0	0	0	0	0	0	0	0	0	0	0	0	0	0	0	0	0	0	0	0	14	0	0	0	0	36
ASV0323	0	0	0	0	0	0	0	23	1	0	4	35	0	0	0	0	9	0	0	0	42	5	0	0	0	0	0	0	0	96	0	0	0	0	0	0	0	37	0	16	0	0	0	0	105	0	0	0	0
ASV0324	0	0	0	0	0	0	0	0	14	0	0	45	0	0	0	0	45	0	0	0	0	0	0	0	0	0	0	0	0	0	0	0	0	0	0	0	0	4	0	0	0	0	0	6	0	0	0	0	0
ASV0325	0	0	0	0	0	0	0	0	0	0	0	27	1	0	0	0	0	0	0	0	0	0	0	0	0	0	0	0	0	18	0	0	0	0	0	0	0	0	0	0	0	0	0	0	44	0	0	0	0
ASV0326	0	0	0	0	0	0	0	0	0	0	0	0	0	0	0	0	0	0	0	0	0	0	0	0	0	0	0	0	0	0	0	0	0	0	0	0	0	0	0	0	0	0	0	0	2	0	0	0	0
ASV0327	0	0	0	0	0	0	0	0	0	0	0	0	0	0	0	0	0	0	0	0	0	0	0	0	0	0	0	0	0	0	90	0	0	0	56	0	0	0	0	0	0	0	0	0	5	0	0	0	0
ASV0328	52	0	0	0	0	0	0	0	0	0	0	0	0	0	0	0	0	0	0	0	0	0	0	0	0	0	0	0	0	0	0	0	0	0	0	0	0	0	0	0	0	0	0	12	0	0	0	0	0
ASV0329	0	0	0	0	0	0	0	4	10	0	0	61	0	0	0	0	37	0	0	0	0	0	0	0	4	0	0	0	0	0	0	0	0	0	0	0	0	2	0	0	0	0	0	3	5	0	0	0	0
ASV0330	0	0	8	0	0	0	0	0	0	0	0	0	0	300	0	0	2	0	0	0	0	0	0	0	0	0	0	0	0	0	0	0	0	0	0	0	0	3	0	0	0	0	0	0	3	0	0	0	0
ASV0331	0	12	0	0	0	11	0	15	18	0	0	0	0	0	13	84	0	0	0	0	0	0	0	0	31	16	0	35	6	0	0	25	0	0	0	0	24	12	0	0	0	0	6	0	0	434	9	250	3
ASV0332	0	0	0	0	0	0	0	4	3	0	0	13	0	37	76	0	8	0	0	50	0	0	0	0	0	0	0	0	44	0	0	0	0	0	0	0	0	0	0	0	0	0	0	0	0	0	0	0	0
ASV0333	0	0	0	0	0	0	0	0	0	0	0	0	0	0	0	0	0	0	0	0	0	0	0	0	0	0	0	0	0	0	0	0	0	0	0	0	0	0	0	0	0	0	0	0	0	0	0	0	0
ASV0334	2065	0	0	0	0	0	0	0	0	0	0	0	0	0	0	0	0	0	0	0	0	0	0	0	0	0	0	0	0	0	0	0	0	0	0	0	0	0	0	0	0	0	0	0	0	0	0	0	0
ASV0335	0	0	0	0	0	0	0	0	0	0	0	0	0	0	0	0	0	0	0	0	0	0	0	0	0	0	0	0	0	0	0	0	0	0	0	0	0	0	0	0	0	0	0	0	0	0	0	0	0
ASV0336	0	0	0	0	0	0	0	0	0	0	0	4	0	0	6	3	0	3	0	0	0	0	0	0	0	0	0	0	0	0	0	0	0	0	0	0	0	0	0	0	0	0	0	0	0	0	0	0	0
ASV0337	0	0	0	0	0	0	0	0	0	0	0	0	0	0	0	0	5	0	0	0	0	0	0	0	0	0	0	0	0	0	0	0	0	0	0	10	0	1	0	189	8	0	0	0	0	0	0	0	0
ASV0338	0	0	0	0	0	1364	0	15	103	0	0	0	0	0	0	0	6	0	0	0	0	0	0	0	4	212	0	0	0	0	0	0	0	0	0	0	0	47	0	0	0	0	84	0	0	0	0	0	0
ASV0339	0	0	0	0	0	0	0	0	0	0	0	0	0	0	0	0	0	0	17	0	0	0	0	0	0	0	0	0	0	0	0	0	0	0	0	0	0	0	0	0	0	0	0	0	0	0	153	0	0
ASV0340	0	2	0	8	0	0	0	0	0	0	0	9	0	0	0	0	17	0	0	0	0	0	0	0	0	0	8	0	0	0	0	76	0	0	0	0	0	0	0	24	0	0	0	0	0	0	0	0	0
ASV0341	0	4	0	0	0	0	0	0	0	0	0	7	0	0	41	0	0	0	0	0	0	0	0	5	0	0	16	0	6	20	0	27	0	0	0	0	0	0	0	22	0	0	0	0	19	0	0	0	0
ASV0342	0	0	0	0	4	0	0	0	0	0	0	0	0	0	0	0	0	0	0	0	0	0	0	0	0	0	0	0	0	0	0	118	0	0	50	0	0	0	0	0	0	0	0	0	0	0	0	0	0
ASV0343	0	0	0	0	0	0	0	0	0	0	0	2	0	0	0	0	0	0	0	0	0	0	0	0	0	0	0	0	0	0	0	0	0	0	0	0	0	0	0	0	0	0	0	1	0	0	0	0	0
ASV0344	0	0	0	0	0	0	0	0	0	0	0	3	0	0	0	0	15	0	0	0	0	40	0	0	0	0	0	0	0	0	670	0	0	0	0	0	0	0	0	0	0	0	0	0	0	0	0	0	0
ASV0345	0	4	0	0	1	5	0	18	12	0	6	0	0	5	0	0	105	0	0	4	1	9	0	0	17	8	0	0	0	8	0	20	0	0	36	0	0	17	0	18	0	0	3	0	28	11	0	3	0
ASV0346	5	0	6	0	0	0	0	4	0	3	0	23	0	0	0	0	7	0	0	0	0	0	0	0	0	0	0	0	0	15	0	0	2	0	0	3	0	0	0	0	0	0	0	42	88	0	0	0	0
ASV0347	0	0	0	0	0	390	0	76	210	0	0	0	0	0	0	0	2	0	0	0	2	0	0	0	257	102	0	0	0	0	0	0	0	0	0	0	0	83	0	0	0	0	101	0	0	0	0	0	0
ASV0348	0	0	0	0	0	0	0	0	0	0	1	36	13	0	0	0	0	0	0	0	0	0	0	0	0	0	0	0	0	52	0	0	0	0	0	0	0	0	0	0	0	0	0	0	47	0	0	0	0
ASV0349	0	0	0	0	0	0	0	0	0	0	0	0	0	0	0	29	0	0	0	0	0	0	0	0	0	0	0	0	0	0	0	0	0	0	0	0	0	0	0	0	0	0	0	0	0	2	0	1928	0
ASV0350	0	45	0	0	0	1	0	0	0	0	0	0	0	0	0	883	0	0	0	0	0	0	0	0	1	0	5	0	0	0	0	0	0	0	0	0	9	3	0	0	0	0	0	0	1	0	0	577	0
ASV0351	0	0	0	0	0	0	0	261	25	0	0	3	0	0	0	0	4	0	0	0	392	0	0	0	21	0	0	0	0	0	0	0	0	0	0	0	0	258	0	0	0	0	0	0	0	0	0	0	0
ASV0352	7	0	0	0	0	0	0	9	0	0	0	0	0	0	0	0	9	0	0	0	0	0	1	0	0	0	0	0	0	0	0	0	0	3	0	34	0	6	0	0	0	0	0	8	0	0	0	0	0
ASV0353	0	0	0	0	0	0	0	0	0	0	0	0	0	0	0	0	0	0	0	0	0	0	0	0	0	0	0	0	0	0	0	0	103	0	0	0	0	0	0	0	0	0	0	0	0	0	0	0	0
ASV0354	0	6	0	0	0	0	0	0	0	0	0	0	0	0	0	979	0	0	0	0	0	0	0	0	0	0	0	0	0	0	0	0	0	0	0	0	33	0	0	0	0	0	0	0	0	0	0	776	0
ASV0355	0	0	0	0	0	0	0	0	0	0	0	0	0	0	0	0	0	0	17	0	0	0	0	0	0	0	0	0	0	0	0	0	0	0	0	0	0	0	0	0	0	0	0	0	0	0	0	0	0
ASV0356	0	0	0	0	0	0	10	0	0	0	0	0	0	0	0	0	0	0	0	670	0	0	0	0	0	0	0	97	0	0	0	0	0	6	0	0	0	0	0	0	0	0	0	0	0	0	59	0	0
ASV0357	0	0	0	0	0	0	0	11	1	0	0	0	0	0	0	0	0	0	0	0	0	0	0	0	1	0	0	0	5	0	0	0	0	0	0	0	0	2	0	0	0	0	0	0	0	0	0	0	0
ASV0358	0	0	0	0	0	0	0	0	0	0	0	3	0	0	0	0	342	0	4	0	0	2	0	0	0	0	0	0	0	0	0	0	0	0	0	0	0	1	0	0	0	0	0	0	0	0	0	0	0
ASV0359	1872	0	0	0	0	0	0	0	0	0	0	0	0	0	0	0	0	0	0	0	0	0	0	0	0	0	0	0	0	0	0	0	0	0	0	0	0	0	0	0	0	0	0	0	0	0	0	0	0
ASV0360	3	4	0	0	0	0	0	0	1	0	0	0	0	1	0	1	72	0	0	0	0	103	0	0	0	0	0	0	0	0	0	0	7	0	0	0	0	1	0	4	0	0	0	0	0	1	0	6	0
ASV0361	0	0	0	0	0	0	0	0	0	0	0	0	0	0	0	0	0	0	0	0	0	0	0	0	0	0	0	0	0	0	227	0	0	0	0	0	0	0	0	0	0	0	0	0	0	0	0	0	0
ASV0362	0	0	0	0	0	0	0	0	0	0	0	0	0	0	0	0	1695	0	0	0	0	0	0	0	1	0	0	0	0	0	0	0	0	0	0	0	0	3	0	0	0	0	0	0	0	0	0	0	0
ASV0363	0	0	0	0	0	13	0	26	28	0	2	16	1	8	12	0	23	0	0	162	0	2	0	0	89	8	2	0	23	5	0	0	0	0	0	0	0	27	0	0	0	0	7	1	89	0	0	0	0
ASV0364	0	0	0	0	0	0	0	0	0	0	0	0	0	0	0	0	0	0	0	0	0	0	0	0	0	0	0	0	0	0	0	0	0	0	0	0	0	0	0	0	0	0	0	0	0	0	0	0	0
ASV0365	0	0	0	0	0	0	0	1	4	0	0	36	0	0	22	9	19	0	0	0	0	0	0	0	0	0	0	0	8	0	0	8	0	0	0	0	0	0	0	6	0	0	0	2	1	104	0	61	0
ASV0366	0	0	0	0	0	6	0	18	8	0	0	0	0	0	0	0	0	0	0	128	0	0	0	0	25	9	0	0	0	0	4	0	0	0	0	0	0	29	0	0	0	0	11	4	0	18	0	0	17
ASV0367	0	0	0	0	0	0	0	0	0	0	0	0	0	0	0	0	0	0	0	0	0	0	0	0	0	0	0	0	0	0	0	0	0	0	0	0	0	0	0	0	0	0	0	0	0	0	0	0	0
ASV0368	0	0	0	0	0	0	0	22	0	0	0	0	0	0	0	0	16	0	0	0	0	0	0	0	0	0	0	0	0	0	0	0	0	0	0	0	0	0	0	0	0	0	0	0	0	0	0	0	0
ASV0369	0	0	0	0	0	0	0	3	7	0	0	60	0	0	0	0	30	0	0	0	0	0	0	0	2	0	0	0	0	0	0	0	0	0	0	0	0	2	0	0	0	0	1	7	0	0	0	0	0
ASV0370	0	0	0	0	0	63	0	86	95	0	0	10	0	19	0	0	43	0	0	0	0	0	0	0	110	44	0	0	0	13	0	0	0	3	0	0	0	85	0	38	0	0	44	0	11	0	0	0	0
ASV0371	0	0	0	0	0	27	0	13	30	0	0	0	0	0	0	0	0	0	0	0	0	0	0	0	17	22	0	0	0	0	0	0	0	0	0	0	0	4	0	0	0	0	3	0	0	0	0	0	0
ASV0372	0	0	0	0	0	0	0	0	0	0	0	0	0	0	0	0	0	0	8	0	0	0	0	0	0	0	0	0	0	0	0	0	0	0	0	0	0	0	0	0	0	0	0	0	0	0	0	0	0
ASV0373	0	0	0	0	0	7	0	0	6	0	0	3	0	0	0	0	0	0	0	0	0	0	0	2	19	0	7	0	0	0	0	0	0	0	30	0	0	13	0	41	0	0	0	9	0	0	0	0	39
ASV0374	0	0	0	0	0	74	0	12	197	0	0	0	0	0	0	0	0	0	0	0	0	0	0	0	123	58	0	0	0	0	0	0	0	4	0	0	0	31	0	11	0	0	39	0	0	0	0	0	0
ASV0375	0	0	0	0	0	0	0	0	6	0	0	35	0	0	0	0	22	0	0	0	0	0	0	0	0	0	0	0	0	0	0	0	0	0	28	0	0	2	0	0	0	0	0	5	9	0	0	0	0
ASV0376	0	0	0	0	0	20	0	33	47	0	0	36	3	0	30	0	0	0	0	90	3	0	0	0	171	36	0	0	292	18	0	0	0	8	0	0	0	29	0	76	0	0	22	0	247	0	0	0	0
ASV0377	0	0	0	0	0	0	0	0	0	0	0	0	0	0	0	0	0	0	0	0	0	0	0	0	0	0	0	0	0	0	0	0	0	0	0	0	0	0	0	0	0	0	0	0	0	0	0	0	0
ASV0378	0	0	0	0	0	30	0	37	25	0	0	4	0	0	0	0	0	0	0	0	2	0	0	0	108	19	0	0	0	0	0	0	0	0	0	0	0	66	0	0	0	0	20	0	0	0	0	0	0
ASV0379	14	0	0	0	0	0	0	0	0	0	0	1	0	0	3	0	0	0	0	0	0	4	0	0	0	0	0	0	0	0	0	24	0	0	0	0	0	0	0	0	0	0	0	3	32	4	3	4	0
ASV0380	0	0	0	0	0	0	0	0	7	0	0	34	0	0	0	0	29	0	0	0	0	0	0	0	3	1	0	0	0	0	0	0	0	0	0	0	0	3	0	0	0	0	0	3	2	0	0	0	0
ASV0381	0	0	0	0	0	0	0	12	0	0	0	0	0	0	0	0	3	0	0	0	0	0	0	0	0	0	0	0	0	0	0	0	0	0	0	0	0	0	0	0	0	0	0	0	3	0	0	0	0
ASV0382	0	0	0	0	0	0	0	1	2	0	0	0	0	0	0	0	0	0	0	0	0	0	0	0	3	5	0	0	0	0	0	0	0	0	0	0	0	0	0	0	0	12	33	0	0	0	0	0	0
ASV0383	0	0	0	0	0	0	0	0	0	0	0	1	0	0	0	0	0	0	5	0	0	0	0	0	8	0	0	0	0	0	0	0	0	0	0	0	0	11	0	0	0	0	3	0	0	0	0	0	0
ASV0384	0	0	0	0	0	0	0	0	1	0	0	2	0	0	0	0	2	0	0	14	0	0	0	0	0	0	0	0	0	0	229	0	0	0	0	0	0	0	0	0	0	0	0	0	0	0	0	0	0
ASV0385	0	6	0	0	0	0	0	0	1	0	0	5	0	3	3	0	26	0	0	0	0	12	0	0	0	0	0	0	2	0	0	19	0	0	0	0	0	2	0	3	0	0	0	0	3	0	0	0	0
ASV0386	0	0	0	0	0	48	0	147	114	0	0	6	0	0	0	0	6	0	0	0	4	0	0	0	219	39	0	0	0	0	0	0	0	0	0	0	0	172	0	0	0	0	51	0	0	0	0	0	0
ASV0387	0	0	0	0	0	0	0	0	0	0	0	2	0	0	0	0	2	0	0	0	0	0	0	0	0	0	0	0	0	0	0	0	0	0	0	0	0	0	0	0	0	0	0	3	0	0	0	0	246
ASV0388	0	0	0	0	3	0	0	0	0	0	0	8	0	0	0	0	0	0	0	0	0	0	0	0	0	0	0	0	0	11	0	185	0	3	0	0	0	0	0	49	0	0	0	0	77	0	0	0	0
ASV0389	0	0	0	0	0	0	0	0	0	0	0	0	0	0	273	0	0	0	0	0	0	0	0	0	0	0	0	0	216	0	0	0	0	0	0	0	0	1	0	0	0	0	4	0	0	0	0	0	0
ASV0390	0	0	0	0	0	0	0	11	0	0	0	0	0	0	0	0	24	0	0	0	0	135	0	0	0	0	0	0	0	0	0	0	33	0	0	0	0	0	0	0	0	0	0	0	0	0	0	0	0
ASV0391	0	0	0	0	0	0	0	0	0	0	27	28	0	0	0	0	1	0	0	0	0	0	0	0	1	0	0	0	0	46	0	0	0	5	0	0	0	0	0	0	0	0	0	0	466	0	0	0	0
ASV0392	0	0	0	0	0	0	0	2	0	0	0	0	0	0	0	0	704	0	0	0	0	45	0	0	0	0	0	0	0	0	0	0	0	0	0	0	0	0	0	0	4	0	0	0	0	0	0	0	0
ASV0393	0	0	0	0	0	0	0	0	0	0	0	0	0	0	0	0	0	0	0	0	0	0	0	0	0	0	0	0	0	0	0	0	0	0	0	0	0	0	0	0	0	0	0	0	0	0	0	0	0
ASV0394	0	0	0	0	0	0	3	0	0	0	0	0	0	0	0	0	0	0	0	225	0	0	0	0	0	0	0	17	0	0	0	0	0	18	0	0	0	0	0	0	0	0	0	0	0	0	59	0	0
ASV0395	0	0	0	0	0	0	0	0	0	0	0	0	0	0	0	12	1	0	0	0	0	1	0	0	0	0	0	0	0	0	0	0	0	0	0	0	3	0	0	0	0	0	0	0	0	0	0	13	3
ASV0396	0	0	0	0	0	0	0	0	0	0	0	0	0	0	0	0	0	0	0	0	0	0	0	0	0	0	0	0	0	0	0	0	0	0	0	0	0	0	0	0	0	0	0	0	0	0	0	0	0
ASV0397	0	0	0	0	0	0	0	4	0	0	0	0	0	0	0	0	0	0	0	0	0	0	0	0	0	0	0	0	0	0	0	145	0	0	0	0	0	2	0	0	0	0	0	0	0	0	0	0	0
ASV0398	0	0	0	0	0	0	0	0	0	0	0	10	0	0	0	7	6	0	9	0	0	2	0	0	0	0	0	1	0	0	0	0	0	0	0	0	0	3	0	0	0	0	0	2	0	25	0	11	0
ASV0399	0	0	0	0	0	0	0	0	0	0	0	0	0	347	0	0	0	0	0	1	0	0	0	0	0	0	0	0	0	0	0	0	0	0	0	0	0	0	0	0	0	0	0	0	0	0	0	0	0
ASV0400	0	4	0	0	0	4	7	11	12	0	0	2	0	0	0	0	0	0	0	0	0	0	0	0	14	7	0	23	0	0	0	0	0	0	0	0	0	34	0	0	0	0	11	0	0	0	21	0	0
ASV0401	0	0	0	0	0	0	0	17	0	0	0	0	0	0	0	0	37	0	0	0	0	0	0	0	0	0	0	0	0	0	0	0	0	0	0	0	0	0	0	0	0	0	0	0	0	0	0	0	0
ASV0402	0	0	0	0	0	0	0	0	0	0	0	0	0	0	0	0	0	0	0	167	0	0	0	0	0	0	0	0	0	0	0	0	0	0	0	0	0	0	0	0	0	0	0	0	0	0	0	0	0
ASV0403	0	0	0	0	0	0	0	0	1	0	0	17	0	0	0	0	16	0	0	0	0	0	0	0	0	0	0	0	0	0	0	0	0	0	0	0	0	1	0	0	0	0	0	2	0	0	0	0	0
ASV0404	0	0	0	0	0	0	0	3	6	0	0	0	0	0	0	0	0	0	0	0	0	0	0	0	0	0	0	0	0	0	0	0	0	0	0	0	0	3	0	0	0	0	3	0	0	0	0	0	0
ASV0405	0	0	0	0	0	0	0	0	0	0	0	0	0	0	0	0	0	0	27	0	0	0	0	0	0	0	0	0	0	0	0	0	0	0	0	0	0	0	0	0	0	0	0	0	0	0	0	0	0
ASV0406	0	0	0	0	0	0	0	0	0	0	2	12	0	0	0	0	0	0	0	0	0	0	0	0	0	0	0	0	0	9	0	678	4	0	0	0	0	0	0	181	0	0	0	0	201	0	0	0	0
ASV0407	0	0	0	0	0	0	0	0	4	0	0	0	0	0	0	0	0	0	0	0	0	0	0	0	43	0	0	0	0	3	0	0	0	0	0	0	0	0	0	0	0	0	0	0	0	0	0	0	0
ASV0408	0	0	1	0	0	0	0	0	0	0	0	42	0	2	0	0	23	0	0	0	0	0	0	0	0	0	0	0	0	0	0	0	0	0	8	0	0	0	0	0	0	0	0	0	0	0	0	0	0
ASV0409	0	0	0	0	0	0	0	2	0	0	0	2	0	5	45	0	137	0	0	0	0	58	0	0	0	0	0	0	8	0	0	0	0	0	0	0	0	0	0	0	0	0	0	0	1	0	0	0	0
ASV0410	0	0	0	0	0	0	0	0	0	0	0	39	0	0	0	0	20	0	0	0	0	0	0	0	2	0	0	0	0	0	0	0	0	0	0	0	0	0	0	0	0	0	0	6	0	0	0	0	0
ASV0411	0	0	0	0	0	0	0	0	0	0	0	0	0	0	0	0	0	0	0	0	0	0	0	0	0	0	0	0	0	0	0	0	0	0	287	0	0	0	0	0	0	0	0	0	0	0	0	0	0
ASV0412	0	0	0	0	0	0	0	0	0	0	0	0	0	0	0	0	0	0	0	0	0	0	0	0	0	0	0	0	0	0	0	0	0	0	0	0	0	0	0	0	0	0	0	0	0	0	0	0	0
ASV0413	0	0	0	0	0	40	0	38	38	0	0	0	0	0	0	0	0	0	0	11	0	0	0	0	74	22	0	0	0	0	0	0	3	0	0	1	0	40	0	0	0	0	22	0	26	0	0	0	7
ASV0414	0	0	0	0	0	0	0	0	13	0	0	51	0	0	0	0	21	0	0	116	0	0	0	0	1	0	0	0	0	0	0	0	0	0	0	0	0	0	0	0	0	0	0	0	0	0	0	0	0
ASV0415	0	0	0	0	0	10	0	6	11	0	0	0	0	0	60	0	2	0	0	93	0	0	0	2	5	5	6	0	98	0	0	0	0	0	0	0	0	6	0	74	1	0	3	0	0	0	0	0	0
ASV0416	0	0	0	0	0	0	0	0	0	0	0	0	0	0	0	0	90	0	0	0	0	0	0	4	0	0	11	0	0	0	0	0	0	0	0	0	0	0	0	0	0	0	0	0	0	0	0	0	0
ASV0417	0	0	0	0	0	6	0	0	9	0	0	0	0	0	10	0	0	2	0	0	0	0	0	0	20	0	0	0	21	0	0	0	0	2	0	0	0	0	0	0	0	0	0	0	0	0	0	0	0
ASV0418	0	0	0	0	0	0	0	0	0	0	9	55	0	23	0	0	0	0	0	0	0	0	0	0	0	0	0	0	0	24	0	0	0	0	0	0	0	0	0	0	5	0	0	0	367	0	0	0	0
ASV0419	0	0	0	0	0	0	0	0	0	0	0	2	0	2	5	0	33	0	0	0	0	11	0	0	0	0	14	0	3	1	0	0	0	1	0	2	0	0	0	0	0	0	0	0	0	0	0	0	34
ASV0420	0	0	0	0	0	0	0	0	2	0	0	24	0	0	0	0	17	0	0	0	0	0	0	0	0	0	0	0	0	0	0	0	0	0	0	0	0	2	0	0	0	0	0	6	0	0	0	0	0
ASV0421	0	0	0	0	0	2	0	10	4	0	0	0	0	0	0	0	0	0	0	0	2	0	0	5	12	0	0	0	0	0	0	0	0	0	0	0	0	10	0	6	0	0	5	0	0	0	0	0	0
ASV0422	0	0	4	0	0	0	0	0	0	0	0	0	0	488	0	0	0	0	0	0	0	0	0	0	0	0	0	0	0	0	0	0	0	3	0	0	0	0	0	0	0	0	0	0	0	0	0	0	0
ASV0423	0	0	74	0	0	588	0	7	69	7	0	5	0	0	0	0	3	0	0	0	0	0	1	0	3	75	0	0	0	1	0	0	0	2	0	0	0	20	0	0	0	0	36	0	7	0	0	0	0
ASV0424	0	0	0	0	0	0	0	0	0	0	0	6	0	0	0	0	0	0	0	0	0	0	0	0	0	0	0	0	0	0	0	0	0	0	0	0	0	0	0	0	0	0	0	2	0	0	0	0	0
ASV0425	0	0	0	1	0	0	0	0	0	0	7	100	17	0	0	0	0	0	0	2	0	0	0	0	0	0	0	0	0	95	0	191	0	0	0	0	0	0	0	0	0	0	0	0	451	0	0	0	0
ASV0426	0	0	0	0	0	0	0	0	0	0	0	0	0	0	0	0	0	0	0	132	0	0	0	0	0	0	0	0	0	0	0	0	0	1	0	0	0	0	0	0	0	0	0	0	0	0	0	0	0
ASV0427	0	0	0	0	0	0	0	5	4	0	0	0	0	0	0	0	8	0	0	0	0	0	0	0	0	0	0	0	0	0	0	0	0	0	0	0	0	0	0	0	0	0	0	0	0	0	0	0	0
ASV0428	0	0	0	0	0	0	0	1	0	0	0	0	0	0	0	0	0	0	0	248	0	0	0	0	0	0	3	1	0	0	0	0	0	0	0	0	0	0	0	0	0	0	0	0	0	0	0	0	0
ASV0429	0	0	0	0	0	0	3	0	0	0	0	0	0	0	0	0	0	0	0	0	0	0	0	0	0	0	0	5	0	0	0	0	0	0	0	0	0	0	0	0	0	0	0	0	0	0	1378	0	0
ASV0430	0	0	0	0	0	0	0	3	2	0	0	32	0	0	0	0	24	0	0	0	0	0	0	0	0	0	2	0	0	0	0	0	0	0	0	0	0	0	0	0	0	0	0	0	0	0	0	0	0
ASV0431	0	0	0	0	0	0	0	244	18	0	0	0	0	0	0	0	0	0	0	0	368	0	0	0	22	4	0	0	0	0	0	0	0	0	0	0	0	252	0	0	0	0	0	0	0	0	0	0	0
ASV0432	0	0	0	0	0	0	0	0	0	0	0	16	0	41	0	0	2	0	0	0	0	0	0	0	0	0	0	0	0	5	0	0	0	0	0	0	0	0	0	0	0	0	0	0	4	0	0	0	0
ASV0433	0	0	5	0	0	84	0	29	113	0	0	0	0	80	0	0	0	0	0	0	0	0	0	0	131	43	0	0	0	0	0	0	0	7	0	0	0	30	0	0	0	0	31	0	0	0	0	0	0
ASV0434	16	0	0	0	0	0	0	0	0	0	0	5	0	0	0	0	0	0	0	0	0	0	0	0	0	0	0	0	0	0	0	0	0	0	0	0	0	0	0	0	0	0	0	92	0	0	0	0	0
ASV0435	0	0	0	0	0	0	1	0	0	0	0	0	0	0	0	0	0	0	0	0	0	0	0	0	0	0	0	0	0	0	0	0	0	0	0	0	0	0	0	0	0	0	0	0	0	0	18	0	0
ASV0436	33	0	0	0	0	0	0	0	0	0	0	2	0	0	0	0	1	0	0	0	0	0	0	0	0	0	0	0	0	0	1	0	0	0	0	0	0	0	0	0	0	0	0	4	0	0	0	0	1
ASV0437	0	0	0	0	0	0	0	0	0	0	0	0	0	0	0	0	50	0	0	0	0	23	0	0	0	0	0	0	0	0	0	0	0	0	0	0	0	0	0	12	0	0	0	0	0	0	0	0	0
ASV0438	0	0	0	0	0	0	0	1	0	0	4	65	0	0	0	0	12	0	0	0	0	0	0	0	2	0	0	0	0	34	0	0	0	0	0	0	0	0	0	0	0	0	0	3	102	0	0	0	0
ASV0439	0	0	0	0	0	75	0	62	101	0	0	7	0	0	0	0	3	0	0	0	0	0	0	0	125	71	0	0	0	0	0	0	0	0	0	0	0	71	0	0	0	0	41	0	0	0	0	0	0
ASV0440	0	0	0	0	0	0	0	0	0	0	0	0	0	0	30	0	0	0	0	0	0	0	0	13	1	0	30	0	120	0	0	61	0	0	0	0	0	0	0	20	0	0	2	0	0	0	0	0	29
ASV0441	0	0	0	0	0	0	0	0	6	0	0	35	0	0	0	0	15	0	0	0	0	0	0	0	1	0	0	0	0	0	0	0	0	0	0	0	0	4	0	0	0	0	0	0	0	0	0	0	0
ASV0442	0	0	2	0	0	0	0	0	0	0	0	0	0	108	12	0	0	0	0	10	0	0	0	0	0	0	0	0	8	0	0	0	0	0	0	0	0	0	0	0	0	0	0	0	0	0	0	0	0
ASV0443	0	0	0	0	0	0	0	0	0	0	0	0	0	0	0	0	0	0	0	0	0	0	0	0	0	0	0	0	0	0	249	0	0	0	0	0	0	0	0	0	0	0	0	0	0	0	0	0	0
ASV0444	0	0	0	12	0	0	0	0	0	0	0	3	0	0	0	0	0	0	0	55	0	0	0	0	0	0	0	0	0	4	0	2	0	15	0	0	0	0	0	0	0	0	0	6	12	0	0	0	0
ASV0445	0	0	0	0	0	43	0	30	107	0	2	25	4	40	0	0	2	0	0	0	1	0	0	0	103	36	0	0	0	14	0	0	0	0	4	0	0	24	0	0	0	0	28	0	55	0	0	0	0
ASV0446	0	0	0	0	0	33	0	156	117	0	0	3	0	0	0	0	2	0	0	0	8	0	0	0	37	68	0	0	0	0	0	0	0	0	0	0	0	128	0	0	0	0	73	0	0	0	0	0	0
ASV0447	10	0	0	0	0	0	0	0	0	0	0	0	0	0	0	0	0	0	0	0	0	3	0	0	0	0	0	0	0	0	3	0	0	0	0	0	0	0	0	0	0	0	0	1	0	0	0	0	0
ASV0448	0	0	0	0	0	0	0	0	5	0	0	31	0	0	0	0	21	0	0	7	0	8	0	0	2	0	0	0	0	0	0	0	0	0	0	0	0	0	0	85	0	0	0	5	0	0	0	0	0
ASV0449	0	0	0	0	0	0	0	0	0	0	0	0	0	0	0	0	0	0	0	0	0	0	0	0	0	0	0	0	0	0	0	0	0	0	0	0	0	0	0	0	0	0	0	0	0	0	0	0	0
ASV0450	0	0	0	0	0	58	0	103	107	0	0	6	0	0	0	0	4	0	0	0	3	0	0	0	303	66	0	0	0	0	0	0	0	0	0	0	0	109	0	0	0	0	61	0	0	0	0	0	0
ASV0451	0	0	0	0	0	22	0	17	31	0	0	6	0	1	0	0	3	0	0	15	0	14	0	0	147	11	1	0	0	1	0	0	0	0	0	0	0	25	0	0	0	0	14	1	11	0	0	0	0
ASV0452	0	0	0	0	0	24	0	26	19	0	0	30	0	0	57	0	9	0	0	0	0	0	0	0	70	12	0	0	121	0	0	0	0	0	15	0	0	25	0	0	0	0	12	0	0	0	0	0	0
ASV0453	0	0	0	0	0	27	0	26	58	0	0	0	0	0	0	0	5	0	0	37	0	0	0	0	180	51	0	0	0	8	0	0	0	0	0	0	0	46	0	0	0	0	26	0	41	0	0	0	0
ASV0454	0	0	0	0	0	0	0	0	4	0	0	15	0	0	0	0	18	0	0	0	0	0	0	0	0	0	0	0	0	0	0	0	0	0	0	0	0	0	0	0	0	0	0	2	4	0	0	0	0
ASV0455	0	0	0	0	0	0	0	0	0	0	1	22	0	12	0	0	0	0	0	0	0	0	0	0	0	0	0	0	0	0	0	2	0	0	73	0	0	0	0	163	0	0	0	4	99	0	0	0	41
ASV0456	0	0	0	0	0	0	0	0	0	0	0	0	0	0	0	0	0	0	0	0	0	0	0	0	0	0	0	0	0	0	0	0	0	0	0	0	0	0	0	0	0	0	0	0	0	0	0	0	0
ASV0457	0	0	0	0	0	0	0	4	0	0	0	0	0	0	2	0	148	0	0	0	1	9	0	0	0	0	0	0	0	0	0	0	0	0	0	0	0	0	0	7	0	0	0	0	0	0	0	0	0
ASV0458	0	0	0	0	0	35	0	110	87	0	0	4	0	0	0	0	12	0	0	0	3	0	0	0	387	31	0	0	0	0	0	0	0	0	0	0	0	126	0	0	0	0	33	0	0	0	0	0	0
ASV0459	0	0	0	0	0	0	0	334	20	0	0	0	0	0	0	0	3	0	0	0	415	0	0	0	11	0	0	0	0	0	0	0	0	0	0	0	0	258	0	0	0	0	2	0	0	0	0	0	0
ASV0460	0	0	0	0	0	0	0	0	6	0	0	0	0	0	0	0	0	2	0	0	0	0	0	0	14	0	0	0	0	0	0	0	0	0	0	0	0	0	0	0	0	0	1	0	0	0	0	0	0
ASV0461	0	0	0	1	0	0	0	0	0	0	0	0	0	0	0	0	0	6	6	7	0	0	0	0	0	0	0	0	0	0	92	9	0	0	0	0	0	0	0	0	0	0	0	0	0	0	0	0	0
ASV0462	38	0	0	0	0	0	0	0	0	0	0	0	0	0	0	0	0	0	0	0	0	0	0	0	0	0	0	0	0	0	0	0	0	0	0	0	0	0	0	0	0	0	0	14	0	0	0	0	0
ASV0463	0	0	0	0	0	0	0	0	0	0	0	0	0	0	0	24	394	0	2	0	0	56	0	3	0	0	2	0	0	0	0	0	0	0	0	0	0	0	0	0	0	0	1	0	0	3	0	4	1
ASV0464	0	0	0	0	0	0	0	0	0	0	0	0	0	0	0	0	0	0	0	0	0	0	0	0	0	0	0	0	0	0	0	0	0	0	0	0	0	0	0	0	0	0	0	0	0	0	0	0	0
ASV0465	0	0	0	0	0	0	91	0	0	0	0	0	0	0	0	0	0	0	0	30	0	0	0	0	0	0	0	228	0	0	0	0	0	0	0	0	0	0	0	0	0	0	0	0	0	0	201	0	0
ASV0466	0	0	0	0	0	0	0	0	0	0	0	0	0	140	0	0	0	0	0	3	0	0	0	0	0	0	0	0	0	0	0	0	0	4	0	0	0	0	0	0	0	0	0	0	0	0	0	0	0
ASV0467	0	0	0	0	0	0	0	0	0	0	0	0	0	4	0	0	5	0	0	3	0	0	0	0	0	0	0	0	0	0	0	0	0	13	0	0	0	0	0	0	0	0	0	0	0	0	0	0	0
ASV0468	0	0	0	0	0	0	0	0	0	0	4	0	2	0	0	0	0	0	0	0	0	0	0	0	0	0	1	0	0	0	0	0	0	0	0	0	0	0	0	18	0	0	0	0	0	0	0	0	0
ASV0469	0	0	0	0	0	0	22	0	0	0	7	53	9	0	0	0	0	0	0	0	0	0	0	9	0	0	0	169	0	56	0	0	0	0	0	0	0	0	0	0	0	0	0	0	221	0	165	0	0
ASV0470	0	0	0	0	0	0	0	0	0	0	0	0	0	0	0	0	0	0	0	0	0	0	0	0	0	0	0	0	0	0	0	40	0	0	0	0	0	0	0	0	0	0	0	0	0	0	0	0	0
ASV0471	0	0	0	0	0	0	0	0	0	0	0	0	0	0	0	0	0	0	0	0	0	0	0	0	0	0	0	0	0	0	0	0	0	0	0	0	0	0	0	0	0	0	0	0	0	0	0	0	0
ASV0472	0	0	0	0	0	0	0	0	0	0	0	0	0	0	0	0	0	0	0	0	0	0	0	0	0	0	0	0	0	0	0	0	0	0	0	0	0	0	0	0	0	0	0	0	0	0	0	0	0
ASV0473	0	0	0	0	0	0	8	0	0	0	0	37	7	0	0	0	0	0	0	60	0	0	0	0	0	0	0	0	0	51	0	0	0	0	0	1	0	0	0	0	0	0	0	0	239	0	0	0	0
ASV0474	0	12	0	0	0	0	5	20	4	0	0	3	0	8	13	52	0	0	0	0	20	0	0	0	0	0	0	29	11	0	0	0	0	0	0	0	0	10	0	0	0	0	0	0	0	521	10	158	0
ASV0475	0	0	0	0	0	0	0	0	0	0	0	0	0	0	16	0	0	0	0	28	0	0	0	0	0	0	0	45	42	0	0	0	0	0	0	0	0	0	0	0	0	0	0	0	0	0	18	0	0
ASV0476	0	0	0	0	0	0	0	0	0	0	0	0	0	0	0	0	0	0	19	0	0	0	0	0	0	0	8	0	0	0	0	0	0	0	0	0	0	0	0	0	0	0	0	0	0	0	0	0	0
ASV0477	0	0	0	0	0	0	0	0	0	0	0	0	0	0	0	0	0	0	0	0	0	0	0	0	0	0	0	0	0	0	0	0	0	0	0	0	0	0	0	0	0	0	0	0	0	0	0	0	0
ASV0478	0	0	0	0	0	1	0	0	0	0	0	0	0	0	0	0	0	0	0	243	0	0	0	2	0	2	2	0	0	0	0	0	0	1	0	0	0	2	0	0	0	0	0	0	0	0	0	0	0
ASV0479	0	0	0	0	0	2	2	8	12	0	0	0	0	3	0	0	0	0	0	14	1	0	0	0	19	8	0	0	0	0	0	35	0	4	0	0	0	14	0	4	0	3	8	0	2	48	0	0	6
ASV0480	0	0	0	0	0	0	0	4	0	0	0	0	0	0	19	0	0	0	0	0	0	0	0	0	0	2	0	0	25	0	0	0	0	0	64	0	0	0	0	26	0	0	0	0	0	0	0	0	18
ASV0481	0	0	0	0	0	0	0	4	0	0	0	15	0	0	0	0	12	0	0	0	7	0	0	0	0	0	0	0	0	0	0	0	0	0	0	0	0	0	0	0	0	0	0	0	0	0	0	0	0
ASV0482	0	0	0	0	0	6	0	17	6	0	0	0	0	0	17	0	14	0	0	0	13	0	0	0	6	4	0	0	1	0	0	0	0	0	0	0	0	21	0	0	0	0	0	0	0	0	0	0	0
ASV0483	0	0	0	0	0	0	0	1	0	0	0	56	33	0	0	0	0	0	0	3	0	0	0	0	0	0	0	0	0	139	0	0	0	0	0	8	0	0	0	0	13	0	0	0	244	0	0	0	0
ASV0484	1	0	0	0	0	0	0	0	0	0	0	1	0	0	0	0	0	0	0	0	0	0	0	0	0	0	0	0	0	0	0	0	0	0	0	0	0	0	0	0	0	0	0	10	0	0	0	0	0
ASV0485	0	0	0	0	0	0	0	0	0	0	0	0	0	0	0	0	0	0	0	0	0	0	0	0	0	0	0	0	0	0	0	0	0	0	0	0	0	0	0	0	0	0	0	0	0	0	0	0	0
ASV0486	0	0	0	0	0	0	0	0	0	0	0	0	0	0	0	0	0	0	0	0	0	0	0	0	0	0	0	0	0	0	0	0	0	0	0	0	0	0	0	0	0	0	0	0	0	0	0	0	0
ASV0487	0	0	0	0	0	0	0	1	0	0	0	3	0	0	0	0	42	0	0	0	0	53	0	0	0	0	0	0	0	0	0	0	0	0	0	0	0	0	0	0	0	0	0	0	0	0	0	0	0
ASV0488	0	0	0	0	0	0	0	0	0	0	0	0	0	0	0	0	0	0	0	0	0	0	0	0	0	0	0	0	0	0	0	0	0	0	0	0	0	0	0	0	0	0	0	0	0	0	0	0	0
ASV0489	0	0	0	0	0	0	0	290	16	0	0	0	0	0	0	0	6	0	0	0	319	0	0	0	8	7	0	0	0	0	0	0	0	0	0	0	0	236	0	0	0	0	0	0	0	0	0	0	0
ASV0490	0	13	0	0	0	0	0	0	0	0	0	0	0	0	0	0	0	0	0	0	0	0	0	0	0	0	0	0	0	9	0	0	0	0	0	0	0	0	0	0	0	0	0	0	17	0	0	0	104
ASV0491	0	0	0	0	0	0	0	0	0	0	0	0	0	0	0	4	0	0	0	0	0	0	0	0	0	0	0	0	0	0	0	0	0	0	0	0	0	0	0	0	0	0	0	0	0	0	0	0	0
ASV0492	0	0	0	0	0	0	0	2	4	0	0	27	0	0	0	0	9	0	0	0	0	0	0	0	0	0	0	0	0	0	0	0	0	0	0	0	0	0	0	0	0	0	0	1	0	0	0	0	0
ASV0493	0	0	0	0	0	1	0	0	3	4	0	0	0	4	0	0	0	0	0	0	0	1	0	0	0	3	0	0	0	0	0	0	0	4	0	0	0	2	0	0	0	0	1	0	0	0	0	0	0
ASV0494	0	0	0	0	0	0	0	0	0	0	0	1040	16	0	0	0	0	0	0	0	0	0	0	0	0	0	0	0	0	65	0	0	0	0	0	0	0	0	0	0	0	0	0	0	111	0	0	0	0
ASV0495	43	0	0	0	0	0	0	0	0	0	0	0	0	0	0	0	0	0	0	0	0	0	0	0	0	0	0	0	0	0	0	0	0	0	0	0	0	0	0	0	0	0	0	12	0	0	0	0	0
ASV0496	0	2	0	0	0	0	0	0	0	0	0	0	0	0	0	0	0	0	0	0	0	0	0	0	0	0	0	0	0	0	0	0	0	0	0	0	0	0	0	0	0	0	0	0	0	0	0	0	0
ASV0497	0	0	0	0	0	0	0	0	0	0	0	6	0	0	0	0	3	0	0	6	0	0	0	0	0	0	0	0	0	0	88	0	0	0	0	0	0	0	0	0	0	0	0	0	0	0	0	0	0
ASV0498	0	0	0	0	0	0	72	0	0	0	0	0	0	0	0	0	0	0	0	23	0	0	0	0	0	0	0	281	0	0	0	0	0	0	0	0	0	0	0	0	0	0	0	0	0	0	124	0	0
ASV0499	0	0	0	0	0	0	0	0	0	0	0	0	0	0	0	0	0	0	0	0	0	0	0	0	0	0	0	0	0	0	0	0	0	0	0	0	0	0	0	0	0	0	0	0	0	0	0	0	0
ASV0500	0	0	0	0	0	0	2	0	3	3	0	6	5	0	3	0	0	0	0	14	0	0	0	0	0	0	1	5	15	22	0	0	0	6	0	0	0	0	0	0	0	2	2	0	16	0	20	0	16
ASV0501	0	0	0	0	0	0	0	0	0	0	0	5	0	0	0	0	5	0	0	0	0	0	0	0	1	0	0	0	0	0	0	0	0	0	0	0	0	0	0	0	0	0	0	0	0	0	0	0	0
ASV0502	0	0	0	0	0	90	0	3	29	0	0	2	0	0	0	0	13	0	0	0	0	27	0	0	22	6	0	0	0	0	302	0	0	0	0	0	0	5	0	0	0	0	4	0	0	0	0	0	0
ASV0503	0	0	0	0	0	0	0	0	0	0	0	0	0	0	0	57	2	0	0	0	0	0	0	0	0	0	0	0	0	0	0	0	0	0	0	0	0	0	0	0	0	0	0	0	0	0	0	936	0
ASV0504	34	0	1	0	0	0	0	4	0	0	0	1	0	2	3	0	0	0	0	0	0	8	0	0	0	0	0	0	4	0	60	7	10	2	0	0	0	1	0	0	0	0	0	130	3	0	0	0	0
ASV0505	0	0	0	0	0	0	0	0	0	0	0	8	0	0	7	0	0	0	0	0	0	0	0	0	0	0	0	0	0	4	0	0	0	2	0	0	0	0	0	0	0	0	0	0	33	0	0	0	0
ASV0506	0	4	0	6	0	0	0	0	0	0	0	0	0	0	0	44	0	0	0	0	0	0	0	0	0	0	0	0	0	0	0	120	0	0	0	0	6	0	0	0	0	0	0	0	0	92	0	109	164
ASV0507	0	0	0	0	0	0	0	0	2	0	0	27	0	0	0	0	11	0	0	0	0	0	0	0	0	0	0	0	0	0	0	0	0	0	0	0	0	0	0	0	0	0	0	5	2	0	0	0	0
ASV0508	0	0	0	0	0	0	0	0	4	0	0	26	0	0	0	0	10	0	0	0	0	0	0	0	1	0	0	0	0	0	0	0	0	0	0	0	0	4	0	0	0	0	0	0	2	0	0	0	0
ASV0509	0	0	0	0	1	48	0	22	32	0	1	0	0	3	0	0	16	0	0	5	0	1	0	0	22	20	3	0	0	13	0	26	0	0	0	0	0	16	0	25	0	0	13	2	39	0	7	0	0
ASV0510	0	0	0	0	0	0	16	0	0	0	0	0	0	0	0	0	0	0	0	0	0	0	0	0	0	0	0	0	0	0	24	3	0	0	0	0	0	0	0	0	0	0	0	3	0	0	0	0	21
ASV0511	0	0	0	0	0	0	14	0	0	0	0	0	0	0	0	0	0	0	0	0	0	0	0	0	0	0	0	36	0	0	0	0	0	0	0	0	0	0	0	0	0	0	0	0	0	0	1113	0	0
ASV0512	0	0	0	0	0	0	0	0	0	0	0	0	0	0	0	0	0	0	0	0	0	0	0	0	0	0	0	0	0	0	0	0	0	0	0	0	0	0	0	0	0	0	0	0	0	0	0	0	0
ASV0513	0	0	0	0	0	0	0	0	0	0	0	0	0	0	0	0	0	0	0	0	0	0	0	0	0	0	0	0	0	0	0	0	0	0	0	0	0	0	0	0	0	0	0	0	0	0	0	0	0
ASV0514	0	0	0	0	0	0	0	7	0	0	0	0	0	4	0	0	36	0	0	0	2	40	0	0	0	0	0	0	0	0	0	0	0	0	0	0	0	0	0	0	0	0	0	20	0	0	0	0	13
ASV0515	0	0	0	0	0	0	0	0	0	0	0	32	0	0	0	0	12	0	0	0	0	0	0	0	4	4	0	0	0	0	0	0	0	0	0	0	0	0	0	0	0	0	0	0	1	0	0	0	0
ASV0516	0	0	0	0	0	0	0	0	0	0	0	0	0	0	0	0	0	0	0	326	0	0	0	0	0	0	0	0	0	0	0	0	0	0	0	0	0	0	0	0	0	0	0	0	0	0	0	0	0
ASV0517	0	0	0	0	0	0	0	0	6	0	0	41	0	0	0	0	21	0	0	0	0	0	0	0	0	0	0	0	0	0	0	0	0	0	0	0	0	0	0	0	0	0	0	0	0	0	0	0	0
ASV0518	0	0	0	0	0	0	0	2	0	0	0	0	0	0	0	0	84	0	0	0	0	187	0	0	0	0	0	0	0	0	0	0	0	0	0	0	0	0	0	0	0	0	0	0	0	0	0	0	0
ASV0519	0	0	0	0	0	0	0	0	0	0	0	0	0	0	0	0	0	0	0	0	0	0	0	2	0	0	5	0	0	0	0	0	0	0	0	0	0	0	0	0	0	0	0	0	0	0	0	0	0
ASV0520	0	0	0	0	0	7	0	0	0	0	0	0	0	0	20	0	0	0	0	0	0	0	0	0	0	0	0	0	8	0	0	0	0	0	0	0	0	0	0	4	0	0	0	0	0	0	0	0	0
ASV0521	0	0	0	0	0	0	0	0	0	0	0	0	0	0	90	0	0	0	0	0	0	0	0	3	0	0	3	0	256	0	0	0	0	0	0	0	0	0	0	29	0	0	0	0	0	0	0	0	0
ASV0522	0	0	0	0	0	0	0	0	0	0	0	6	0	0	0	0	0	0	0	90	0	0	0	0	0	0	1	0	0	12	0	0	0	0	0	0	0	0	0	63	0	0	1	0	105	0	0	0	0
ASV0523	0	3	0	0	0	0	0	0	0	0	0	0	0	0	0	0	0	0	0	3	0	0	0	0	0	0	1	0	0	0	0	0	0	0	0	0	0	0	0	0	0	0	0	0	0	0	0	0	0
ASV0524	0	0	0	0	0	0	0	0	0	3	0	0	0	0	0	0	0	0	0	0	0	0	0	0	0	0	0	0	0	0	0	0	0	0	0	0	0	0	0	0	0	0	0	0	0	0	0	0	0
ASV0525	0	0	0	0	0	0	0	0	0	0	0	3	0	0	0	0	52	0	0	0	0	18	0	1	3	0	8	9	0	14	0	0	0	0	0	0	0	0	0	0	0	0	9	0	19	0	0	0	0
ASV0526	0	0	0	0	0	0	0	0	2	0	0	0	0	0	0	0	0	0	0	0	0	0	0	0	0	1	0	0	0	0	0	0	0	0	0	0	0	2	0	0	0	0	7	0	0	0	0	0	0
ASV0527	0	0	0	0	0	0	0	0	0	0	0	0	0	0	0	0	0	0	0	0	0	0	0	0	0	0	0	0	0	0	0	0	0	0	0	0	0	0	0	0	0	0	0	0	0	0	0	0	0
ASV0528	0	0	0	0	0	37	0	1	1	0	0	10	0	0	12	0	5	0	0	8	0	0	0	0	9	17	3	0	16	7	0	0	4	0	0	0	0	4	0	1	0	0	0	0	16	0	0	0	0
ASV0529	0	0	0	0	0	0	0	0	0	0	27	140	43	0	0	0	0	0	0	0	0	0	0	0	4	0	0	0	0	320	0	0	0	0	0	0	0	0	0	0	0	0	0	0	561	0	0	0	0
ASV0530	0	0	0	0	0	0	0	0	0	0	0	1	0	0	0	0	578	0	0	0	0	0	0	0	0	0	0	0	0	0	0	0	0	0	0	0	0	0	0	0	0	0	0	0	0	0	0	0	0
ASV0531	4	0	0	0	0	0	0	0	0	0	0	0	0	0	0	0	0	0	0	0	2	0	0	0	0	0	0	0	0	0	0	0	0	0	0	0	0	0	0	0	0	0	0	22	2	0	0	0	0
ASV0532	0	0	0	0	0	0	0	0	0	0	0	0	0	0	0	0	0	0	0	0	0	0	0	0	0	0	0	0	0	6	0	0	0	12	0	0	0	0	0	0	0	0	0	0	21	0	0	0	0
ASV0533	0	0	0	0	0	0	0	0	0	0	0	0	0	0	0	0	0	0	0	0	0	0	0	0	0	0	0	0	0	0	0	0	0	0	0	0	0	0	0	0	0	0	0	0	0	0	0	0	0
ASV0534	0	0	0	0	0	0	0	0	0	0	4	101	15	0	0	0	0	0	0	0	0	0	0	0	0	0	0	0	0	50	0	0	0	0	0	0	0	0	0	0	0	0	0	0	235	0	0	0	0
ASV0535	0	0	2	0	0	0	0	0	0	0	0	0	0	20	43	0	0	0	0	0	0	0	0	0	0	0	0	0	17	0	0	5	0	0	0	0	0	0	0	93	2	0	0	0	0	0	0	0	0
ASV0536	0	0	0	0	0	0	0	0	0	0	0	1	0	0	0	0	0	0	0	8	0	0	0	0	0	0	0	0	0	0	0	0	0	5	0	0	0	0	0	43	12	0	0	0	0	0	0	0	0
ASV0537	0	0	0	0	0	0	0	5	0	0	7	48	9	0	0	0	11	0	0	69	0	8	0	0	0	0	0	0	21	70	0	0	0	7	0	0	0	3	0	38	0	0	3	0	193	0	0	0	0
ASV0538	0	0	0	0	0	0	0	0	0	0	0	0	0	2	0	0	0	0	0	11	0	0	0	0	0	0	0	3	0	0	0	0	0	0	0	0	0	0	0	0	0	0	0	0	0	0	37	0	0
ASV0539	0	0	0	0	0	0	0	0	0	0	0	0	0	0	26	0	0	0	0	12	0	0	0	0	0	0	0	0	30	0	0	14	0	0	24	1	0	0	0	0	0	0	0	0	7	0	0	0	23
ASV0540	0	0	0	5	0	0	0	0	0	0	0	0	0	0	0	0	0	0	0	0	0	0	0	0	0	0	0	0	0	0	0	0	0	0	0	0	0	0	0	0	0	0	0	0	0	0	0	0	0
ASV0541	0	2	0	0	0	0	0	31	2	0	0	0	0	0	0	0	0	0	0	0	46	0	0	0	0	0	0	0	5	0	0	0	0	0	0	0	0	18	0	0	0	0	2	0	0	0	0	0	0
ASV0542	0	0	0	0	0	0	0	8	0	0	0	0	0	0	0	0	0	0	0	0	0	0	0	0	0	0	0	0	0	0	0	0	0	0	0	0	0	0	0	0	0	0	0	0	0	0	0	0	0
ASV0543	0	0	0	0	0	0	0	0	0	0	0	0	0	0	0	0	0	1	0	0	0	0	0	0	0	0	0	0	0	0	0	0	0	0	0	0	0	0	0	0	0	0	0	0	0	0	0	0	0
ASV0544	0	0	0	0	5	0	0	0	0	0	6	6	0	0	0	0	0	0	0	0	0	0	0	0	0	0	0	0	0	0	0	11	0	0	0	0	0	0	0	0	0	0	0	0	49	0	0	0	0
ASV0545	19	0	0	0	0	0	0	0	5	0	0	6	0	0	0	0	0	0	0	0	0	0	0	0	0	0	0	0	0	0	0	0	0	0	0	0	0	0	0	0	0	0	0	2	0	0	156	0	0
ASV0546	0	0	7	0	0	0	0	0	0	0	0	8	0	99	0	0	0	0	0	63	0	0	0	0	0	0	0	0	0	7	0	0	0	0	0	0	0	0	0	0	0	0	0	0	10	0	0	0	0
ASV0547	0	10	0	0	0	0	0	4	0	0	0	0	0	0	0	0	0	0	2	0	0	2	0	0	0	0	0	0	0	0	0	0	0	0	0	0	0	0	0	0	0	0	0	0	0	0	0	0	0
ASV0548	0	26	0	0	0	0	0	0	0	0	0	0	0	8	0	13	0	0	0	0	0	0	0	0	0	0	0	0	0	0	0	0	0	0	0	0	0	0	0	0	0	0	0	0	0	0	0	0	0
ASV0549	0	0	0	0	0	0	0	0	0	0	0	0	0	0	0	0	0	0	0	0	0	0	0	0	0	0	0	0	0	0	0	0	0	0	0	0	0	0	0	0	0	0	0	0	0	0	0	0	0
ASV0550	0	0	0	0	0	0	0	0	0	0	0	0	0	0	0	0	0	0	0	0	0	0	0	0	0	0	0	0	0	0	0	0	0	0	0	0	0	0	0	0	0	0	0	0	0	0	0	0	18
ASV0551	0	0	0	0	0	0	0	0	0	0	0	0	0	0	0	0	40	0	0	0	0	66	0	0	0	0	0	0	0	0	0	0	0	0	0	0	0	0	0	0	0	0	0	0	0	0	0	0	0
ASV0552	0	0	0	0	0	0	0	0	0	0	0	0	0	0	0	0	0	0	0	0	0	0	0	0	0	0	0	0	0	0	0	0	0	0	0	0	0	0	0	0	0	0	0	0	0	0	0	0	16
ASV0553	0	0	0	0	0	0	11	0	0	0	2	14	0	11	2	0	1	0	0	0	0	0	0	0	0	0	0	10	4	11	0	0	0	0	0	0	0	0	0	22	0	0	0	0	253	0	14	0	0
ASV0554	0	0	0	0	0	0	0	0	0	0	0	0	0	0	0	0	0	0	0	0	0	0	0	0	0	0	0	0	0	0	0	0	0	0	0	0	0	0	0	0	0	0	0	0	0	0	0	0	0
ASV0555	0	0	0	0	0	0	22	0	0	0	0	4	0	0	0	0	0	0	0	0	0	0	0	0	0	0	0	27	0	0	0	0	0	0	0	0	0	0	0	0	0	0	0	11	0	0	11	0	34
ASV0556	0	0	0	0	0	6	0	14	13	0	0	0	0	0	0	0	1	0	0	66	0	0	0	0	16	2	0	0	0	0	0	0	0	2	0	0	0	16	0	0	0	0	7	5	0	22	0	0	5
ASV0557	0	0	0	0	0	0	0	34	0	0	0	0	0	0	0	0	1	0	0	5	66	0	0	0	2	0	0	0	0	0	0	0	0	0	0	0	0	40	0	0	0	0	5	0	0	0	0	0	0
ASV0558	0	0	0	0	0	0	1	0	0	0	0	0	0	0	0	0	0	0	0	0	0	5	0	4	0	0	6	0	0	0	0	0	7	0	0	0	0	0	0	0	0	0	0	0	0	0	3	0	0
ASV0559	3	0	0	0	0	0	0	0	0	0	0	5	0	0	0	0	0	0	0	0	0	0	0	0	0	0	0	0	0	0	0	0	0	0	0	0	0	0	0	0	0	0	0	14	0	0	0	0	0
ASV0560	0	0	0	0	0	9	0	10	19	0	0	14	5	0	0	0	0	0	0	25	0	1	0	6	52	13	17	0	0	28	0	26	0	0	0	0	0	21	0	4	0	0	9	0	69	0	0	0	0
ASV0561	0	0	0	0	0	6	0	36	24	0	0	0	0	0	0	0	3	0	0	0	0	0	0	0	37	12	0	0	0	0	0	0	0	0	0	0	0	25	0	0	0	0	9	0	0	0	0	0	0
ASV0562	0	3	0	0	0	9	6	29	22	0	0	0	0	16	0	0	1	0	0	15	0	0	0	0	47	10	1	6	0	0	0	0	0	0	0	0	0	20	0	0	0	0	11	0	0	0	1	0	9
ASV0563	0	0	0	0	0	12	4	23	0	0	0	0	0	0	0	0	0	0	0	11	16	0	0	16	17	0	16	0	0	0	0	0	0	3	0	0	0	17	0	0	0	0	3	0	0	0	0	0	0
ASV0564	0	0	0	0	0	47	0	70	97	0	0	0	0	0	0	0	0	0	0	18	2	0	0	0	121	46	0	0	0	0	0	0	0	0	0	0	0	64	0	11	0	0	38	0	1	0	0	0	0
ASV0565	0	0	0	0	0	31	0	54	62	0	0	8	0	0	0	0	4	0	0	0	0	0	0	0	279	41	0	0	0	0	0	0	0	0	0	0	0	48	0	0	0	0	34	0	0	0	0	0	0
ASV0566	0	0	0	0	0	409	0	8	42	0	0	3	0	0	0	0	0	0	0	0	0	0	0	0	8	74	0	0	0	0	0	0	0	11	0	5	0	12	0	0	0	0	50	0	0	0	1	0	0
ASV0567	0	0	0	0	0	0	0	3	0	0	0	43	0	0	0	0	7	0	0	0	0	0	0	0	0	0	0	0	0	0	0	0	0	0	0	0	0	0	0	0	0	0	0	0	0	0	0	0	0
ASV0568	0	0	0	0	0	0	0	0	0	0	0	0	0	0	0	0	0	0	0	0	0	0	0	0	0	0	0	0	0	0	0	0	0	0	0	0	0	0	0	0	0	0	0	0	0	0	0	0	0
ASV0569	0	0	2	0	0	143	0	10	90	0	0	0	0	134	0	0	1	0	0	0	0	0	0	0	20	122	0	0	0	0	0	0	0	0	0	0	0	37	0	0	0	0	56	0	0	0	0	0	0
ASV0570	0	0	0	0	0	0	0	0	0	0	0	0	0	41	0	0	0	0	0	0	0	0	0	0	0	0	0	0	0	0	0	0	0	17	0	0	0	0	0	0	0	0	0	0	0	0	0	0	0
ASV0571	0	0	0	0	0	36	0	44	74	0	0	0	0	0	0	0	3	0	0	0	3	0	0	0	271	36	0	0	0	0	0	0	0	0	0	0	0	59	0	0	0	0	31	0	0	0	0	0	0
ASV0572	0	0	7	0	0	0	0	0	0	0	0	2	0	6	10	0	0	0	0	8	0	0	0	0	0	0	0	0	8	0	0	0	0	3	0	0	0	0	0	0	0	0	0	1	0	0	25	0	79
ASV0573	0	0	0	0	0	0	0	0	0	0	0	0	0	0	0	0	0	0	0	0	0	0	0	0	0	0	0	0	0	0	0	0	0	0	0	0	0	0	0	0	0	0	0	0	0	0	0	0	0
ASV0574	0	0	0	0	0	0	0	0	0	0	0	1	0	0	0	0	13	0	0	0	0	32	0	0	0	0	0	0	0	0	367	0	0	0	0	0	0	0	0	0	0	0	0	0	0	0	0	0	0
ASV0575	0	0	0	0	0	45	0	50	61	0	0	0	0	0	0	0	3	0	0	0	0	0	0	0	240	49	0	0	0	0	0	0	0	0	0	0	0	54	0	0	0	0	50	0	0	0	0	0	0
ASV0576	0	0	0	0	0	55	0	17	28	0	0	1	0	0	0	0	0	0	0	12	0	0	0	0	45	23	0	0	0	0	0	0	3	0	0	0	0	42	0	99	0	0	20	0	0	0	0	0	0
ASV0577	0	0	0	0	0	0	0	0	2	0	0	36	0	0	9	0	9	0	0	0	0	0	0	0	2	0	0	0	10	0	0	0	0	0	0	0	0	0	0	0	0	0	0	4	1	0	0	0	0
ASV0578	0	0	2	0	0	0	0	0	0	0	0	0	0	10	56	0	4	0	0	0	0	0	0	0	0	0	0	0	263	0	0	0	0	2	0	0	0	0	0	0	0	0	0	0	0	0	0	0	0
ASV0579	0	0	0	0	0	783	0	9	42	0	0	0	0	0	0	0	2	0	0	0	0	0	0	0	3	74	0	0	0	0	0	0	0	0	0	0	0	23	0	0	0	0	43	0	0	0	0	0	0
ASV0580	0	0	0	0	0	0	0	0	0	0	0	0	0	0	0	0	0	0	0	0	0	0	0	0	0	0	0	0	0	0	0	0	0	0	0	0	0	0	0	0	0	0	0	0	0	0	0	0	0
ASV0581	0	0	0	0	0	0	0	0	0	0	0	0	0	0	0	0	0	0	71	0	0	0	0	0	0	0	0	0	0	0	0	0	0	0	0	0	0	0	0	0	0	0	0	0	0	0	0	0	0
ASV0582	0	0	0	0	0	56	0	43	94	0	0	2	0	0	0	0	3	0	0	0	0	0	0	0	257	47	0	0	0	0	0	0	0	0	0	0	0	43	0	0	0	0	45	0	0	0	0	0	0
ASV0583	0	0	0	0	0	8	0	0	0	0	0	3	0	1	7	0	0	0	0	0	0	4	0	4	6	0	3	0	6	1	0	0	0	0	0	0	0	7	0	8	0	0	0	3	1	0	0	0	33
ASV0584	0	2	0	0	0	0	0	0	0	0	0	0	0	0	0	0	0	6	0	0	0	0	0	0	0	0	0	0	0	0	0	0	0	0	0	0	0	0	0	0	0	0	0	0	0	0	0	0	0
ASV0585	0	0	0	0	0	76	0	46	94	0	0	6	0	0	0	0	2	0	0	13	0	0	0	0	189	85	0	0	0	0	0	0	0	0	0	0	0	67	0	0	0	0	42	0	0	0	0	0	0
ASV0586	0	0	0	0	0	0	0	0	0	0	0	0	0	0	0	0	0	0	0	0	0	13	0	0	0	0	0	0	0	0	0	0	0	0	0	0	0	1	0	4	0	0	0	0	0	0	3	0	0
ASV0587	0	0	0	0	0	0	0	0	4	0	0	0	0	0	0	0	0	0	0	0	0	0	0	0	0	0	0	0	0	0	0	0	0	0	0	0	0	1	0	0	0	3	4	0	0	0	0	0	0
ASV0588	0	0	0	0	0	0	0	0	0	0	0	1	0	0	0	0	0	0	0	0	0	0	0	0	0	0	0	0	0	0	0	0	0	0	0	0	0	0	0	0	0	0	0	0	0	0	0	0	0
ASV0589	0	0	0	0	0	0	0	0	0	0	0	0	0	0	0	0	0	0	0	0	0	0	0	0	0	0	0	0	0	0	0	0	0	0	0	0	0	0	0	0	0	0	0	0	0	0	0	0	0
ASV0590	0	0	0	0	0	0	0	0	0	0	0	18	0	0	0	0	8	0	0	0	0	0	0	0	0	0	0	0	0	0	0	0	0	0	0	0	0	0	0	0	0	0	0	0	0	0	0	0	0
ASV0591	0	0	0	0	0	0	0	0	0	0	0	0	0	0	0	0	0	0	0	0	0	0	0	0	0	0	0	0	0	0	0	0	0	0	0	0	0	0	0	0	0	0	0	0	0	0	0	0	0
ASV0592	0	0	0	0	0	0	0	0	0	0	0	13	0	0	0	0	10	0	0	0	0	0	0	0	0	0	0	0	0	0	0	0	0	0	0	0	0	0	0	0	0	0	0	0	0	0	0	0	0
ASV0593	0	0	0	0	0	0	0	0	0	0	0	0	0	0	0	0	0	0	0	0	0	0	0	0	0	0	0	0	0	0	0	0	0	0	0	0	0	0	0	0	0	0	0	0	0	0	0	0	0
ASV0594	0	0	0	0	0	0	0	0	0	0	0	0	0	0	0	0	0	0	0	0	0	0	0	0	0	0	0	0	0	0	0	0	0	0	0	0	0	0	0	0	0	0	0	42	0	0	0	0	0
ASV0595	0	12	0	0	0	0	0	0	0	0	0	0	0	0	0	255	0	0	0	0	0	0	0	0	0	0	1	0	0	0	0	0	0	0	0	0	3	0	0	0	0	0	0	0	0	0	0	758	0
ASV0596	0	0	0	0	0	0	0	0	0	0	0	0	0	0	0	0	2	0	0	12	0	0	0	0	0	0	0	0	0	0	0	0	0	0	0	0	0	0	0	0	0	0	0	0	0	0	0	0	0
ASV0597	0	0	0	0	0	0	0	53	8	0	7	40	13	0	0	0	0	0	0	72	92	0	0	0	5	3	0	0	0	175	0	0	0	0	0	0	0	58	0	0	0	0	0	0	219	0	0	0	0
ASV0598	0	0	0	0	0	0	0	0	0	0	0	4	0	0	0	0	0	0	0	0	0	0	0	0	0	0	0	0	0	0	0	0	0	0	0	0	0	0	0	0	0	0	0	19	0	0	0	0	0
ASV0599	0	0	0	0	1	0	0	0	0	0	1	2	0	0	0	0	0	0	0	0	0	0	0	3	0	0	26	0	0	0	368	0	0	1	0	0	0	0	0	0	0	0	0	0	0	0	0	0	0
ASV0600	0	0	0	0	0	0	0	0	1	0	0	0	0	0	0	0	0	0	0	0	0	0	0	0	0	0	0	0	0	0	0	0	0	0	0	0	0	0	0	0	0	0	0	0	0	0	0	0	0
ASV0601	0	0	0	0	0	0	2	0	0	0	0	0	0	0	0	0	0	0	0	0	0	0	0	0	0	0	0	25	0	0	0	18	0	0	0	0	0	0	0	0	0	0	0	0	0	0	58	0	4
ASV0602	0	0	0	0	0	0	0	1	0	0	0	0	0	0	0	0	0	0	0	0	0	2	0	0	0	0	0	0	0	0	0	0	0	0	0	0	0	0	0	0	0	0	0	0	0	0	0	0	0
ASV0603	0	0	0	0	0	0	0	0	0	0	0	0	0	0	0	0	7	1	0	0	1	33	0	0	1	0	0	3	0	0	0	0	0	0	0	0	0	0	0	17	0	0	0	0	0	0	38	0	0
ASV0604	0	0	0	0	0	0	0	0	4	0	0	0	0	6	0	0	57	0	0	0	0	26	0	0	4	5	0	0	0	10	0	0	9	5	0	5	0	0	0	0	0	0	0	0	0	0	0	0	0
ASV0605	0	0	0	0	0	0	0	161	8	0	0	0	0	0	0	0	7	0	0	0	199	0	0	0	22	0	0	0	0	0	0	0	0	0	0	0	0	166	0	0	0	0	3	0	0	0	0	0	0
ASV0606	0	0	0	0	0	0	0	0	0	0	0	0	0	0	0	0	0	3	0	0	0	0	0	0	0	0	0	0	0	0	0	0	0	0	0	0	0	0	0	0	0	0	0	0	0	0	0	0	0
ASV0607	0	0	0	0	0	0	0	0	0	0	0	0	0	0	0	0	0	0	0	0	0	0	0	0	0	0	0	0	0	0	0	0	0	0	0	0	0	0	0	0	0	0	0	0	0	0	0	0	0
ASV0608	0	0	0	0	0	0	0	0	0	0	0	0	0	0	0	0	1	0	0	0	0	0	0	0	0	0	0	0	0	0	0	931	1	0	0	0	0	2	0	0	0	0	0	0	0	0	0	0	0
ASV0609	0	0	0	0	0	0	0	0	14	0	0	14	0	0	0	0	23	0	0	0	0	0	0	0	1	0	0	0	0	0	0	0	0	0	0	0	0	0	0	0	0	0	0	7	0	0	0	0	0
ASV0610	0	0	0	0	0	0	0	0	0	0	0	15	0	0	0	0	12	0	0	0	0	0	0	0	1	0	0	0	0	0	0	0	0	0	7	0	0	0	0	0	0	0	0	0	0	0	0	0	0
ASV0611	0	0	0	0	0	0	0	0	0	0	0	49	0	0	0	0	2	0	0	0	0	0	0	0	0	0	0	0	0	16	0	0	5	0	0	0	0	0	0	0	0	0	0	0	229	0	0	0	0
ASV0612	0	0	0	0	0	0	0	0	2	0	0	17	0	0	0	0	18	0	0	0	0	0	0	0	0	0	0	0	0	0	0	0	0	0	0	0	0	1	0	0	0	0	0	7	0	0	0	0	0
ASV0613	0	0	0	0	0	0	0	0	1	0	0	0	0	0	0	0	0	0	0	0	0	0	0	0	0	0	10	0	0	0	0	0	0	0	0	0	0	3	0	0	0	0	0	0	0	0	0	0	0
ASV0614	0	0	0	0	0	42	0	26	45	0	0	0	0	0	0	0	0	0	0	0	0	0	0	0	35	21	0	0	0	0	0	7	0	0	0	0	0	14	0	0	0	0	17	0	0	0	0	0	0
ASV0615	0	0	0	0	0	0	0	0	0	0	0	0	0	0	0	0	0	0	0	0	0	0	0	0	0	0	0	0	0	0	170	0	0	0	0	0	0	0	0	0	0	0	0	0	0	0	0	0	0
ASV0616	0	0	0	0	0	0	20	0	0	0	0	0	0	0	0	0	0	0	0	0	0	0	0	0	0	0	0	1	0	0	0	0	0	0	0	0	0	0	0	0	0	0	0	0	0	0	925	0	0
ASV0617	0	0	0	0	0	0	0	0	0	0	0	5	0	141	0	0	0	0	0	6	0	0	0	0	0	0	0	18	0	0	0	0	0	3	0	0	0	0	0	54	0	0	0	0	85	0	0	0	0
ASV0618	0	0	0	0	0	0	0	0	0	0	0	0	0	0	0	0	0	0	0	0	0	0	0	0	0	0	0	0	0	0	0	0	0	0	0	0	0	0	0	0	0	0	0	0	0	0	0	0	0
ASV0619	0	17	10	0	0	0	0	5	0	0	0	0	0	3	0	9	0	0	0	0	0	0	0	0	0	0	0	0	0	0	0	0	4	3	0	0	0	0	0	0	0	0	0	0	0	0	0	0	0
ASV0620	0	0	0	0	0	0	0	0	0	0	0	0	0	0	0	0	0	0	0	0	0	0	0	0	0	0	0	0	0	0	0	0	0	0	0	0	0	0	0	0	0	0	0	0	0	0	0	0	0
ASV0621	0	0	15	0	0	0	0	0	0	0	0	0	0	3	0	0	0	0	0	0	0	0	1	0	0	0	0	2	0	0	0	0	0	0	0	0	0	0	0	0	0	0	0	0	0	0	0	0	0
ASV0622	0	0	0	0	0	0	0	0	0	0	0	0	0	0	0	0	0	0	0	0	0	0	0	0	0	0	0	26	0	0	0	12	0	0	0	0	0	0	0	0	0	0	0	0	0	0	37	2	2
ASV0623	0	0	0	0	0	0	0	0	0	0	0	0	0	0	0	0	0	0	0	0	0	0	0	0	0	0	0	0	0	0	0	0	0	0	0	0	0	0	0	0	0	0	0	0	0	0	0	0	0
ASV0624	0	0	0	0	0	62	0	54	89	0	0	5	0	0	0	0	6	0	0	0	0	0	0	0	118	73	0	0	0	0	0	0	0	0	0	0	0	64	0	0	0	0	53	0	0	0	0	0	0
ASV0625	0	0	0	0	0	0	0	0	0	0	0	0	0	0	0	0	0	3	0	0	0	0	0	0	0	0	0	0	0	0	0	0	0	0	0	0	0	0	0	0	0	0	0	0	0	0	0	0	0
ASV0626	0	0	0	0	0	0	0	0	0	0	0	0	0	0	0	0	0	0	0	0	0	0	0	0	0	0	0	0	0	0	0	0	0	0	0	0	0	0	0	0	0	0	0	0	0	0	0	0	0
ASV0627	0	0	0	0	0	1	0	0	0	0	2	6	0	0	0	0	0	9	0	0	0	0	0	0	10	1	0	0	0	0	0	0	0	0	0	0	0	0	0	0	0	0	0	0	61	0	0	0	0
ASV0628	0	0	2	0	0	0	0	0	0	0	0	0	0	142	0	0	0	0	0	0	0	0	0	0	0	0	0	0	0	0	0	0	0	0	0	0	0	0	0	0	0	0	0	0	0	0	0	0	0
ASV0629	0	0	0	0	0	19	0	3	11	0	0	0	0	0	0	0	1	0	0	0	0	3	0	0	2	19	0	0	0	0	0	0	0	0	0	0	0	6	0	0	0	0	6	0	0	0	0	0	0
ASV0630	0	0	0	0	0	0	0	0	0	0	0	0	0	0	0	0	0	0	7	0	0	0	0	0	0	0	0	0	0	0	0	0	0	0	0	0	0	0	0	0	0	0	0	0	0	0	0	0	0
ASV0631	0	0	0	0	0	0	0	0	0	0	0	4	0	0	0	0	0	0	0	0	0	0	0	0	0	0	0	0	0	4	0	7	0	0	0	0	0	0	0	0	0	0	0	0	2	0	0	0	0
ASV0632	0	0	0	5	2	0	0	0	0	0	0	0	0	0	0	0	0	0	0	0	0	0	0	0	0	0	0	0	0	0	0	816	0	0	0	0	0	0	0	0	0	0	0	0	0	0	0	0	0
ASV0633	0	0	0	0	0	0	0	0	0	0	0	0	0	0	0	0	0	0	6	0	0	0	0	0	0	0	0	0	0	0	0	0	0	0	0	0	0	0	0	0	0	0	0	0	0	0	0	0	0
ASV0634	0	0	0	0	0	0	0	0	0	0	0	25	7	0	0	0	0	0	0	0	0	0	0	0	0	0	0	0	0	133	0	0	0	0	0	0	0	3	0	0	0	0	1	0	48	0	0	0	0
ASV0635	0	0	0	0	0	0	0	0	0	0	0	0	0	0	0	0	0	0	0	0	0	0	0	0	0	0	0	0	0	0	0	0	2	0	0	0	0	0	0	0	0	0	0	0	0	0	0	0	0
ASV0636	0	0	0	0	0	104	0	22	111	0	0	4	0	0	0	0	2	0	0	0	0	0	0	0	77	90	0	0	0	0	0	0	0	0	0	0	0	47	0	0	0	0	44	0	0	0	0	0	0
ASV0637	0	0	0	0	0	0	0	0	0	0	0	2	0	0	6	0	14	0	0	0	0	0	0	0	0	0	0	0	0	0	0	6	0	0	0	0	0	0	0	0	1	0	0	0	0	0	0	0	0
ASV0638	0	0	0	0	0	0	0	0	0	0	0	0	0	0	0	14	0	0	0	160	0	0	0	0	0	0	0	0	0	0	0	0	0	11	0	0	0	0	0	43	0	0	0	0	0	54	0	33	0
ASV0639	0	0	0	0	0	0	0	0	0	0	0	0	0	0	0	0	0	0	0	122	0	0	0	0	0	0	0	0	0	0	0	0	0	2	0	0	0	0	0	0	0	0	0	0	0	0	0	0	0
ASV0640	0	0	0	0	0	0	0	2	0	0	0	0	0	0	0	0	431	0	0	0	0	0	0	0	0	0	0	0	0	0	0	0	0	0	0	0	0	0	0	0	2	0	0	0	0	0	0	0	0
ASV0641	0	0	0	0	0	0	0	0	0	0	0	0	0	0	10	0	0	0	0	0	0	0	0	0	0	0	0	0	0	0	0	0	0	0	0	0	0	0	0	0	0	0	0	0	0	0	0	0	0
ASV0642	0	0	0	0	0	0	0	0	0	0	0	0	0	0	0	0	12	0	0	0	0	24	0	0	0	0	30	0	0	0	0	0	0	1	0	0	0	0	0	0	0	0	0	0	0	0	0	0	0
ASV0643	0	0	0	0	0	0	0	0	0	0	0	0	0	0	0	0	0	0	0	0	0	0	0	0	0	0	0	0	0	0	0	0	0	0	0	0	0	0	0	0	0	0	0	0	0	0	0	0	0
ASV0644	0	0	0	0	0	175	0	27	91	0	0	7	0	0	0	0	0	0	0	0	0	0	0	0	122	72	0	0	0	0	0	0	0	0	0	0	0	52	0	0	0	0	55	0	0	0	0	0	0
ASV0645	0	0	0	0	0	0	0	0	0	0	0	0	0	0	0	0	0	0	0	181	0	0	0	0	0	0	0	0	0	0	0	57	0	26	0	0	0	0	0	0	0	0	0	0	0	0	0	0	0
ASV0646	0	0	0	0	0	0	0	0	0	0	0	0	0	0	0	0	0	0	0	121	0	0	0	0	0	0	1	0	0	0	0	0	0	0	0	0	0	0	0	22	0	0	0	0	0	0	0	0	0
ASV0647	0	0	0	0	0	0	0	0	0	0	0	0	0	0	0	0	0	0	0	0	0	0	0	0	0	0	0	0	0	0	0	0	0	0	0	0	0	0	0	0	0	0	0	0	0	0	0	0	0
ASV0648	0	0	0	0	0	0	0	0	0	0	0	0	0	0	0	0	188	0	0	0	0	46	0	0	0	0	0	0	0	0	0	0	0	0	0	0	0	0	0	0	0	0	2	1	0	0	0	0	0
ASV0649	0	0	0	0	0	0	0	0	0	0	0	1	0	0	0	0	0	0	0	0	0	0	0	0	0	0	0	0	0	0	0	0	0	0	0	0	0	0	0	6	0	0	0	0	0	0	56	0	13
ASV0650	0	0	0	0	0	0	0	0	0	0	0	0	0	0	0	0	0	0	12	16	0	0	0	0	0	0	0	0	0	0	0	0	0	0	0	0	0	0	0	0	0	0	0	0	0	0	0	0	0
ASV0651	0	3	0	0	0	0	0	0	0	0	0	0	0	0	0	167	0	0	0	0	0	0	0	0	0	0	0	0	0	0	0	0	0	0	0	0	9	0	0	0	0	0	0	0	0	0	0	784	0
ASV0652	0	0	0	0	0	0	0	0	2	0	0	16	0	0	0	0	4	0	0	0	0	0	0	0	0	0	0	0	0	0	0	0	0	0	0	0	0	2	0	14	0	0	0	0	0	0	0	0	9
ASV0653	0	0	0	0	0	630	0	10	50	0	0	0	0	0	0	0	6	0	0	0	0	0	0	0	12	94	0	0	0	0	0	0	0	0	0	0	0	37	0	0	0	0	47	0	0	0	0	0	0
ASV0654	0	0	0	0	0	0	2	8	21	0	0	8	0	0	0	0	14	0	0	12	0	0	0	0	4	4	0	21	0	0	0	0	0	0	0	0	0	10	0	50	0	0	0	0	0	0	0	0	0
ASV0655	0	0	0	0	0	0	0	0	0	0	0	0	0	0	0	234	0	0	0	0	0	0	0	0	0	0	0	0	0	0	0	0	0	0	0	0	12	0	0	0	0	0	0	0	0	0	0	718	0
ASV0656	0	123	0	0	0	0	0	0	0	0	0	0	0	0	0	569	0	0	0	0	0	0	0	0	0	0	0	0	0	0	0	0	0	0	0	0	0	0	0	0	0	0	0	0	0	0	0	44	0
ASV0657	0	0	0	0	0	0	0	0	0	0	0	0	0	0	79	0	0	0	0	0	0	0	3	0	0	0	0	0	249	0	0	0	0	0	0	0	0	0	0	0	0	0	0	0	0	0	0	0	0
ASV0658	0	0	0	0	0	0	0	0	0	0	0	0	0	0	0	0	0	0	0	0	0	0	0	0	1	0	0	0	0	0	0	0	0	0	0	5	0	8	0	0	0	0	2	0	0	0	0	0	0
ASV0659	0	0	0	0	0	0	0	0	0	0	0	29	0	0	0	0	13	0	0	0	0	0	0	0	0	0	0	0	0	0	0	0	0	0	0	0	0	0	0	0	0	0	0	1	0	0	0	0	0
ASV0660	0	0	0	0	0	0	0	6	0	0	0	0	0	0	0	0	0	0	0	0	0	0	0	0	0	0	0	0	0	0	0	0	0	0	0	0	0	3	0	0	0	0	1	0	0	0	0	0	0
ASV0661	0	0	0	0	0	0	0	0	0	0	0	0	0	0	0	0	0	0	0	0	0	0	0	0	0	0	0	0	6	0	0	0	0	0	0	0	0	0	0	0	0	0	0	0	0	0	0	0	0
ASV0662	0	0	0	0	0	193	0	36	91	0	0	0	0	0	0	0	1	0	0	0	0	0	0	0	123	66	0	0	0	0	0	0	0	0	0	0	0	32	0	0	0	0	35	0	0	0	0	0	0
ASV0663	0	0	0	0	0	0	0	0	0	0	0	0	0	0	0	0	0	0	0	0	0	0	0	0	0	0	0	0	0	0	287	67	0	0	0	0	0	0	0	0	0	0	0	0	0	0	0	0	0
ASV0664	0	0	0	0	0	0	0	0	0	0	0	0	0	0	0	0	0	0	0	0	0	0	0	0	0	0	0	0	0	0	0	0	0	0	0	0	0	0	0	0	0	0	0	0	0	0	0	0	0
ASV0665	0	0	0	0	0	0	0	0	0	0	0	7	0	0	0	0	0	0	0	0	0	0	0	0	0	0	0	0	0	0	0	0	0	0	0	0	0	0	0	0	0	0	0	18	14	0	0	0	0
ASV0666	0	0	1	0	0	0	0	0	0	0	0	0	0	35	0	0	0	0	0	0	0	0	0	0	0	0	0	0	0	0	0	0	0	0	0	0	0	0	0	0	0	0	0	0	0	0	0	0	0
ASV0667	0	0	0	0	0	0	0	0	0	0	0	0	0	0	0	0	0	0	0	0	0	0	0	0	0	0	0	0	0	0	0	0	0	0	0	0	0	0	0	0	0	0	0	26	0	0	0	0	0
ASV0668	0	0	0	0	0	0	0	0	0	0	2	11	25	0	0	0	0	0	0	26	0	0	0	0	0	0	0	0	0	89	0	0	0	6	0	0	0	0	0	0	0	0	0	0	94	0	0	0	0
ASV0669	0	0	0	0	0	0	0	0	0	0	0	3	0	0	3	0	0	0	0	0	0	0	0	0	0	0	0	0	0	0	0	0	0	0	0	0	0	0	0	2	0	0	0	0	0	0	0	0	0
ASV0670	0	0	0	0	0	0	0	0	0	0	0	0	0	3	0	0	8	0	0	0	0	11	0	0	0	0	0	0	0	0	0	0	0	0	0	0	0	0	0	0	0	0	0	0	0	0	0	0	0
ASV0671	0	0	0	1	0	0	0	0	0	0	0	0	0	0	0	0	0	0	0	0	0	0	0	0	0	0	0	0	0	0	0	8	0	0	0	0	0	0	0	0	0	0	0	0	0	0	0	0	0
ASV0672	0	0	0	0	0	0	0	0	0	0	0	0	0	0	2	0	0	0	18	0	0	0	0	0	0	0	0	0	0	0	0	0	0	0	0	0	0	0	0	0	0	0	0	0	0	0	0	0	0
ASV0673	0	0	0	0	0	0	0	5	0	0	0	15	0	0	0	0	10	0	0	0	0	0	0	0	0	0	3	0	0	0	0	0	0	0	0	0	0	0	0	0	0	0	0	0	0	0	0	0	0
ASV0674	0	0	10	0	0	0	0	0	0	0	0	0	0	0	0	0	0	0	0	0	0	0	0	0	0	0	0	0	0	0	0	0	0	0	0	0	0	0	0	0	0	0	0	0	0	0	0	0	0
ASV0675	0	0	0	0	0	0	0	7	0	0	0	0	0	0	0	0	14	0	0	0	0	10	0	0	0	0	0	0	0	0	0	0	0	0	0	0	0	0	0	0	0	0	0	0	0	0	0	0	0
ASV0676	0	0	0	0	0	0	0	0	0	0	0	5	0	0	0	0	6	0	0	0	0	0	0	0	1	0	0	0	0	0	0	0	0	0	0	0	0	2	0	0	0	0	0	0	0	0	0	0	0
ASV0677	0	0	0	0	0	0	0	0	2	0	0	27	0	0	0	0	9	0	0	0	0	0	0	0	1	1	0	0	0	0	0	0	0	0	0	0	0	0	0	0	0	0	0	0	0	0	0	0	0
ASV0678	0	0	0	0	0	0	0	0	0	0	0	25	0	0	0	0	13	0	0	0	0	0	0	0	1	0	0	0	0	0	0	0	0	0	0	0	0	1	0	0	0	0	0	5	0	0	0	0	0
ASV0679	0	0	0	0	0	0	0	0	0	0	0	10	0	0	0	0	12	0	0	0	0	0	0	0	1	0	0	0	0	0	0	0	0	0	0	0	0	0	0	0	0	0	0	0	0	0	0	0	0
ASV0680	0	0	0	0	0	0	0	0	0	0	0	0	0	0	0	141	0	0	0	0	0	0	0	0	0	0	0	0	0	0	0	0	0	0	0	0	18	0	0	0	0	0	0	0	0	0	0	183	0
ASV0681	0	0	0	0	0	0	0	0	0	0	0	0	0	0	0	0	0	0	0	0	0	0	0	0	0	0	0	0	0	0	0	0	0	0	0	0	0	0	0	0	0	0	0	0	0	0	0	0	0
ASV0682	0	0	0	0	0	0	0	0	0	0	0	0	0	0	0	0	0	0	0	191	0	0	0	0	0	0	0	0	0	0	0	0	0	0	0	0	0	0	0	0	0	0	0	0	0	0	0	0	0
ASV0683	0	0	0	0	0	0	0	0	0	0	0	0	0	0	0	0	0	0	0	1	0	0	0	2	0	0	5	0	0	0	0	329	0	0	0	0	0	0	0	31	0	0	0	0	3	0	0	0	0
ASV0684	0	0	0	0	0	174	0	24	114	0	0	0	0	0	0	0	0	0	0	0	0	0	0	0	134	36	0	0	0	0	0	0	0	0	0	0	0	36	0	0	0	0	51	0	0	0	0	0	0
ASV0685	0	0	0	0	0	37	0	31	34	0	0	5	0	0	0	0	6	0	0	22	0	0	0	0	59	18	0	0	0	0	0	0	0	2	0	0	0	20	0	0	0	0	11	0	0	0	0	0	22
ASV0686	0	0	0	0	0	0	0	0	0	0	0	0	0	0	0	0	0	0	0	0	0	0	0	0	0	0	0	0	0	1	0	0	0	0	0	0	0	0	0	68	0	0	0	0	0	0	0	0	0
ASV0687	0	0	0	0	0	0	0	0	0	0	0	0	0	0	0	216	0	0	0	0	0	0	0	0	0	0	0	0	0	0	0	0	0	0	0	0	18	0	0	0	0	0	0	0	0	0	0	671	0
ASV0688	0	0	0	0	0	0	0	0	0	0	0	9	4	177	0	0	0	0	0	11	0	0	0	0	0	0	0	0	0	5	0	0	0	0	0	0	0	0	0	0	0	0	0	0	46	0	0	0	0
ASV0689	0	0	0	0	0	0	0	0	0	0	0	19	0	0	0	0	9	0	0	0	0	0	0	0	0	0	0	0	0	0	0	0	0	0	0	0	0	4	0	0	0	0	0	1	0	0	0	0	0
ASV0690	0	0	0	0	0	0	0	0	0	0	0	0	0	0	0	0	0	0	0	0	0	0	0	0	0	0	0	0	0	0	0	0	0	0	0	0	0	0	0	0	0	0	0	0	0	0	0	0	0
ASV0691	0	0	0	0	0	0	0	0	0	0	0	0	0	0	0	0	0	0	0	0	0	0	0	0	0	0	0	0	0	0	0	0	0	0	0	0	0	0	0	0	0	0	0	0	0	0	0	0	0
ASV0692	0	0	0	0	0	0	0	0	0	0	0	5	0	5	51	0	14	0	0	0	0	0	0	0	0	0	0	0	18	2	0	0	0	0	0	0	0	0	0	78	0	0	0	0	11	0	0	0	0
ASV0693	0	0	0	0	0	4	0	6	7	0	0	0	0	0	0	7	5	0	0	0	0	0	0	0	17	0	0	0	0	0	0	0	0	0	0	0	0	7	0	3	0	0	0	0	0	17	3	0	0
ASV0694	0	0	0	0	0	0	0	0	2	0	0	0	0	0	0	0	0	0	0	0	0	0	0	0	0	0	0	0	0	0	0	0	0	0	0	0	0	0	0	16	0	0	3	0	0	0	0	0	0
ASV0695	0	0	0	0	0	0	0	0	0	0	0	0	0	0	0	0	0	0	0	0	0	0	0	0	0	0	0	0	0	0	0	0	0	0	0	0	0	0	0	0	0	0	0	0	0	0	0	0	0
ASV0696	0	0	0	3	0	0	0	1	0	0	0	18	0	0	0	0	2	0	0	0	0	0	0	0	1	0	0	0	0	0	0	0	0	0	0	0	0	0	0	0	0	0	0	0	0	0	0	0	0
ASV0697	0	0	0	0	0	172	0	7	36	0	0	0	0	0	0	0	22	0	0	0	0	49	0	0	38	15	0	0	0	0	0	0	0	0	0	0	0	10	0	0	0	0	14	0	0	0	0	0	0
ASV0698	0	0	0	0	0	0	0	0	0	0	0	0	0	0	0	0	0	0	0	0	0	0	0	0	0	0	0	0	0	0	0	0	0	0	0	0	0	0	0	0	0	0	0	0	0	0	0	0	0
ASV0699	0	0	0	0	0	0	0	0	0	0	0	0	0	0	0	0	0	0	0	0	0	0	0	0	0	0	0	0	0	0	0	0	0	0	0	0	0	0	0	0	0	0	0	0	0	0	0	0	0
ASV0700	0	0	0	0	0	64	0	34	66	0	0	0	0	0	0	0	0	0	0	0	0	0	0	0	94	48	0	0	0	0	0	0	0	0	0	0	0	61	0	0	0	0	54	0	0	0	0	0	0
ASV0701	0	0	0	0	0	0	0	0	0	0	0	0	0	0	0	0	2	0	0	0	0	0	0	0	0	0	0	0	0	0	0	0	0	0	0	0	0	0	0	0	0	0	0	0	0	0	0	0	0
ASV0702	0	5	0	0	0	0	0	0	0	0	0	0	0	0	0	86	0	0	0	0	0	0	0	0	0	0	0	0	0	0	0	0	0	0	0	0	17	0	0	0	0	0	0	0	0	0	0	785	0
ASV0703	0	0	0	0	0	0	0	0	0	0	0	0	0	0	0	0	1	0	0	0	0	0	0	0	0	0	0	0	0	3	0	0	0	6	0	0	0	0	0	31	0	0	0	0	2	0	0	0	0
ASV0704	0	0	0	0	0	0	0	0	0	0	0	4	0	0	0	0	2	0	0	0	0	0	0	0	0	0	0	0	0	0	0	0	0	0	0	0	0	0	0	0	0	0	0	0	0	0	0	0	0
ASV0705	0	0	0	0	0	0	0	0	0	0	0	0	0	0	0	0	0	0	0	0	0	0	0	0	0	0	0	0	0	0	0	0	0	4	0	0	0	0	0	0	0	0	0	0	0	0	0	0	0
ASV0706	0	0	0	0	0	0	0	0	0	0	0	0	0	0	0	0	2	0	0	0	0	4	0	0	0	0	0	0	0	0	0	0	0	0	0	0	0	0	0	0	0	0	0	0	0	0	0	0	0
ASV0707	0	0	0	0	0	0	26	0	0	0	0	0	0	0	0	0	0	0	0	0	0	0	0	0	0	0	0	59	0	0	0	0	0	0	0	0	1	0	0	0	0	0	0	0	0	0	7	0	0
ASV0708	0	0	0	0	0	0	0	2	5	0	0	36	0	0	0	0	10	0	0	0	0	0	0	0	0	0	0	0	0	0	0	0	0	0	0	0	0	0	0	0	0	0	0	0	0	0	0	0	0
ASV0709	0	0	0	0	0	0	0	0	0	0	0	0	0	0	0	0	0	0	0	0	0	0	0	0	0	0	5	0	0	0	0	0	0	0	0	0	0	0	0	0	0	0	0	0	0	0	0	0	0
ASV0710	0	0	0	0	0	11	0	0	12	0	0	0	0	0	0	0	5	0	0	0	0	0	0	0	13	0	0	0	0	0	55	0	0	0	0	0	0	5	0	0	0	0	2	0	0	0	57	0	0
ASV0711	0	0	0	0	0	0	0	0	0	0	0	3	0	0	0	0	79	0	0	0	0	0	0	0	0	0	0	0	0	0	0	0	0	0	0	0	0	0	0	0	0	0	0	0	0	0	0	0	0
ASV0712	0	0	0	0	0	0	0	0	0	0	0	0	0	0	0	0	0	0	0	0	0	0	0	0	0	0	0	0	0	0	0	0	0	0	0	0	0	0	0	0	0	0	0	0	0	0	0	0	0
ASV0713	0	0	0	0	0	0	0	0	0	0	0	0	0	0	0	0	0	0	0	0	0	0	0	0	0	0	0	0	0	0	0	0	0	0	0	0	0	0	0	0	0	0	0	0	0	0	0	0	0
ASV0714	0	0	0	0	0	0	0	1	6	0	0	23	0	0	0	0	18	0	0	0	0	0	0	0	0	0	0	0	0	0	0	0	0	0	0	0	0	0	0	0	0	0	0	2	0	0	0	0	0
ASV0715	0	0	0	0	0	0	0	0	0	0	0	0	0	0	0	5	0	0	0	0	0	0	0	0	0	0	0	0	0	0	4	0	0	0	0	0	0	0	0	0	0	0	0	0	0	4	0	0	0
ASV0716	0	0	0	0	0	0	0	0	0	0	0	0	0	0	0	0	0	0	0	0	0	0	0	0	0	0	0	0	0	0	0	0	87	0	0	0	0	0	0	0	0	0	0	0	0	0	0	0	0
ASV0717	0	0	0	0	0	0	0	0	0	0	0	0	0	0	0	0	0	0	0	0	0	0	0	0	0	0	0	0	0	0	0	0	0	0	0	0	0	0	0	0	0	0	0	0	0	0	0	0	0
ASV0718	0	0	0	0	0	0	0	0	0	0	0	0	0	0	0	0	0	0	0	0	0	0	0	0	0	0	0	0	0	0	0	0	0	0	0	0	0	0	0	0	0	0	0	0	0	0	0	0	0
ASV0719	1	0	0	0	0	0	0	0	0	0	0	6	0	0	0	0	0	0	0	0	0	0	0	0	0	0	0	0	0	0	0	0	0	0	0	0	0	0	0	0	0	0	0	29	0	0	0	0	0
ASV0720	0	0	7	0	0	329	0	3	28	0	0	2	0	6	1	0	0	0	0	0	0	0	0	0	1	42	0	0	0	0	0	0	0	9	0	0	0	24	0	0	0	0	29	0	4	0	0	0	0
ASV0721	0	0	0	0	0	0	0	0	0	0	0	0	0	0	0	0	0	0	0	0	0	0	0	0	0	0	0	0	0	0	0	0	0	0	0	0	0	0	0	0	0	0	0	0	0	0	0	0	0
ASV0722	0	0	0	0	0	0	0	0	0	0	0	0	0	0	0	0	0	0	0	0	0	0	0	0	0	0	0	0	0	0	0	0	0	0	0	0	0	0	0	0	0	0	0	0	0	0	0	0	0
ASV0723	0	0	0	0	0	0	0	0	0	0	0	17	0	0	0	0	0	0	0	0	0	0	0	0	0	0	0	0	0	13	0	0	0	0	0	0	0	0	0	0	0	0	0	0	61	0	0	0	0
ASV0724	0	0	0	0	0	0	0	0	0	0	0	0	0	0	0	0	0	0	0	0	0	0	0	0	0	0	0	0	0	0	0	0	10	0	0	0	0	0	0	0	0	0	0	0	0	0	0	0	0
ASV0725	0	0	0	0	0	0	0	0	0	0	0	0	0	0	0	0	0	0	0	0	0	0	0	0	0	0	0	0	0	0	0	0	0	0	0	0	0	0	0	0	0	0	0	0	0	0	0	0	0
ASV0726	0	0	0	0	0	0	0	0	0	0	0	0	0	0	0	0	0	2	0	6	0	0	0	0	0	0	0	0	0	0	0	0	0	6	0	0	0	0	0	0	0	0	0	0	0	0	0	0	0
ASV0727	0	0	0	0	0	0	0	0	0	0	0	0	0	0	0	0	0	0	0	2	0	0	0	0	0	0	0	0	0	0	0	0	0	0	0	0	0	0	0	0	0	0	0	0	0	0	0	0	0
ASV0728	0	0	0	0	0	0	0	0	0	0	0	0	0	0	0	0	0	0	0	0	0	0	0	0	0	0	0	0	0	0	0	0	0	0	0	0	0	0	0	0	0	0	0	0	0	0	0	0	0
ASV0729	0	0	0	0	0	24	0	61	68	0	0	0	0	0	0	0	4	0	0	0	0	0	0	0	234	43	0	0	0	0	0	0	0	0	0	0	0	64	0	0	0	0	26	0	0	0	0	0	0
ASV0730	857	0	0	0	0	0	0	0	0	0	0	0	0	0	0	0	0	0	0	0	0	0	0	0	0	0	0	0	0	0	0	0	0	0	0	0	0	0	0	0	0	0	0	0	0	0	0	0	0
ASV0731	0	0	0	0	0	28	0	99	42	0	0	3	0	0	0	0	3	0	0	0	0	0	0	0	127	26	0	0	0	0	0	0	0	0	0	0	0	97	0	0	0	0	44	0	0	0	0	0	0
ASV0732	0	0	0	0	0	13	0	37	40	0	0	16	10	0	0	0	4	0	0	0	0	0	0	0	30	8	0	0	0	14	0	0	0	0	0	0	0	42	0	0	0	0	20	0	66	0	0	0	0
ASV0733	0	0	0	0	0	0	0	0	0	0	0	5	0	0	0	0	9	0	0	0	0	4	0	0	0	0	0	0	0	0	0	6	0	0	0	0	0	0	0	9	0	0	0	0	0	0	0	0	5
ASV0734	0	0	0	0	0	0	0	0	0	0	0	0	0	0	0	0	0	0	0	0	0	0	0	0	0	0	0	0	0	0	0	0	0	0	0	0	0	0	0	0	0	0	0	0	0	0	0	0	0
ASV0735	0	0	0	0	0	0	0	0	0	0	0	2	0	11	0	0	1	0	0	0	0	0	0	0	0	0	0	0	0	0	0	0	0	0	0	0	0	0	0	0	0	0	0	4	0	0	0	0	29
ASV0736	0	0	0	0	0	0	0	0	0	0	0	0	0	0	0	0	0	0	0	0	0	0	0	0	0	0	0	0	0	0	0	0	0	0	0	0	0	0	0	0	0	0	0	0	0	0	0	0	0
ASV0737	0	0	0	0	0	0	0	0	0	0	0	0	0	0	0	0	0	0	0	0	0	0	0	0	0	0	0	0	0	0	0	0	0	0	0	0	0	0	0	0	0	0	0	0	0	0	0	0	0
ASV0738	0	0	0	0	0	0	0	0	6	0	0	6	0	0	0	0	384	0	0	0	0	34	0	0	5	0	0	0	0	0	0	0	0	0	0	0	0	0	0	0	0	0	0	0	0	0	0	0	0
ASV0739	0	0	0	0	0	0	0	17	4	0	0	13	0	0	0	0	6	0	0	0	44	0	0	0	0	0	0	0	0	0	0	0	0	0	0	0	0	27	0	0	0	0	0	0	0	0	0	0	0
ASV0740	0	0	0	0	0	34	0	105	57	0	0	0	0	0	0	0	6	0	0	0	0	0	0	0	51	30	0	0	0	0	0	0	0	0	0	0	0	60	0	0	0	0	34	0	0	0	0	0	0
ASV0741	0	0	0	0	0	0	0	0	0	0	0	6	0	11	0	0	1	0	0	0	0	0	0	0	0	1	0	0	0	1	0	0	0	0	0	0	0	0	0	0	0	0	0	2	8	0	0	0	0
ASV0742	0	0	0	0	0	0	0	0	0	0	0	6	0	15	41	0	2	0	0	0	0	11	0	0	0	0	7	0	115	0	0	8	0	1	0	0	0	0	0	62	0	0	0	0	4	0	0	0	0
ASV0743	0	0	0	0	0	0	0	0	0	0	0	0	0	0	0	0	0	0	0	0	0	0	0	0	0	0	0	0	0	0	0	0	0	0	0	0	0	0	0	0	0	0	0	0	0	0	0	0	0
ASV0744	0	0	0	0	0	0	0	5	0	0	0	3	0	0	0	0	0	0	0	0	0	0	7	0	0	0	0	0	0	0	0	0	0	0	0	0	0	0	0	0	0	0	0	0	11	0	0	0	0
ASV0745	0	0	0	0	0	0	0	0	1	0	0	0	0	1	0	0	0	0	0	0	0	0	0	9	0	0	3	0	0	0	20	0	0	0	0	0	0	0	0	0	0	0	0	0	0	0	0	0	0
ASV0746	0	0	0	0	0	124	0	0	7	0	0	0	0	0	1	0	0	0	0	0	0	0	0	0	0	0	0	0	0	0	0	0	0	0	0	0	0	4	0	0	0	0	3	0	3	0	0	0	0
ASV0747	0	0	0	0	0	0	0	0	0	0	0	0	0	59	0	0	0	0	0	0	0	0	0	0	0	0	0	0	0	0	0	0	0	0	0	0	0	0	0	0	0	0	0	0	0	0	0	0	0
ASV0748	0	0	0	0	0	235	0	6	44	0	0	3	0	0	2	0	4	0	0	0	0	0	31	0	4	48	0	0	0	0	0	0	0	4	0	0	0	15	0	0	0	0	36	0	0	0	0	0	0
ASV0749	0	0	0	0	0	0	0	0	0	0	0	0	0	0	0	0	0	0	0	0	0	0	0	0	0	0	0	0	0	0	0	0	0	0	0	0	0	0	0	0	0	0	0	0	0	0	0	0	0
ASV0750	0	0	0	0	0	0	0	0	0	0	0	0	0	0	0	0	0	0	0	202	0	0	0	0	0	0	0	0	0	0	0	0	0	24	0	0	0	0	0	0	0	0	0	0	0	0	0	0	0
ASV0751	0	0	0	0	0	0	0	59	2	0	0	4	0	0	0	0	192	0	0	0	83	39	0	0	8	2	0	0	0	0	0	0	0	0	0	0	0	40	0	0	0	0	3	0	0	0	0	0	0
ASV0752	0	0	0	0	0	0	0	0	0	0	0	0	0	0	12	6	0	0	10	26	0	0	0	0	0	0	0	0	34	0	0	8	0	0	0	1	0	0	0	0	0	0	0	0	0	10	0	2	0
ASV0753	0	0	0	0	0	0	0	0	0	0	0	0	0	0	0	0	0	0	0	0	0	0	0	0	0	0	0	0	0	0	0	0	0	0	0	0	0	0	0	0	0	0	0	0	0	0	0	0	0
ASV0754	0	0	0	0	0	0	0	0	0	0	0	0	0	0	66	0	0	0	0	0	0	0	0	0	0	0	3	0	74	0	0	0	0	0	0	0	0	0	0	2	0	0	6	0	0	0	0	0	0
ASV0755	0	0	0	0	0	0	0	0	0	0	0	0	0	0	0	0	0	0	0	0	0	0	0	0	0	0	0	0	0	0	0	0	0	0	0	0	0	0	0	0	0	0	0	0	0	0	0	0	0
ASV0756	0	0	0	0	0	0	0	0	0	0	0	0	0	0	347	0	0	0	0	8	0	0	3	0	0	0	0	0	91	0	0	0	0	0	0	0	0	0	0	0	0	0	0	0	0	0	0	0	0
ASV0757	0	0	17	0	0	0	0	0	0	0	0	3	0	0	0	0	0	0	0	0	0	0	6	0	0	0	0	0	0	0	0	0	0	6	0	46	0	0	0	0	0	0	0	9	0	0	2	0	0
ASV0758	0	0	0	0	0	0	0	0	0	0	0	0	0	0	0	0	0	0	0	0	0	0	0	0	0	0	0	0	0	0	0	0	0	0	0	0	0	0	0	0	0	0	0	0	0	0	0	0	0
ASV0759	1	0	0	0	0	0	0	0	0	0	0	0	0	0	0	0	0	0	0	0	0	0	0	0	0	0	0	0	0	0	0	0	0	0	0	0	0	0	0	0	0	0	0	7	0	0	0	0	0
ASV0760	0	0	0	0	0	113	0	10	21	0	0	9	0	0	0	0	0	0	0	0	0	0	0	0	0	43	0	0	0	0	0	0	0	0	0	26	0	9	0	0	0	0	21	0	45	0	0	0	0
ASV0761	0	0	0	0	0	0	0	0	0	0	0	0	0	0	0	79	2	0	0	0	0	0	0	0	0	0	0	0	0	0	0	0	0	0	0	0	0	0	0	0	0	0	0	0	0	27	0	600	0
ASV0762	0	0	0	0	0	0	0	0	0	0	0	18	2	0	0	0	0	0	0	0	0	0	0	0	0	0	0	0	0	16	0	340	0	0	0	0	0	0	0	0	0	0	0	0	272	0	0	0	0
ASV0763	0	0	0	177	6	0	0	0	7	0	0	0	0	0	0	0	0	0	0	0	0	0	0	0	0	4	0	0	0	0	0	1	0	0	0	0	0	0	27	0	0	0	0	0	0	0	0	0	0
ASV0764	0	0	0	0	0	17	0	2	8	0	0	0	0	0	0	0	0	0	0	0	0	0	0	0	5	5	0	0	0	0	0	0	0	0	0	0	0	3	0	0	0	0	4	0	0	0	0	0	0
ASV0765	0	0	0	0	0	0	0	1	0	0	0	0	0	0	0	0	0	0	0	0	0	0	0	0	0	0	0	0	0	0	0	0	0	0	0	0	0	0	0	0	0	0	0	0	0	0	0	0	0
ASV0766	0	0	0	0	0	0	0	0	0	0	0	0	0	73	0	0	0	0	0	0	0	0	0	0	0	0	0	0	0	0	0	0	0	0	0	0	0	0	0	0	0	0	0	0	0	0	0	0	0
ASV0767	0	0	2	0	0	0	0	0	0	0	0	0	0	22	15	0	1	0	0	0	0	2	0	0	0	0	0	0	95	0	0	54	0	0	4	0	0	0	0	8	0	0	0	0	10	0	0	0	16
ASV0768	0	0	0	0	0	0	0	0	2	0	0	3	0	14	0	0	558	0	0	0	0	0	0	0	0	0	0	0	0	0	0	0	0	0	0	0	0	0	0	0	0	0	0	0	0	0	0	0	0
ASV0769	0	0	0	0	0	0	0	0	0	0	0	0	0	0	0	0	0	0	0	0	0	0	0	0	0	0	0	0	0	0	0	0	0	0	0	0	0	0	0	0	0	0	0	0	0	0	0	0	0
ASV0770	0	0	0	0	0	14	0	59	39	0	0	2	0	0	0	0	0	0	0	0	2	0	0	0	220	12	0	0	0	0	0	0	0	0	0	0	0	70	0	0	0	0	23	0	0	0	0	0	0
ASV0771	0	0	22	0	0	0	0	0	0	0	0	0	0	0	0	0	0	0	0	0	0	0	0	0	0	0	0	0	0	0	0	0	0	0	0	0	0	0	0	0	0	0	0	0	0	0	0	0	0
ASV0772	0	0	0	0	0	0	0	7	0	3	0	0	0	0	0	0	1	0	0	0	0	0	0	0	0	0	0	0	0	0	0	0	0	3	0	0	0	0	0	0	0	0	0	0	4	0	0	0	0
ASV0773	0	0	0	0	0	0	0	0	0	0	0	0	0	0	0	0	0	0	3	0	0	0	0	0	0	0	0	0	0	0	0	0	0	0	0	0	0	0	0	0	0	0	0	0	0	0	0	0	0
ASV0774	0	0	0	0	0	0	0	0	0	0	0	0	0	0	0	0	0	0	0	0	0	0	0	0	0	0	0	0	0	1	0	0	0	0	0	0	0	0	0	0	0	0	0	0	3	0	0	0	0
ASV0775	11	0	0	0	0	0	0	0	0	0	0	2	0	0	0	0	0	0	0	0	0	0	0	0	0	0	0	0	0	0	0	0	0	0	0	0	0	0	0	0	0	0	0	25	0	0	0	0	0
ASV0776	0	10	0	0	0	0	0	0	0	0	0	0	0	0	0	220	0	0	0	0	0	0	0	0	0	0	0	0	0	0	0	0	0	0	0	0	13	0	0	0	0	0	0	0	0	0	0	545	0
ASV0777	0	0	0	0	0	21	0	72	60	0	0	1	0	0	0	0	2	0	0	0	3	0	0	0	97	29	0	0	0	0	0	0	0	0	0	0	0	60	0	0	0	0	21	0	0	0	0	0	0
ASV0778	0	0	0	0	0	0	0	0	1	0	0	0	0	0	0	0	717	0	0	0	0	0	0	0	0	0	0	0	0	0	0	0	0	0	0	0	0	0	0	0	0	0	0	0	0	0	0	0	0
ASV0779	0	0	0	0	0	0	0	0	0	0	0	0	0	0	0	0	0	0	0	0	0	0	0	0	0	0	0	0	0	0	0	0	0	0	0	0	0	0	0	0	0	0	0	0	0	0	0	0	0
ASV0780	0	0	0	0	0	0	0	0	0	0	0	1	0	0	0	0	12	0	0	0	0	3	0	11	0	0	13	0	0	1	0	0	0	0	0	0	0	0	0	0	0	0	0	0	3	0	0	0	0
ASV0781	0	0	2	0	0	0	0	0	0	0	0	0	0	7	0	0	0	0	2	0	0	0	0	0	0	0	0	0	0	0	0	32	0	0	9	0	0	0	0	16	0	0	0	0	0	0	0	0	18
ASV0782	0	0	0	0	0	0	0	0	0	0	0	0	0	0	0	0	0	0	0	0	0	0	0	0	0	0	0	0	0	0	0	0	0	0	0	0	0	0	0	0	0	0	0	0	0	0	0	0	0
ASV0783	0	0	0	0	0	0	0	0	0	0	0	1	0	0	0	0	0	0	0	0	0	0	0	0	0	0	0	0	0	0	0	0	0	0	0	0	0	0	0	0	0	0	0	10	0	0	0	0	59
ASV0784	0	0	0	0	0	0	0	0	0	0	0	0	0	0	0	0	0	0	0	0	0	0	0	0	0	0	0	0	0	0	0	0	0	0	0	0	0	0	0	0	0	0	0	0	0	0	0	0	0
ASV0785	0	0	0	0	0	33	0	0	43	0	0	0	0	0	0	0	0	0	0	0	0	0	0	0	13	0	0	15	0	0	0	0	0	0	0	0	0	5	0	0	0	0	4	0	0	0	459	0	0
ASV0786	0	0	0	0	0	0	0	0	0	0	0	0	0	0	0	462	0	0	0	0	0	0	0	0	0	0	0	0	0	0	0	0	0	0	0	0	16	0	0	0	0	0	0	0	0	0	0	303	0
ASV0787	0	0	3	0	0	0	0	0	0	0	0	0	0	23	7	0	0	0	0	113	0	0	0	0	0	0	0	0	10	0	0	0	0	2	0	0	0	0	0	0	0	0	0	0	0	0	0	0	0
ASV0788	0	0	0	0	0	0	0	0	2	0	0	0	0	0	0	0	32	0	0	0	1	79	0	0	0	0	0	0	0	0	0	0	0	0	0	0	0	0	0	0	0	0	0	0	0	0	0	0	0
ASV0789	0	0	0	0	0	58	0	35	117	0	0	17	0	0	0	0	3	0	0	0	0	0	0	0	121	25	0	0	0	8	0	0	0	0	0	0	0	28	0	0	0	0	46	0	28	0	0	0	0
ASV0790	0	0	0	0	0	0	0	0	0	0	0	0	0	0	0	0	0	0	0	0	0	0	0	0	0	0	0	0	0	0	0	0	0	0	0	0	0	2	0	0	0	0	0	0	0	0	0	0	0
ASV0791	0	0	0	0	0	63	0	59	102	0	0	3	0	0	3	0	4	0	0	0	0	0	0	0	62	39	0	0	1	0	0	0	0	0	0	0	0	57	0	0	0	0	28	0	0	0	0	0	0
ASV0792	0	0	0	0	0	0	0	0	1	0	0	0	0	0	0	0	0	0	0	0	0	0	0	0	0	0	0	0	0	0	0	0	0	0	0	0	0	0	0	14	0	0	0	0	0	0	0	0	0
ASV0793	0	0	0	0	0	0	0	0	0	1	0	0	0	0	0	0	0	0	0	0	0	0	0	0	0	0	0	0	0	0	0	0	0	0	0	0	0	0	0	0	0	0	0	0	0	0	0	0	0
ASV0794	0	0	0	0	0	0	0	4	0	0	0	0	0	0	0	0	0	0	0	0	0	0	0	0	0	0	0	0	0	0	0	0	0	10	0	0	0	0	0	0	0	0	0	0	0	0	0	0	0
ASV0795	0	0	0	0	0	0	0	0	0	0	0	2	0	0	0	0	0	0	0	0	0	0	0	0	0	0	0	0	0	0	0	0	0	0	0	0	0	0	0	0	0	0	0	0	0	0	0	0	0
ASV0796	0	0	0	0	0	0	0	0	0	0	0	0	0	0	0	0	0	0	0	0	0	0	0	0	0	0	0	0	0	0	0	0	0	0	0	0	0	0	0	0	0	0	0	0	0	0	0	0	0
ASV0797	0	0	0	0	0	0	0	0	0	0	0	0	0	0	0	0	0	0	0	0	0	0	0	0	0	0	0	0	0	0	0	0	0	0	0	0	0	0	0	0	0	0	0	0	0	0	0	0	0
ASV0798	0	0	0	0	0	0	0	0	0	0	0	0	0	0	0	0	0	0	0	0	0	0	0	0	0	0	0	2	0	0	7	23	0	0	11	0	0	0	0	0	0	0	0	0	0	3	1	2	9
ASV0799	0	0	0	0	0	4	0	38	50	0	0	1	0	0	0	0	0	0	0	129	0	0	0	0	32	25	0	0	0	0	0	0	0	0	0	0	0	22	0	0	0	0	5	0	0	0	0	0	0
ASV0800	0	0	0	0	0	0	0	4	0	0	0	4	0	0	0	0	258	0	0	0	0	11	0	0	0	0	0	0	0	0	0	0	0	0	0	1	0	0	0	0	0	0	0	0	0	0	0	0	0
ASV0801	0	0	0	0	0	0	0	0	3	0	0	0	0	19	0	0	0	0	0	0	0	0	0	0	0	0	0	0	0	0	0	0	0	0	0	0	0	0	0	0	0	6	0	0	0	0	0	0	0
ASV0802	0	0	0	0	0	0	0	0	2	0	0	17	0	0	0	0	9	0	0	73	0	0	0	0	0	0	0	0	0	0	0	0	0	0	0	0	0	0	0	0	0	0	0	0	1	0	0	0	0
ASV0803	0	0	0	0	0	0	0	0	0	0	0	0	0	0	0	0	0	0	0	0	0	0	0	0	0	0	0	8	0	0	0	0	0	0	0	0	0	0	0	0	0	0	0	0	0	0	331	0	0
ASV0804	0	0	0	0	0	510	0	0	45	0	0	0	0	0	0	0	0	0	0	0	0	0	0	0	4	66	0	0	0	0	0	0	0	0	0	0	0	21	0	0	0	0	33	0	0	0	0	0	0
ASV0805	0	0	0	0	0	146	0	15	81	0	0	2	0	0	0	0	2	0	0	0	0	0	0	0	26	69	0	0	0	0	0	0	0	0	0	0	0	41	0	0	0	0	31	0	0	0	0	0	0
ASV0806	0	0	0	0	0	0	0	0	0	0	0	0	0	0	0	0	0	0	0	0	0	0	0	0	0	0	0	0	0	0	0	0	0	0	0	0	0	0	0	0	0	0	0	0	0	0	0	0	0
ASV0807	0	0	0	0	0	0	0	0	0	0	0	0	0	0	0	4	0	0	0	0	0	0	0	5	0	0	2	0	0	0	0	0	0	0	0	0	0	1	0	0	0	0	0	0	0	3	0	9	28
ASV0808	0	8	0	0	0	0	0	0	0	0	0	0	0	0	0	600	0	0	0	0	0	0	0	0	0	0	0	0	0	0	0	0	0	0	0	0	3	0	0	0	0	0	0	0	0	0	0	29	0
ASV0809	3	0	0	0	0	0	0	0	0	0	0	0	0	0	0	0	0	0	0	0	0	0	0	0	0	0	0	0	0	0	0	0	0	0	0	0	0	0	0	0	0	0	0	10	0	0	0	0	0
ASV0810	0	0	0	0	0	0	0	0	0	0	0	0	0	0	0	0	0	0	0	0	0	0	0	0	0	0	0	0	0	0	0	0	0	0	0	0	0	0	0	0	0	0	0	0	0	0	0	0	0
ASV0811	0	0	0	0	0	0	7	26	0	0	0	0	0	2	17	0	12	0	0	19	24	0	0	0	0	0	0	0	43	0	0	0	0	0	0	0	0	24	0	11	0	0	5	0	0	17	0	0	0
ASV0812	0	0	0	0	0	0	0	0	0	0	0	0	0	0	0	103	0	0	0	0	2	0	0	0	0	0	0	0	0	0	0	0	0	0	0	0	0	0	0	3	0	0	0	0	0	0	0	379	0
ASV0813	0	0	0	0	0	0	0	0	0	0	0	0	0	0	0	0	0	0	0	0	0	0	0	0	0	0	0	0	0	0	0	0	0	0	0	0	0	0	0	0	0	0	0	0	0	0	0	0	0
ASV0814	0	0	0	0	0	0	0	0	0	0	0	0	0	0	0	0	0	0	0	0	0	0	0	0	0	0	0	0	0	0	0	0	0	0	0	0	0	0	0	0	0	0	0	0	0	0	0	0	0
ASV0815	0	0	0	1	0	76	0	3	7	0	0	0	0	4	46	0	1	0	0	0	0	0	0	0	3	19	0	0	5	0	0	0	0	0	0	1	0	9	0	0	0	0	5	0	0	0	0	0	0
ASV0816	0	0	0	0	0	0	0	0	0	0	0	0	0	0	0	0	23	0	0	0	0	14	0	0	0	0	0	0	0	0	0	0	0	0	0	0	0	0	0	0	0	0	0	0	0	0	0	0	0
ASV0817	0	0	0	0	0	0	0	0	0	0	0	0	0	0	0	0	0	0	0	0	0	0	0	0	0	0	0	0	0	0	0	0	0	0	0	0	0	0	0	8	0	0	0	0	0	0	0	0	0
ASV0818	0	0	0	0	0	182	0	7	28	0	0	0	0	0	0	0	0	0	0	0	0	0	0	0	0	28	0	0	0	0	0	0	0	1	0	2	0	8	0	0	0	0	26	0	0	0	0	0	0
ASV0819	0	0	0	0	0	0	0	0	0	0	0	0	0	0	0	0	0	0	0	0	0	0	0	0	0	0	0	0	0	0	0	0	0	0	0	0	0	0	0	0	0	0	0	0	0	0	0	0	0
ASV0820	0	0	0	0	0	0	0	0	0	0	0	0	0	0	0	0	0	0	0	0	0	0	0	0	0	0	0	0	0	0	103	0	0	0	0	0	0	0	0	0	0	0	0	0	0	0	0	0	0
ASV0821	0	0	0	1	0	0	0	0	0	0	6	25	15	15	1	0	0	0	0	0	0	0	0	0	0	0	0	0	0	172	0	0	0	0	0	0	0	0	0	6	0	0	0	0	133	0	0	0	0
ASV0822	0	0	0	0	0	0	0	7	0	0	0	0	0	0	0	0	99	0	0	0	4	0	0	0	0	0	0	0	0	0	0	0	0	0	0	0	0	2	0	0	0	0	0	0	0	0	0	0	0
ASV0823	0	0	0	0	0	0	0	0	0	0	0	0	0	0	0	0	0	0	0	0	0	0	0	0	0	0	0	0	0	0	0	0	0	0	0	0	0	0	0	0	0	0	0	0	0	0	0	0	0
ASV0824	0	0	5	0	0	61	0	0	66	0	0	0	0	221	0	0	2	0	0	0	0	5	0	0	13	19	0	0	0	0	0	0	0	11	0	0	0	4	0	0	0	0	11	0	0	0	0	0	0
ASV0825	0	0	0	0	0	0	0	0	0	0	0	3	0	0	0	0	0	0	4	0	0	0	0	3	0	0	1	0	0	0	0	0	0	0	0	0	0	0	0	1	0	0	0	0	22	0	0	0	0
ASV0826	0	0	0	0	0	0	0	0	0	0	0	0	0	0	0	0	0	0	0	0	0	0	0	7	0	0	8	0	0	0	0	0	0	0	0	0	0	0	0	0	0	0	0	0	0	0	0	0	0
ASV0827	0	0	0	0	0	11	0	6	53	0	0	0	0	0	24	0	4	0	0	0	2	0	0	0	59	27	0	0	3	0	0	0	0	0	0	6	0	16	0	0	0	0	14	0	0	0	0	0	0
ASV0828	0	0	0	0	0	0	0	0	0	0	0	0	0	0	0	0	0	0	0	0	0	0	0	0	0	0	0	0	0	0	0	0	0	0	0	0	0	0	0	0	0	0	0	0	0	37	0	64	0
ASV0829	0	0	0	0	0	55	0	20	155	0	0	1	0	0	0	0	1	0	0	0	0	0	0	0	102	47	0	0	0	0	0	0	0	0	0	0	0	31	0	0	0	0	27	0	0	0	0	0	0
ASV0830	0	0	0	0	0	0	0	0	0	0	0	0	0	0	0	0	0	0	0	0	0	0	0	0	0	0	0	0	0	0	0	0	0	0	0	0	0	0	0	0	0	0	0	0	0	0	0	0	0
ASV0831	0	0	4	0	0	0	0	0	0	0	0	0	0	0	0	0	0	0	0	0	0	0	0	0	0	0	0	0	0	0	0	0	0	3	0	0	0	0	0	0	0	0	0	0	0	0	0	0	0
ASV0832	0	0	0	0	0	0	0	0	2	0	0	0	0	0	0	0	0	5	0	0	0	0	0	0	3	0	0	0	0	0	136	0	0	0	0	0	0	0	0	0	0	0	0	0	2	0	0	0	0
ASV0833	0	0	0	0	0	0	0	0	0	0	0	3	6	168	0	0	0	0	0	0	0	0	0	0	0	0	0	0	0	41	0	0	0	0	0	0	0	0	0	0	0	0	0	0	30	0	0	0	0
ASV0834	0	0	0	0	0	0	0	0	0	0	0	12	0	15	0	0	7	0	5	0	0	0	0	0	0	0	0	0	0	0	0	9	0	0	0	0	0	0	0	0	0	0	0	2	0	0	0	0	0
ASV0835	0	0	0	0	0	0	0	0	0	0	0	0	0	0	0	0	0	0	0	0	0	0	3	0	0	0	0	0	0	0	0	0	0	0	0	0	0	0	0	0	0	0	0	19	6	0	0	0	0
ASV0836	0	0	0	0	0	0	17	0	0	0	0	0	0	0	0	0	0	0	0	0	0	0	0	0	0	0	0	2	0	0	0	0	0	0	0	0	0	0	0	0	0	0	0	0	0	0	687	0	0
ASV0837	0	0	0	0	0	0	0	0	0	0	0	10	0	0	0	0	19	0	0	0	0	0	0	0	0	0	0	0	0	0	0	0	0	0	0	0	0	0	0	0	0	0	0	0	0	0	0	0	0
ASV0838	0	0	0	0	0	423	0	4	37	0	0	0	0	0	0	0	0	0	0	0	0	0	0	0	5	73	0	0	0	0	0	0	0	0	0	0	0	20	0	0	0	0	44	0	0	0	0	0	0
ASV0839	0	0	0	0	0	1	0	0	0	0	0	23	0	0	0	0	6	0	0	0	0	0	0	0	8	0	0	0	0	15	0	0	0	0	10	0	0	0	0	0	0	0	0	0	12	0	0	0	0
ASV0840	0	0	0	0	0	0	0	0	0	0	0	22	7	0	0	0	0	0	0	0	0	0	0	0	0	0	0	0	0	43	0	0	0	0	0	0	0	0	0	0	0	0	0	0	228	0	0	0	0
ASV0841	0	0	0	0	0	0	0	0	0	0	0	5	0	2	0	0	5	0	0	0	0	0	0	0	0	0	0	0	0	0	32	0	0	0	0	0	0	0	0	4	0	0	0	0	0	0	0	0	29
ASV0842	0	0	0	0	0	0	0	0	0	0	0	0	0	0	0	0	0	2	0	0	0	0	0	0	0	0	0	0	0	0	0	0	0	0	0	0	0	0	0	0	0	0	0	0	0	0	0	0	0
ASV0843	0	0	0	0	0	0	0	0	0	0	0	0	0	0	0	0	0	0	0	0	0	0	0	0	0	0	0	0	0	0	0	0	0	0	0	0	0	0	0	0	0	0	0	0	0	0	0	0	0
ASV0844	0	0	0	0	0	0	0	0	0	0	0	0	0	0	0	0	0	0	0	0	0	0	0	0	0	0	0	0	0	0	0	0	0	0	0	0	0	0	0	0	0	0	0	0	0	0	0	0	0
ASV0845	0	0	10	0	0	0	0	3	0	0	0	0	0	0	0	0	0	0	0	0	0	0	0	0	0	0	0	0	0	0	0	0	0	8	0	0	0	0	0	0	0	0	0	0	0	0	2	0	0
ASV0846	0	0	0	0	0	0	0	0	0	0	0	5	0	0	0	0	1	0	0	41	0	0	0	0	0	0	0	0	0	0	0	0	0	0	0	0	0	0	0	0	0	0	0	0	20	0	0	0	0
ASV0847	0	0	0	0	0	0	0	0	0	0	0	0	0	0	0	0	0	0	0	76	0	0	0	0	0	0	0	0	0	0	0	0	0	10	0	0	0	0	0	0	0	0	0	0	0	0	0	0	0
ASV0848	0	12	0	0	0	0	0	0	0	0	0	0	0	0	0	51	0	0	0	0	0	0	0	0	0	0	0	0	0	0	0	0	0	0	0	0	0	0	0	0	0	0	0	0	0	37	0	557	0
ASV0849	0	0	0	0	0	0	0	0	0	0	0	0	0	0	0	0	0	0	0	0	0	0	0	0	0	0	0	0	0	0	0	0	0	0	0	0	0	0	0	0	0	0	0	0	0	0	0	0	0
ASV0850	0	0	0	0	0	287	0	6	34	0	0	2	0	0	0	0	0	0	0	0	0	0	14	0	3	74	0	0	1	0	0	0	0	0	0	20	0	11	0	0	0	0	34	2	0	0	0	0	0
ASV0851	0	0	0	0	0	38	0	31	47	0	0	4	0	0	0	0	0	0	0	0	0	0	0	0	69	18	0	0	0	0	0	0	0	0	0	0	0	35	0	0	0	0	10	0	0	0	0	0	0
ASV0852	0	0	0	0	0	2	0	0	3	0	0	4	1	3	0	0	0	0	0	7	0	0	0	0	10	1	1	0	0	3	0	1	0	0	0	0	0	2	0	0	0	0	2	0	16	0	0	0	0
ASV0853	0	0	0	0	0	0	0	0	0	0	0	0	0	0	0	0	0	0	0	0	0	0	0	0	0	0	0	0	0	0	0	0	0	0	0	0	0	0	0	0	0	0	0	0	0	0	0	0	0
ASV0854	0	11	0	0	0	0	0	0	0	0	0	0	0	0	0	0	0	0	3	0	0	0	0	0	0	0	0	0	0	0	0	0	0	0	0	0	0	0	0	0	0	0	0	0	0	0	0	0	0
ASV0855	0	0	0	0	0	9	0	14	11	0	0	0	0	0	0	0	0	0	0	0	0	0	0	0	32	0	0	0	0	0	0	0	0	0	68	0	0	11	0	0	0	0	9	0	0	0	0	0	0
ASV0856	0	0	0	0	0	0	0	0	0	0	0	2	0	0	0	0	1	0	0	0	0	0	0	0	0	0	0	0	0	0	0	0	0	0	0	0	0	0	0	0	0	0	0	13	0	0	0	0	22
ASV0857	0	0	0	0	0	27	0	40	52	0	0	2	0	0	0	0	3	0	0	0	5	0	0	0	198	17	0	0	0	0	0	0	0	0	0	0	0	58	0	0	0	0	21	0	0	0	0	0	0
ASV0858	0	0	0	0	0	0	0	0	0	0	0	0	0	0	0	0	0	0	0	0	0	0	0	0	0	0	0	0	0	0	0	0	0	0	0	0	0	0	0	0	0	0	0	0	0	0	0	0	0
ASV0859	0	0	0	0	0	0	0	0	0	0	0	0	0	0	0	0	0	0	0	0	0	0	0	0	0	0	0	0	0	0	0	0	0	0	0	0	0	0	0	0	0	0	0	0	0	0	0	0	0
ASV0860	0	0	0	0	0	0	0	0	0	0	0	0	0	0	0	0	0	0	6	0	0	0	0	0	0	0	0	0	0	0	0	0	0	0	0	0	0	0	0	0	0	0	0	0	0	0	0	0	0
ASV0861	2	0	0	0	0	0	0	0	0	0	0	0	0	0	0	0	0	0	0	0	0	0	0	0	0	0	0	0	0	0	0	0	0	0	0	0	0	0	0	0	0	0	0	29	0	0	0	0	0
ASV0862	0	0	17	0	0	0	0	0	0	0	0	0	0	0	0	0	0	0	0	0	0	0	0	0	0	0	0	0	0	0	0	0	0	0	0	0	0	0	0	0	0	0	0	0	0	0	0	0	0
ASV0863	0	0	0	0	0	16	0	64	54	0	0	3	0	0	0	0	3	0	0	0	0	0	0	0	18	26	0	0	0	0	0	0	0	0	0	0	0	78	0	0	0	0	38	0	0	0	0	0	0
ASV0864	0	0	0	0	0	0	0	0	0	0	0	0	0	0	15	0	0	0	0	0	1	0	0	0	0	0	0	0	32	0	0	0	0	0	0	0	0	3	0	0	0	0	0	0	0	0	0	0	0
ASV0865	0	0	0	0	0	0	0	0	0	0	0	5	0	0	0	0	4	0	0	4	0	0	0	0	0	0	0	0	0	0	0	0	0	0	13	0	0	0	0	0	0	0	0	0	0	0	0	0	0
ASV0866	0	0	0	0	0	0	0	0	0	0	0	0	0	0	0	0	0	0	0	0	0	0	0	0	0	0	0	0	0	0	0	0	0	0	0	0	0	0	0	0	0	0	0	0	0	0	0	0	0
ASV0867	0	0	0	0	0	0	0	0	0	0	0	0	0	0	0	0	0	0	0	0	0	0	0	0	0	0	0	0	0	0	0	0	0	0	0	0	0	0	0	0	0	0	0	0	0	0	0	0	0
ASV0868	0	0	0	0	0	0	0	0	0	0	0	0	0	0	0	0	0	0	0	0	0	0	0	0	0	0	0	0	0	0	0	0	0	0	0	0	0	0	0	0	0	0	0	0	0	0	0	0	0
ASV0869	0	0	0	0	0	0	0	1	0	0	0	0	0	0	0	0	5	0	0	0	0	4	0	0	0	0	0	0	0	0	0	0	0	0	0	0	0	0	0	0	0	0	0	0	0	0	0	0	0
ASV0870	0	11	0	0	0	62	0	3	7	0	0	1	0	0	0	32	2	0	0	1	0	0	0	0	9	8	0	0	0	5	0	0	0	0	0	0	9	0	0	0	0	0	2	0	5	15	0	132	0
ASV0871	0	0	0	0	0	0	0	0	0	0	0	0	0	0	0	0	3	0	0	11	0	0	0	0	0	0	0	0	0	0	0	0	0	11	0	0	0	0	0	0	0	0	0	0	0	0	0	0	0
ASV0872	0	0	0	0	0	0	0	0	0	0	0	0	0	0	0	0	0	0	0	0	0	0	0	0	0	0	0	0	0	0	0	0	0	0	0	0	0	0	0	0	0	0	0	0	0	0	0	0	0
ASV0873	0	0	0	0	0	20	0	66	61	0	0	0	0	0	0	0	2	0	0	0	4	0	0	0	14	24	0	0	0	0	0	0	0	0	0	0	0	82	0	0	0	0	16	0	0	0	0	0	0
ASV0874	0	0	0	0	0	11	0	30	25	0	0	0	0	0	0	0	0	0	0	0	0	0	0	0	149	5	0	0	0	0	11	0	0	0	0	0	0	33	0	0	0	0	9	0	0	0	0	0	0
ASV0875	0	0	0	0	0	2	0	16	7	0	0	0	0	0	0	0	0	0	0	14	3	0	0	0	7	0	0	0	0	0	0	0	0	0	0	0	0	5	0	0	0	0	0	0	0	0	0	0	0
ASV0876	0	0	0	0	0	0	0	0	0	0	0	0	0	0	0	0	0	0	0	0	0	0	0	0	0	0	0	0	0	0	0	0	0	0	0	0	0	0	0	0	0	0	0	0	0	0	0	0	0
ASV0877	0	0	0	0	0	0	0	0	0	0	0	0	0	0	0	0	0	0	0	0	0	0	0	9	0	0	30	0	0	0	0	0	0	0	0	0	0	0	0	0	0	0	0	0	0	0	0	0	0
ASV0878	0	0	0	0	0	0	0	0	0	0	0	0	0	0	0	0	0	0	0	0	0	0	0	0	0	0	0	0	0	0	0	0	0	0	0	0	0	0	0	0	0	0	0	0	0	0	0	0	0
ASV0879	0	0	0	0	0	0	0	0	0	0	0	0	0	0	0	0	0	0	0	0	0	0	0	0	0	0	0	0	0	0	0	0	0	0	0	0	0	0	0	0	0	0	0	0	0	0	0	0	0
ASV0880	0	0	0	0	0	0	0	0	0	0	0	0	0	0	0	0	0	0	0	0	0	0	0	0	0	0	0	0	0	0	0	0	0	0	0	0	0	0	0	0	0	0	0	0	0	0	0	0	0
ASV0881	0	0	0	0	0	0	0	0	0	0	0	0	0	0	0	0	0	0	0	0	0	0	0	0	0	0	0	0	0	0	0	0	0	0	0	0	0	0	0	0	0	0	0	0	0	0	0	0	0
ASV0882	0	0	0	0	0	0	0	0	0	0	2	12	3	0	0	0	0	0	0	0	0	0	0	0	0	0	0	0	0	21	0	0	0	0	14	0	0	0	0	0	0	0	0	0	229	0	0	0	0
ASV0883	0	0	0	0	0	0	0	0	0	0	0	16	0	7	0	0	0	0	0	0	0	0	0	0	0	0	10	5	5	3	0	2	0	0	0	0	0	0	0	9	0	0	0	0	134	0	7	0	0
ASV0884	0	0	0	0	0	0	0	0	0	0	0	0	0	0	0	0	0	0	0	0	0	0	0	0	0	0	0	0	0	0	0	0	0	0	0	0	0	0	0	0	0	0	0	10	0	0	0	0	23
ASV0885	0	0	0	0	0	0	0	0	0	0	0	0	0	0	0	0	0	0	0	1	0	0	0	0	0	0	0	0	0	2	0	0	0	0	0	0	0	0	0	1	0	0	0	0	5	0	0	0	0
ASV0886	0	0	0	0	0	0	0	0	0	0	0	12	3	0	0	0	0	0	0	0	0	0	0	0	0	0	0	0	0	32	0	9	0	0	0	0	0	0	0	0	0	0	0	0	46	0	0	0	0
ASV0887	0	0	0	0	0	0	0	0	0	0	0	0	0	0	0	0	0	0	0	0	0	0	0	8	0	0	6	0	0	0	0	0	0	0	0	0	0	0	0	0	0	0	0	0	0	0	0	0	0
ASV0888	0	0	0	0	0	44	0	101	33	0	0	2	0	0	0	0	0	0	0	0	112	0	0	0	25	8	0	0	0	0	0	0	0	0	0	0	0	80	0	0	0	0	6	0	20	0	0	0	0
ASV0889	0	0	0	0	0	0	0	0	0	0	0	0	0	0	30	0	0	0	0	0	0	0	0	0	0	0	0	4	16	0	0	0	0	0	0	1	0	0	0	0	0	0	0	2	0	0	246	0	7
ASV0890	0	0	0	0	0	0	0	0	0	0	0	0	0	0	0	0	0	0	0	0	0	0	0	0	0	0	0	0	0	0	0	0	0	0	0	0	0	0	0	0	0	0	0	0	0	0	0	0	0
ASV0891	0	0	0	0	0	0	0	0	0	0	0	0	0	0	0	0	0	0	0	0	0	0	0	0	0	0	0	0	0	0	0	0	0	0	0	0	0	0	0	0	0	0	0	0	0	0	0	0	0
ASV0892	1	0	0	0	0	0	0	0	0	0	0	0	0	0	0	0	0	0	0	0	0	0	0	0	0	0	0	0	0	0	0	0	0	0	0	0	0	0	0	0	0	0	0	7	0	0	0	0	0
ASV0893	0	0	0	0	0	0	0	0	0	0	0	0	0	0	0	0	0	0	0	606	0	0	0	0	0	0	0	0	0	0	0	0	0	0	0	0	0	0	0	0	0	0	0	0	0	0	0	0	0
ASV0894	0	0	0	0	0	0	0	0	0	0	0	0	0	0	0	0	0	0	0	0	0	0	0	0	0	0	0	0	0	0	0	0	0	0	0	0	0	0	0	0	0	0	0	0	0	0	0	0	0
ASV0895	0	0	0	0	0	0	0	8	4	0	0	3	0	6	0	0	0	0	0	0	0	0	0	0	17	0	0	13	0	0	0	0	0	0	0	0	0	11	0	0	0	0	5	0	0	0	13	0	0
ASV0896	0	0	0	0	0	0	0	0	0	0	0	17	2	0	0	0	0	0	0	0	0	0	0	0	0	0	0	0	0	20	67	0	0	0	0	0	0	0	0	13	0	0	0	0	59	0	0	0	9
ASV0897	0	0	0	0	0	0	0	0	0	0	0	0	0	0	0	0	4	0	0	0	0	0	0	0	0	0	0	0	0	0	0	0	0	0	0	0	0	0	0	0	0	0	0	0	0	0	0	0	0
ASV0898	0	0	0	0	0	0	0	0	0	0	0	0	0	0	0	0	0	0	0	0	0	0	0	0	0	0	0	0	0	0	0	0	0	0	0	0	0	0	0	0	0	0	0	0	0	0	0	0	0
ASV0899	0	0	0	0	0	0	0	0	0	0	0	0	0	0	0	0	0	1	0	23	0	0	0	0	0	0	0	0	0	0	0	0	0	0	0	0	0	0	0	0	0	0	0	0	0	0	0	0	0
ASV0900	0	0	0	0	0	0	0	0	0	0	0	0	0	0	0	0	0	0	0	0	0	0	0	0	0	0	0	0	0	0	0	0	0	0	0	0	0	0	0	0	0	0	0	0	0	0	0	0	0
ASV0901	0	0	0	0	0	0	0	0	0	0	0	0	0	0	0	0	0	0	0	0	0	0	0	10	0	0	32	0	0	0	0	0	0	0	0	0	0	0	0	0	0	0	0	0	0	0	0	0	0
ASV0902	0	0	0	0	0	43	0	2	10	0	0	0	0	0	0	0	0	0	0	0	0	0	0	0	6	25	0	0	0	0	0	0	0	0	0	0	0	10	0	84	0	0	11	0	0	0	0	0	0
ASV0903	0	0	0	0	0	0	12	0	0	0	0	0	0	0	0	0	0	0	0	11	0	0	0	0	0	0	0	7	0	0	10	0	0	0	0	0	0	0	0	0	0	0	2	0	0	0	3	0	0
ASV0904	0	0	0	0	0	0	0	0	0	0	0	0	0	0	0	0	0	0	0	0	0	0	0	0	0	0	0	0	0	0	0	0	0	0	0	0	0	0	0	0	0	0	0	0	0	0	0	0	0
ASV0905	0	0	0	0	0	0	0	0	0	0	0	0	0	0	0	0	40	0	0	0	0	16	0	0	0	0	0	0	0	5	0	0	0	0	0	0	0	0	0	0	0	0	0	0	0	0	0	0	0
ASV0906	0	0	0	0	0	0	0	0	0	0	0	0	0	0	0	0	0	0	0	0	0	0	0	0	0	0	0	0	0	0	0	0	0	0	0	0	0	0	0	0	0	0	0	0	0	0	0	0	0
ASV0907	6	0	0	0	0	0	0	0	0	0	0	0	0	0	0	0	0	0	0	0	0	0	0	0	0	0	0	0	0	0	0	0	0	0	0	0	0	0	0	0	0	0	0	28	0	0	0	0	0
ASV0908	0	0	0	0	0	0	0	5	0	0	0	0	0	0	0	0	8	0	0	0	0	11	0	0	0	0	0	0	0	0	0	0	0	0	0	0	0	0	0	0	0	0	0	0	0	0	0	0	0
ASV0909	0	0	0	0	0	0	339	0	0	0	0	6	0	0	0	0	0	0	0	0	0	0	0	0	0	0	0	0	0	0	0	0	0	0	0	0	0	0	0	0	0	0	0	0	0	0	8	0	0
ASV0910	0	0	0	0	0	0	0	23	0	0	0	0	0	0	0	0	0	0	0	0	8	0	0	0	2	0	0	0	0	0	0	0	0	0	0	0	0	11	0	0	0	0	0	0	0	0	0	9	0
ASV0911	0	0	0	0	0	0	0	8	0	0	0	0	0	0	0	0	0	0	0	0	0	0	0	0	0	0	0	0	0	0	0	0	0	0	2	0	0	6	0	0	0	0	0	0	0	0	16	0	37
ASV0912	0	0	0	0	0	0	0	0	0	0	0	0	0	0	0	0	0	0	0	0	0	0	0	0	0	0	0	0	0	0	0	0	0	0	0	0	0	0	0	0	0	0	0	0	0	0	0	0	0
ASV0913	0	0	0	0	0	5	0	29	35	0	0	0	0	0	0	0	0	0	0	0	0	0	0	0	94	11	2	0	0	0	0	0	0	0	0	0	0	25	0	0	0	0	6	0	1	0	0	0	0
ASV0914	0	0	0	0	0	0	0	0	0	0	0	0	0	0	0	0	0	0	0	0	0	0	0	0	0	0	0	0	0	0	0	0	0	0	0	0	0	0	0	0	0	0	0	0	0	0	0	0	0
ASV0915	0	0	0	0	0	0	0	1	4	0	0	0	0	0	0	0	0	0	0	0	0	0	0	5	0	1	4	0	0	2	86	0	0	0	0	0	0	0	0	0	0	0	0	0	5	0	20	0	0
ASV0916	26	0	0	0	0	0	0	0	0	0	0	7	0	0	0	0	68	0	0	0	0	11	0	0	0	0	0	0	0	0	0	0	0	0	0	0	0	0	0	0	0	0	0	1	0	0	0	0	0
ASV0917	0	0	0	0	0	16	0	58	35	0	0	7	0	0	0	0	1	0	0	0	0	0	0	0	167	10	0	0	0	0	0	0	0	0	0	0	0	57	0	0	0	0	27	0	0	0	0	0	0
ASV0918	0	0	0	0	0	9	0	12	9	0	0	0	1	0	0	0	0	0	0	0	0	0	0	0	0	8	0	0	5	7	33	0	0	0	0	0	0	3	0	12	0	0	3	0	0	0	0	0	0
ASV0919	0	0	0	0	0	0	0	0	0	0	0	0	4	0	0	0	58	0	0	0	0	0	0	0	0	0	0	0	0	41	0	0	0	0	0	0	0	0	0	0	0	2	11	0	23	0	0	0	8
ASV0920	0	0	0	0	0	0	0	0	0	0	0	0	0	0	18	0	0	0	0	23	0	0	0	0	0	0	0	0	38	0	0	2	0	0	0	0	0	0	0	0	0	0	0	0	0	24	0	4	0
ASV0921	0	0	0	0	0	0	0	1	0	0	0	0	0	0	0	0	0	0	0	0	0	0	0	0	0	0	0	0	0	0	0	0	0	0	0	0	0	0	0	0	0	0	0	0	0	0	0	0	0
ASV0922	0	0	0	0	0	0	0	0	2	0	0	0	0	0	0	0	0	0	0	0	0	0	0	0	0	0	0	0	0	0	0	0	0	0	0	0	0	5	0	0	0	0	7	0	0	0	0	0	0
ASV0923	0	0	0	0	0	0	0	0	0	0	0	0	0	0	0	0	0	0	0	0	0	0	0	0	0	0	0	0	0	0	0	0	0	0	46	0	0	0	0	0	0	0	0	0	0	0	0	0	0
ASV0924	0	0	2	0	0	0	0	0	0	0	0	0	0	3	0	0	2	0	0	0	0	0	0	0	0	0	0	2	0	0	0	0	0	0	0	0	0	0	0	90	0	0	0	0	0	0	13	0	48
ASV0925	0	0	0	0	0	0	0	0	0	0	0	0	0	0	0	0	0	0	0	0	0	0	0	0	0	0	0	0	0	0	0	0	0	0	0	0	0	0	0	0	0	0	0	0	0	0	0	0	0
ASV0926	0	0	0	0	0	0	0	0	1	0	0	0	0	0	0	0	0	0	0	0	0	0	0	0	0	0	0	0	0	0	0	0	0	0	0	0	0	0	0	0	0	0	0	0	0	0	0	0	0
ASV0927	0	0	0	0	0	0	0	0	0	0	0	3	0	0	0	0	0	0	0	0	0	0	0	0	0	0	0	0	0	0	0	0	0	0	0	0	0	0	0	0	0	0	0	3	0	0	0	0	0
ASV0928	0	0	0	0	0	23	0	56	48	0	0	0	0	0	0	0	0	0	0	0	2	0	0	0	79	22	0	0	0	0	0	0	0	0	0	0	0	51	0	0	0	0	24	0	0	0	0	0	0
ASV0929	0	0	0	0	0	0	0	0	0	0	0	0	0	0	0	0	0	0	0	198	0	0	0	0	0	0	0	0	0	0	0	0	0	0	0	0	0	0	0	0	0	0	0	0	0	0	0	0	0
ASV0930	0	0	0	0	0	0	0	0	0	0	9	70	22	0	0	0	0	0	0	0	0	0	0	0	0	0	0	0	0	141	0	0	0	0	0	0	0	0	0	3	0	0	0	0	230	0	0	0	0
ASV0931	0	0	0	0	0	0	0	0	0	0	0	0	0	0	0	0	0	0	0	0	0	0	0	0	0	0	0	0	0	0	0	0	0	0	0	0	0	0	0	0	0	0	0	0	0	0	0	0	0
ASV0932	0	0	0	0	0	0	0	0	1	0	0	0	0	0	0	0	185	0	0	0	0	0	0	1	1	0	7	0	0	0	0	0	0	0	0	0	0	0	0	6	0	0	0	0	0	0	0	0	0
ASV0933	0	0	2	0	0	0	0	0	0	0	0	16	0	20	2	0	7	0	0	0	0	0	0	0	0	0	0	0	0	0	0	0	0	0	0	0	0	0	0	0	0	0	0	0	54	0	0	0	0
ASV0934	0	0	0	0	0	0	0	0	0	0	0	0	0	0	0	175	0	0	0	0	0	0	0	0	0	0	0	0	0	0	0	0	0	0	0	0	7	0	0	0	0	0	0	0	0	0	0	442	0
ASV0935	0	0	0	0	0	0	0	0	0	0	0	0	0	0	0	0	0	0	0	0	0	0	0	0	0	0	0	0	0	0	0	0	0	0	0	0	0	0	0	0	0	0	0	0	0	0	0	0	0
ASV0936	0	0	0	0	0	0	0	0	0	0	9	60	16	0	0	0	2	0	0	0	0	0	0	0	0	0	0	0	0	159	0	0	0	0	0	0	0	0	0	0	0	0	0	0	287	0	0	0	0
ASV0937	0	0	0	0	0	0	0	0	0	0	0	8	0	0	0	0	0	0	0	0	0	0	0	0	0	0	0	0	0	1	0	0	0	0	0	0	0	0	0	0	0	0	0	0	2	0	0	0	0
ASV0938	0	0	0	0	0	7	0	3	10	0	0	0	0	0	0	0	0	0	0	0	0	0	0	3	10	2	0	0	0	0	48	0	0	0	0	0	0	2	0	0	0	0	1	0	0	0	0	0	0
ASV0939	621	0	0	0	0	0	0	0	0	0	0	0	0	0	0	0	0	0	0	0	0	0	0	0	0	0	0	0	0	0	0	0	0	0	0	0	0	0	0	0	0	0	0	0	0	0	0	0	0
ASV0940	0	3	0	0	0	0	0	0	0	0	0	0	0	0	0	219	0	0	0	0	0	0	0	0	0	0	0	0	0	0	0	0	0	0	0	0	18	0	0	0	0	0	0	0	0	2	0	360	0
ASV0941	0	0	0	0	0	0	0	0	0	0	0	0	0	0	0	0	536	0	0	0	0	2	0	0	0	0	0	0	0	0	0	0	0	0	0	0	0	3	0	0	0	0	0	0	0	0	0	0	0
ASV0942	0	0	0	0	0	0	0	0	0	0	0	0	0	0	0	0	0	0	0	0	0	0	0	0	0	0	0	0	0	0	0	0	0	0	0	0	0	0	0	0	0	0	0	4	0	0	0	0	0
ASV0943	0	0	0	0	0	0	0	0	0	0	0	0	0	0	0	0	0	0	0	0	0	0	0	0	0	0	0	0	0	0	0	0	0	0	0	0	0	0	0	0	0	0	0	0	0	0	0	0	0
ASV0944	0	0	0	0	0	0	0	0	0	0	0	0	0	0	0	0	0	0	0	0	0	0	0	0	0	0	0	0	0	0	0	0	0	0	0	0	0	0	0	0	0	0	0	0	0	0	0	0	0
ASV0945	0	0	0	0	0	0	0	0	0	0	0	0	0	0	0	0	0	0	0	0	0	0	0	0	0	0	0	0	0	0	0	0	0	0	0	0	0	0	0	0	0	0	0	0	0	0	0	0	0
ASV0946	0	2	0	0	0	4	2	4	16	0	0	0	0	0	0	0	0	0	0	0	0	0	0	1	16	4	0	6	0	0	9	0	1	0	11	0	0	0	0	6	0	0	0	0	0	12	76	6	2
ASV0947	0	0	0	0	0	22	0	6	17	0	0	5	0	0	0	0	4	0	0	0	0	0	0	0	27	4	0	0	0	0	0	0	0	0	0	0	0	4	0	0	0	0	3	1	0	0	0	0	0
ASV0948	0	0	0	0	0	20	0	0	18	0	0	6	0	0	0	0	0	0	0	0	0	0	0	0	7	9	0	10	0	0	0	0	0	0	0	0	0	0	0	0	0	0	7	0	0	0	297	0	0
ASV0949	0	0	0	0	0	0	0	137	8	0	0	0	0	0	0	0	0	0	0	0	152	0	0	0	8	0	0	0	0	0	0	0	0	0	0	0	0	92	0	0	0	0	5	0	0	0	0	0	0
ASV0950	0	0	0	0	0	0	0	0	0	0	0	0	0	0	0	0	0	0	0	0	0	0	0	0	0	0	0	0	0	0	0	0	0	0	0	0	0	0	0	0	0	0	0	0	0	0	0	0	0
ASV0951	0	0	0	0	0	0	0	0	0	0	0	0	0	139	0	0	0	0	0	0	0	0	0	0	0	0	0	0	0	0	0	0	0	0	0	0	0	0	0	0	0	0	0	0	0	0	0	0	0
ASV0952	0	0	0	0	0	0	0	0	0	0	0	0	0	0	0	0	0	0	0	0	0	0	0	0	0	0	0	0	0	0	0	0	0	0	0	0	0	1	0	0	0	0	0	0	0	0	0	0	0
ASV0953	0	0	0	0	0	1	0	0	0	0	0	14	5	14	0	0	1	0	0	0	0	0	0	0	2	0	0	0	0	9	0	0	0	0	8	0	0	0	0	0	0	0	4	0	32	0	0	0	0
ASV0954	0	0	0	0	0	0	0	86	9	0	0	2	0	0	0	0	0	0	0	0	142	0	0	0	8	0	0	0	0	0	0	0	0	0	0	0	0	118	0	0	0	0	0	0	0	0	0	0	0
ASV0955	0	0	0	0	0	0	1	0	0	0	0	3	0	3	0	0	1	0	0	37	0	0	0	0	0	0	0	0	0	0	0	0	0	0	0	0	0	2	0	0	0	0	0	0	0	0	5	0	0
ASV0956	0	0	0	0	0	19	0	57	51	0	0	2	0	0	0	0	0	0	0	0	3	0	0	0	73	17	0	0	0	0	0	0	0	0	0	0	0	67	0	0	0	0	22	0	0	0	0	0	0
ASV0957	0	0	0	0	0	0	0	0	0	0	0	2	0	0	0	0	24	0	0	0	0	0	0	0	0	0	0	0	0	0	0	0	0	0	0	0	0	0	0	0	0	0	0	0	0	0	0	0	0
ASV0958	0	0	0	0	0	0	0	0	0	0	0	0	0	0	0	0	0	0	0	0	0	0	0	0	0	0	0	0	0	0	0	0	0	2	0	0	0	0	0	0	0	0	0	0	0	0	0	0	0
ASV0959	0	0	0	0	0	0	0	0	0	0	0	0	0	0	0	0	0	0	0	0	0	0	0	0	0	0	0	0	0	0	0	0	0	0	0	0	0	0	0	0	0	0	0	0	0	0	0	0	0
ASV0960	0	0	3	0	0	1	0	5	0	0	0	0	0	6	0	0	0	0	0	27	0	0	0	4	9	5	0	0	0	0	0	0	0	0	0	0	0	17	0	0	0	0	3	0	0	0	7	0	0
ASV0961	0	0	0	0	0	0	0	11	8	0	0	0	0	5	7	0	0	0	0	16	0	0	0	0	35	10	0	3	12	0	0	0	0	0	0	0	0	10	0	16	0	0	11	0	16	0	8	0	0
ASV0962	0	0	0	0	0	0	0	0	0	0	0	0	0	0	0	0	0	0	0	0	0	0	0	0	0	0	0	0	0	0	0	0	0	0	0	0	0	0	0	0	0	0	0	0	0	0	0	0	0
ASV0963	0	0	0	0	0	0	0	0	0	0	0	9	0	0	0	0	0	0	0	26	0	0	0	0	0	0	0	0	0	8	6	0	0	0	0	0	0	0	0	0	0	0	0	0	126	0	0	0	0
ASV0964	0	0	0	0	0	0	0	155	3	0	0	0	0	0	0	0	2	0	0	0	203	0	0	0	15	0	0	0	0	0	0	0	0	0	0	0	0	147	0	0	0	0	5	0	0	0	0	0	0
ASV0965	0	0	0	5	0	0	0	0	0	0	0	0	0	0	0	0	0	0	0	0	0	0	0	0	0	0	0	0	0	0	0	526	0	0	0	0	0	0	0	0	0	0	0	0	0	0	0	0	0
ASV0966	0	0	0	0	0	0	0	0	4	0	0	13	0	0	0	0	3	0	0	0	0	0	0	0	0	0	0	0	0	0	0	0	0	0	0	0	0	0	0	0	0	0	0	2	0	0	0	0	0
ASV0967	0	0	0	0	0	0	0	0	2	0	0	22	0	0	0	0	6	0	0	0	0	0	0	0	0	0	0	0	0	0	0	0	0	0	0	0	0	0	0	0	0	0	0	1	0	0	0	0	0
ASV0968	0	0	0	0	0	0	0	0	0	0	0	0	0	0	0	0	0	0	0	0	0	0	0	0	0	0	0	0	0	0	0	0	0	0	0	0	0	0	0	0	0	0	0	0	0	0	0	0	0
ASV0969	0	0	0	0	0	4	0	9	17	0	0	3	0	3	0	0	0	0	0	23	0	0	0	5	37	9	0	3	0	2	0	7	0	0	0	0	0	22	0	9	0	0	2	0	17	0	3	0	0
ASV0970	0	0	0	0	0	7	0	8	7	0	0	3	0	0	6	0	2	0	0	0	0	0	0	0	47	6	0	0	0	0	0	0	0	0	11	0	2	9	0	0	0	0	6	0	0	0	0	0	0
ASV0971	0	0	0	0	0	0	0	0	0	0	0	0	0	0	0	0	0	0	0	0	0	0	0	0	0	0	0	0	0	0	0	0	0	0	0	0	0	0	0	0	0	0	0	0	0	0	0	0	0
ASV0972	0	0	0	0	0	0	0	6	0	4	0	0	0	0	0	0	15	0	0	0	0	1	0	0	0	0	0	0	0	0	0	0	0	0	0	0	0	0	0	0	0	0	0	0	0	0	0	0	0
ASV0973	0	0	0	0	0	0	0	0	0	0	0	22	2	0	0	0	0	0	0	0	0	0	0	0	0	0	0	0	0	77	0	0	0	0	0	0	0	0	0	0	0	0	2	0	76	0	0	0	0
ASV0974	0	0	0	0	0	0	0	0	0	0	0	0	0	0	0	0	0	0	0	0	0	0	0	0	0	0	0	0	0	0	0	0	0	0	0	0	0	0	0	0	0	0	0	5	0	0	0	0	0
ASV0975	0	0	0	0	0	0	0	0	0	0	0	0	0	0	0	0	0	0	0	0	0	0	0	0	0	0	0	0	0	0	0	0	0	0	0	0	0	0	0	0	0	0	0	0	0	0	0	0	0
ASV0976	0	0	0	0	0	0	0	3	0	0	0	0	0	0	0	0	0	0	0	0	4	0	0	0	0	0	1	0	0	0	0	0	0	0	0	0	0	0	0	0	0	0	0	0	0	0	0	0	0
ASV0977	0	0	0	1	1	0	0	0	0	0	0	0	0	0	0	0	0	0	0	0	0	0	0	0	0	0	0	0	0	0	0	428	0	0	0	0	0	0	0	0	0	0	0	0	0	0	0	0	0
ASV0978	0	0	0	0	0	0	0	0	0	0	0	0	0	3	0	0	0	0	0	0	0	0	0	0	0	0	0	0	0	0	0	0	0	0	0	0	0	0	0	0	0	0	0	0	0	0	0	0	0
ASV0979	0	3	0	0	0	0	0	0	0	0	0	0	1	0	0	0	0	0	0	0	0	0	0	0	0	0	0	0	0	0	0	0	0	0	0	0	0	0	0	0	0	0	0	0	19	0	0	0	0
ASV0980	0	0	0	0	0	0	0	0	0	0	0	0	0	0	0	0	0	0	0	0	0	0	0	0	0	0	0	0	0	0	0	0	0	0	0	0	0	0	0	0	0	0	0	0	0	0	0	0	0
ASV0981	0	0	0	0	0	0	0	0	0	0	0	0	0	0	0	0	0	0	0	0	0	0	0	0	0	0	0	0	0	0	0	0	0	0	0	0	0	0	0	0	0	0	0	0	0	0	0	0	0
ASV0982	0	0	0	0	0	410	0	0	28	0	0	0	0	0	0	0	0	0	0	0	0	0	0	0	3	50	0	0	0	0	0	0	0	0	0	0	0	10	0	0	0	0	27	0	0	0	0	0	0
ASV0983	0	0	1	4	0	0	0	0	0	0	0	0	0	3	0	0	0	0	0	0	0	0	0	0	0	0	0	0	0	0	0	172	0	3	0	0	0	0	0	0	0	0	0	0	0	0	0	0	0
ASV0984	0	0	0	0	0	0	0	0	0	0	0	0	0	0	0	0	0	0	0	0	0	0	0	0	0	0	0	0	0	0	0	0	0	0	0	0	0	0	0	0	0	0	0	0	0	0	0	0	0
ASV0985	0	0	0	0	0	0	0	0	0	0	0	0	0	44	0	0	0	0	0	0	0	0	0	0	0	0	0	0	0	0	0	0	0	0	0	0	0	0	0	0	0	0	0	0	0	0	0	0	0
ASV0986	0	0	0	0	0	0	0	0	0	0	0	0	0	0	0	0	0	0	0	0	0	0	0	0	0	0	0	0	0	0	0	0	0	0	0	0	0	0	0	0	0	0	0	0	0	0	0	0	0
ASV0987	0	0	0	0	0	0	0	0	0	0	0	0	0	0	0	0	0	0	4	0	0	0	0	0	0	0	0	0	0	0	0	0	0	0	0	0	0	0	0	0	0	0	0	0	0	0	0	0	0
ASV0988	0	0	0	0	0	0	0	0	0	0	0	0	0	0	0	0	0	0	0	0	0	0	0	0	0	0	0	0	0	0	0	0	0	0	0	0	0	0	0	0	0	0	0	0	0	0	0	0	0
ASV0989	0	0	0	0	0	0	0	0	0	0	0	0	0	0	0	0	458	0	0	0	0	3	0	0	0	0	0	0	0	0	0	0	0	0	0	0	0	0	0	0	0	0	0	0	0	0	0	0	0
ASV0990	0	0	0	0	0	0	0	0	0	0	0	0	0	0	0	0	11	0	0	0	0	0	0	0	0	0	0	0	0	0	0	0	0	0	0	0	0	0	0	0	0	0	0	0	0	0	0	0	0
ASV0991	0	0	0	0	0	0	0	0	0	0	0	0	0	0	0	0	0	0	0	0	0	0	0	0	0	0	0	0	0	0	0	0	0	0	0	0	0	0	0	0	0	0	0	0	0	0	0	0	0
ASV0992	0	0	0	0	0	0	0	0	0	0	0	0	0	0	0	0	0	0	0	0	0	0	0	0	0	0	0	0	0	0	0	0	0	0	0	0	0	0	0	0	0	0	0	0	0	0	0	0	0
ASV0993	0	0	33	0	0	87	0	0	0	0	0	0	0	0	0	0	0	0	0	0	0	0	0	0	1	4	0	0	0	0	0	0	0	0	0	0	0	0	0	0	0	0	1	0	0	0	0	0	0
ASV0994	0	0	0	0	0	0	0	0	0	0	0	0	0	0	0	0	0	0	0	0	0	0	0	0	0	0	0	0	0	0	0	0	0	0	0	0	0	0	0	0	0	0	0	0	0	0	0	0	58
ASV0995	0	5	0	0	0	0	0	0	0	0	0	0	0	0	0	0	0	0	0	0	0	0	0	0	0	0	0	0	0	0	0	0	0	0	0	0	2	0	0	0	0	0	0	0	8	8	0	0	13
ASV0996	0	5	0	0	0	0	0	0	0	0	0	10	0	0	0	0	4	0	0	0	0	0	0	0	0	0	0	0	0	0	0	0	0	0	0	0	0	0	0	0	0	0	0	3	0	6	0	0	0
ASV0997	0	0	0	0	0	0	0	0	0	0	0	0	0	0	0	0	0	0	0	9	0	4	0	0	0	0	0	0	0	0	0	0	0	2	35	0	0	0	0	0	0	0	0	0	0	0	0	0	0
ASV0998	0	0	0	0	0	0	0	0	0	0	0	0	0	0	0	0	0	0	0	193	0	0	0	0	0	0	0	0	0	0	0	0	0	0	0	0	0	0	0	0	0	0	0	0	0	0	0	0	0
ASV0999	0	0	0	0	0	0	0	0	0	0	0	0	0	0	7	0	0	0	0	0	0	0	0	0	0	0	0	0	0	0	0	0	0	0	0	2	0	0	0	159	0	0	0	0	0	0	0	0	0
ASV1000	0	0	0	0	0	0	0	0	0	0	0	0	0	0	0	0	0	0	0	0	0	0	0	0	0	0	0	0	0	0	0	0	0	0	30	0	0	0	0	0	0	0	0	0	0	0	0	0	0
ASV1001	0	0	0	0	0	0	0	0	0	0	0	0	0	0	0	0	0	0	0	0	0	0	0	0	0	0	0	0	0	0	0	0	0	0	0	0	0	0	0	0	0	2	17	0	0	0	0	0	0
ASV1002	0	0	0	0	0	0	0	0	0	0	0	0	0	0	0	0	0	0	0	0	0	0	0	0	0	0	0	0	0	0	0	0	0	0	0	0	0	0	0	0	0	0	0	0	0	0	0	0	0
ASV1003	0	0	0	0	0	0	0	0	0	0	0	0	0	0	0	0	0	0	0	0	0	0	0	0	0	0	0	0	0	0	0	0	0	0	0	0	0	0	0	0	0	3	3	0	0	0	0	0	0
ASV1004	0	0	0	0	0	0	0	0	0	0	0	56	22	0	0	0	0	0	0	0	0	0	0	0	0	0	0	0	0	55	0	0	0	14	0	0	0	0	0	0	0	0	0	0	95	0	0	0	0
ASV1005	0	0	0	0	0	0	0	0	0	0	0	1	0	0	0	0	0	0	0	4	0	0	0	0	0	0	0	0	0	0	0	0	0	0	0	0	0	0	0	0	0	0	0	0	0	0	0	0	41
ASV1006	0	291	0	0	0	0	0	0	0	0	0	0	0	0	0	43	0	0	0	0	0	0	0	0	0	0	0	0	0	0	0	0	0	0	0	0	0	0	0	0	0	0	0	0	0	0	0	0	0
ASV1007	0	0	0	0	0	0	10	0	0	0	0	0	0	0	0	0	0	0	0	0	0	0	0	0	0	0	11	97	0	0	0	0	0	0	0	0	0	0	0	0	0	0	0	0	0	0	89	0	0
ASV1008	0	0	0	0	0	0	0	0	0	0	0	0	0	0	0	0	0	0	0	0	0	0	0	0	0	0	0	0	0	0	0	0	0	0	0	0	0	0	0	0	0	0	0	3	0	0	0	0	91
ASV1009	0	0	0	0	0	13	0	5	0	0	0	0	0	0	0	0	9	0	0	0	0	6	0	0	19	0	0	0	0	0	0	0	0	0	0	0	0	16	0	0	0	1	3	0	0	0	0	0	2
ASV1010	0	0	0	0	0	0	0	0	3	0	0	0	0	0	0	0	0	0	0	0	0	0	0	1	0	0	12	0	0	0	0	0	0	0	0	0	0	0	0	86	0	0	7	0	0	0	0	0	0
ASV1011	0	0	0	0	0	0	0	0	0	0	0	0	0	0	0	0	0	0	0	161	0	0	0	0	0	0	0	0	0	0	0	0	0	0	0	0	0	0	0	5	0	0	0	0	0	0	0	0	0
ASV1012	5	2	0	0	0	0	0	2	0	0	0	0	0	2	0	13	2	0	0	0	7	0	0	0	0	0	2	0	0	0	22	0	0	0	0	0	0	0	0	0	0	0	2	39	0	0	0	0	0
ASV1013	0	0	0	0	0	0	0	0	0	0	0	9	0	0	0	0	16	0	0	0	0	0	0	0	0	0	0	0	0	0	0	0	0	0	0	0	0	0	0	0	0	0	0	0	3	0	0	0	0
ASV1014	0	0	0	0	0	0	0	0	0	0	0	0	0	0	0	0	13	0	0	0	0	4	0	0	0	0	0	0	0	0	0	0	0	0	0	0	0	0	0	0	0	0	0	0	0	0	0	0	0
ASV1015	0	0	0	0	0	0	0	0	0	0	0	0	0	0	0	0	0	0	0	49	0	0	0	0	0	0	0	0	0	0	0	0	0	5	0	0	0	0	0	0	0	0	0	0	0	0	0	0	0
ASV1016	22	0	0	0	0	0	1	4	0	0	0	4	3	0	0	0	0	0	0	0	7	0	0	0	0	0	0	13	0	0	0	0	0	6	0	0	0	6	0	29	0	0	0	3	0	0	0	0	0
ASV1017	0	0	0	0	0	7	0	10	15	0	0	6	0	5	9	0	0	0	0	16	0	0	0	0	37	6	0	0	17	0	0	4	0	0	0	0	0	19	0	9	0	0	0	0	24	0	0	0	0
ASV1018	0	0	0	0	0	0	0	0	0	0	0	7	0	0	0	0	7	0	0	0	0	0	0	0	0	0	0	0	0	0	0	0	0	0	0	0	0	0	0	0	0	0	0	0	0	0	0	0	0
ASV1019	0	0	0	0	0	0	0	0	0	0	0	0	0	0	0	0	0	0	0	0	0	0	0	6	0	0	41	0	0	0	0	0	0	0	0	0	0	0	0	0	0	0	0	0	0	0	0	0	0
ASV1020	0	0	0	0	0	0	0	0	0	0	0	0	0	0	0	0	1	0	0	0	0	0	0	0	0	0	1	0	0	0	0	0	0	0	0	0	0	0	0	0	0	0	0	0	0	0	0	0	3
ASV1021	0	0	0	0	0	0	0	0	0	0	0	0	0	0	0	0	4	0	0	0	0	0	0	0	0	0	0	0	0	0	0	0	0	0	0	0	0	0	0	0	0	0	0	0	0	0	0	0	0
ASV1022	0	0	0	0	0	0	0	0	0	0	0	0	0	0	0	0	0	0	0	0	0	0	0	0	0	0	0	0	0	0	0	0	0	0	0	0	0	0	0	0	0	0	0	0	0	0	0	0	0
ASV1023	0	0	0	0	0	0	0	0	0	0	0	0	0	0	0	0	0	0	0	0	0	0	0	0	0	0	0	0	0	0	0	0	0	0	0	0	0	0	0	0	0	0	0	0	0	0	0	0	0
ASV1024	0	0	0	0	0	0	0	0	0	0	0	7	0	0	0	0	5	0	0	0	0	0	0	0	0	0	0	0	0	0	0	0	0	0	0	0	0	0	0	0	0	0	0	1	0	0	8	0	61
ASV1025	0	0	0	0	0	0	0	0	0	0	0	0	0	0	0	0	0	0	0	0	0	0	0	0	0	0	0	0	0	0	0	0	0	0	0	0	0	1	0	0	0	0	0	0	0	0	0	0	0
ASV1026	0	0	0	0	0	0	0	4	0	0	0	1	0	0	0	0	1	0	0	0	0	0	0	0	0	0	0	0	0	0	0	0	0	0	0	0	0	0	0	0	0	0	0	0	2	0	0	0	0
ASV1027	0	0	6	0	0	0	0	0	0	0	0	0	0	94	0	0	0	0	0	0	0	0	0	0	0	0	0	0	0	0	0	0	0	0	0	0	0	0	0	0	0	0	0	0	0	0	0	0	0
ASV1028	0	0	5	0	0	0	0	0	0	0	0	0	0	77	0	0	0	0	0	0	0	0	0	0	0	0	0	0	0	0	0	0	0	0	0	0	0	0	0	0	0	0	0	0	0	0	0	0	0
ASV1029	0	0	0	0	0	7	0	26	26	0	0	0	0	0	0	0	3	0	0	0	3	0	0	0	68	24	0	0	0	0	0	0	0	0	0	0	0	37	0	0	0	0	9	0	0	0	0	0	0
ASV1030	0	0	0	1	0	0	0	1	0	0	0	0	0	0	0	0	0	0	0	9	0	0	0	1	0	0	0	0	0	0	0	109	0	0	0	0	0	0	0	0	0	0	0	0	0	0	0	0	0
ASV1031	0	0	0	0	0	0	0	0	0	0	0	0	0	0	0	0	0	0	0	0	0	0	0	0	0	0	0	0	2	0	0	0	0	24	0	0	0	0	0	0	0	0	0	0	0	0	0	0	0
ASV1032	0	0	0	0	0	0	0	0	0	0	0	7	0	0	0	0	0	0	0	0	0	0	0	0	0	0	0	0	0	0	0	0	0	0	0	0	0	0	0	0	0	0	0	0	0	0	0	0	0
ASV1033	0	0	0	0	0	0	0	0	0	0	0	0	0	0	120	0	0	0	0	0	0	0	0	0	0	0	0	0	108	0	0	0	0	0	0	0	0	0	0	0	0	0	0	0	0	0	0	0	0
ASV1034	0	0	0	0	0	0	0	0	0	0	0	6	0	0	0	0	0	0	0	0	0	0	0	0	0	0	0	0	0	28	0	0	0	0	0	0	0	0	0	49	0	0	0	0	17	0	0	0	0
ASV1035	0	0	0	0	0	0	0	0	0	0	0	0	0	0	0	0	0	0	0	318	0	0	0	0	0	0	0	0	0	0	0	0	0	0	0	0	0	0	0	0	0	0	0	0	0	0	0	0	0
ASV1036	0	0	0	0	0	0	0	0	0	0	0	0	0	0	0	0	0	0	0	0	0	0	0	0	0	0	0	0	0	0	0	0	0	0	0	0	0	0	0	0	0	0	0	0	0	0	0	0	0
ASV1037	0	0	1	0	0	0	0	0	0	0	0	0	0	11	0	0	0	0	0	0	0	0	0	0	0	0	3	0	0	44	0	0	3	0	0	0	0	0	0	0	0	0	0	0	16	0	0	0	0
ASV1038	0	0	0	0	0	0	0	0	0	0	0	0	0	0	0	0	0	0	0	0	0	0	0	0	0	0	0	0	0	0	0	0	0	0	0	0	0	0	0	0	0	0	0	0	0	0	0	0	0
ASV1039	0	0	0	0	0	0	3	0	0	0	0	0	0	0	0	0	0	0	0	0	0	0	0	0	0	0	0	48	0	0	0	0	0	0	0	0	0	0	0	0	0	0	0	0	0	0	276	0	0
ASV1040	0	0	0	0	0	0	0	0	0	0	0	0	0	0	0	0	0	0	0	0	0	0	0	0	0	0	0	0	0	0	0	0	0	0	0	0	0	0	0	0	0	0	0	0	0	0	0	0	0
ASV1041	0	0	0	0	0	0	0	0	0	0	0	0	0	0	0	0	0	0	0	0	0	0	0	0	0	0	0	0	0	0	0	0	0	0	0	0	0	0	0	0	0	0	0	0	0	0	0	0	0
ASV1042	0	0	0	0	0	0	0	0	0	0	0	0	0	0	0	0	0	0	0	0	0	0	0	14	0	0	0	0	0	0	167	0	0	0	0	0	0	0	0	0	0	0	0	0	0	0	0	0	0
ASV1043	0	0	0	0	0	0	0	0	0	0	0	0	0	0	0	0	0	0	0	0	0	0	0	0	0	0	1	0	0	0	0	0	0	0	0	1	0	0	0	0	0	0	4	0	2	7	0	0	18
ASV1044	0	0	0	0	3	0	0	0	0	0	0	0	0	0	0	0	0	0	0	0	0	0	0	0	0	0	0	0	0	0	7	88	0	0	0	0	0	0	0	0	0	0	0	0	0	0	0	0	2
ASV1045	0	0	0	0	0	326	0	10	51	0	0	0	0	0	0	0	0	0	0	0	0	0	0	0	5	43	0	0	0	0	0	0	0	0	0	0	0	14	0	0	0	0	31	0	0	0	0	0	0
ASV1046	0	0	0	0	0	0	0	0	0	0	0	0	0	0	0	0	0	0	0	0	0	0	0	0	0	0	0	0	0	0	0	0	0	0	0	0	0	0	0	0	0	0	0	0	0	0	0	0	0
ASV1047	0	0	0	0	0	0	0	0	0	0	0	0	0	0	0	0	271	0	0	0	0	0	0	0	0	0	0	0	0	0	0	0	0	0	0	0	0	0	0	0	0	0	0	0	0	0	0	0	0
ASV1048	0	0	0	0	0	0	0	0	0	0	0	0	0	0	0	0	0	0	0	0	0	0	0	0	0	0	0	0	0	0	39	0	0	0	0	0	0	0	0	0	0	0	0	5	0	0	0	0	34
ASV1049	0	0	0	0	0	0	0	0	0	0	0	0	0	0	0	0	0	0	0	0	0	0	0	0	0	0	0	0	0	0	0	0	0	0	0	0	0	0	0	0	6	0	0	0	0	0	0	0	0
ASV1050	0	0	0	0	0	0	0	0	0	0	0	3	0	0	0	0	0	0	0	0	0	0	0	0	0	0	0	0	0	0	0	0	0	0	0	0	0	0	0	0	0	0	0	0	0	0	0	0	0
ASV1051	0	0	0	0	0	0	0	0	0	0	0	0	0	0	0	0	0	0	0	6	0	0	0	0	0	0	0	0	0	0	9	0	0	0	0	0	0	0	0	0	0	0	0	0	0	0	0	0	0
ASV1052	0	0	0	0	0	0	0	0	0	0	0	0	0	0	0	0	0	0	0	0	0	0	0	0	0	0	0	0	0	0	0	183	0	0	0	0	0	0	0	0	0	0	0	0	0	0	0	0	0
ASV1053	0	0	0	0	0	0	0	0	0	0	0	17	0	0	0	0	2	0	0	0	0	0	0	0	0	0	0	0	0	0	0	0	0	0	0	0	0	0	0	0	0	0	0	1	0	0	0	0	0
ASV1054	0	0	0	0	0	0	0	0	0	0	0	0	0	0	0	0	522	0	0	0	0	0	0	0	0	0	0	0	0	0	0	0	0	0	0	0	0	0	0	0	0	0	0	0	0	0	0	0	0
ASV1055	0	0	2	0	0	0	0	0	0	0	0	0	0	3	0	0	0	2	0	0	0	0	0	0	0	0	0	0	0	0	0	0	0	0	0	0	0	0	0	0	0	0	0	0	0	0	0	0	0
ASV1056	0	0	0	0	0	4	3	33	10	0	0	0	0	0	0	0	0	0	0	0	0	0	0	0	12	7	0	0	0	0	0	0	0	0	0	0	0	47	0	0	0	0	9	0	0	0	0	0	0
ASV1057	0	0	0	0	0	0	0	0	0	0	0	0	0	0	0	0	0	0	0	0	0	0	0	1	0	0	0	0	0	0	0	0	0	0	0	0	0	0	0	0	0	0	0	0	0	0	0	0	0
ASV1058	0	0	0	0	0	0	0	0	0	0	0	0	0	0	0	0	0	0	0	0	0	0	0	0	0	0	0	0	0	0	0	0	0	0	0	0	0	0	0	0	0	0	0	0	0	0	0	0	0
ASV1059	4	0	0	0	0	0	0	0	0	0	0	0	0	0	0	0	16	0	0	0	0	0	0	0	0	0	0	0	0	0	351	0	0	0	0	0	0	0	0	0	0	0	0	80	0	0	0	0	0
ASV1060	0	0	4	0	0	0	0	0	0	0	0	0	0	39	0	0	0	0	0	0	0	0	0	0	0	0	0	0	0	0	0	0	0	5	0	0	0	0	0	0	0	0	0	0	0	0	0	0	0
ASV1061	0	0	0	0	0	0	0	0	0	0	0	0	0	0	0	0	0	0	0	0	0	0	0	0	0	0	0	0	0	0	0	0	0	0	0	3	0	0	0	0	0	0	5	1	0	0	0	0	0
ASV1062	0	0	0	0	0	0	0	0	0	0	0	0	0	0	0	0	0	0	0	0	0	0	0	0	0	0	0	0	0	0	0	0	0	0	0	0	0	0	0	0	0	0	0	0	0	0	0	0	0
ASV1063	0	0	0	0	0	0	0	0	0	0	0	0	0	0	23	0	0	0	0	0	0	0	0	0	0	0	0	0	5	0	0	0	0	0	0	0	0	0	0	0	0	0	0	0	0	0	0	0	0
ASV1064	0	0	0	0	0	0	0	0	0	0	0	0	0	0	0	0	0	0	0	0	0	0	0	0	0	0	0	0	0	0	0	0	0	0	0	0	0	0	0	0	0	0	0	0	0	0	0	0	0
ASV1065	0	0	9	0	0	0	0	0	0	0	0	0	0	61	0	0	0	0	0	0	0	0	0	0	0	0	0	0	0	0	0	0	0	0	0	0	0	0	0	0	0	0	0	0	0	0	0	0	0
ASV1066	0	0	0	0	0	0	0	0	4	0	0	21	0	0	0	0	0	0	0	0	0	0	0	0	1	0	0	0	0	22	0	0	0	0	0	0	0	0	0	0	0	0	0	0	150	0	0	0	0
ASV1067	0	0	0	0	0	0	0	0	0	0	0	0	0	0	0	0	0	0	0	0	0	67	0	0	0	0	0	0	0	0	0	0	0	0	0	0	0	0	0	0	0	0	0	0	0	0	0	0	0
ASV1068	0	0	0	0	0	0	0	2	9	0	0	0	0	0	0	2	0	0	0	0	0	0	0	0	0	20	0	0	0	0	0	0	0	0	0	0	0	6	0	0	0	0	16	0	0	0	0	0	0
ASV1069	0	0	0	0	2	0	0	0	0	0	0	0	0	0	0	0	0	0	0	0	0	0	0	0	0	0	0	0	0	0	0	84	0	0	0	0	0	0	0	0	0	0	0	0	0	0	0	0	0
ASV1070	0	0	0	0	0	0	0	0	0	0	0	0	0	0	0	0	0	0	0	0	0	0	0	0	0	0	0	0	0	0	0	0	0	0	0	0	0	0	0	0	0	0	0	0	0	0	0	0	0
ASV1071	0	0	14	0	0	0	0	0	0	0	0	7	0	0	2	0	0	0	0	0	0	0	0	0	0	0	0	0	0	0	0	0	0	25	0	0	0	0	0	0	0	0	0	4	13	0	0	0	0
ASV1072	0	0	0	0	0	0	0	0	0	0	0	1	0	0	0	0	444	0	0	0	0	0	0	0	0	0	0	0	0	0	0	0	0	0	0	0	0	0	0	0	0	0	0	0	0	0	0	0	0
ASV1073	0	0	0	0	1	3	0	0	3	0	0	1	0	2	0	0	4	0	0	0	0	0	0	0	0	0	0	0	0	0	0	24	0	0	0	0	0	0	0	0	0	0	0	0	0	0	0	0	0
ASV1074	0	0	0	0	0	318	0	0	35	0	0	0	0	0	0	0	0	0	0	0	0	0	0	0	4	65	0	0	0	0	0	0	0	0	0	0	0	17	0	0	0	0	25	0	0	0	0	0	0
ASV1075	0	0	0	0	0	0	0	0	0	0	0	1	0	0	0	0	0	0	0	0	0	0	0	0	0	0	0	0	0	0	0	0	0	0	0	0	0	0	0	0	0	0	0	1	0	0	0	0	26
ASV1076	0	0	0	0	0	0	0	0	0	0	0	0	0	0	0	432	0	0	0	0	0	0	0	0	0	0	0	0	0	0	0	0	0	0	0	0	0	0	0	0	0	0	0	0	0	0	0	60	0
ASV1077	0	0	0	0	0	0	0	88	4	0	0	4	1	0	0	0	0	0	0	0	115	0	0	0	8	0	0	0	0	0	0	0	0	0	0	0	0	50	0	0	0	0	0	0	43	0	0	0	0
ASV1078	0	0	0	0	0	12	0	9	26	0	0	0	0	0	0	0	0	0	0	3	0	0	0	0	35	6	0	0	0	0	0	0	0	1	0	0	0	7	0	7	0	0	0	0	0	0	0	0	0
ASV1079	0	0	0	0	0	0	0	0	0	0	0	0	0	0	0	70	0	0	0	0	0	0	0	0	0	0	0	0	0	0	0	0	0	0	0	0	8	0	0	0	0	0	0	0	0	0	0	426	0
ASV1080	0	0	0	0	0	0	0	0	0	0	0	0	0	0	0	0	0	0	0	0	0	0	0	0	0	0	0	0	0	0	0	0	0	0	0	0	0	0	0	0	0	0	0	0	0	0	0	0	0
ASV1081	0	0	0	0	0	3	0	38	33	0	0	0	0	0	0	0	1	0	0	11	1	0	0	0	85	8	0	0	0	0	0	0	0	0	0	0	0	35	0	0	0	0	14	0	0	0	0	0	0
ASV1082	0	0	0	0	0	0	0	0	0	0	3	11	2	0	0	0	0	0	0	0	0	0	0	1	0	0	0	0	0	9	0	0	0	0	0	0	0	0	0	0	0	3	0	0	116	0	0	0	0
ASV1083	0	0	0	0	0	0	0	0	0	0	0	0	0	0	125	0	0	0	0	0	0	0	0	0	0	0	0	0	124	0	0	0	0	0	0	0	0	0	0	0	0	0	0	0	0	0	0	0	0
ASV1084	0	0	0	0	0	0	0	0	0	0	0	0	0	0	0	0	44	0	0	0	0	40	0	0	0	0	0	0	0	0	0	0	0	0	0	0	0	0	0	0	0	0	0	0	0	0	0	0	0
ASV1085	0	0	0	0	0	0	0	0	0	0	0	0	0	0	0	0	0	0	0	0	0	0	0	0	0	0	0	0	0	0	0	0	0	0	0	0	0	0	0	0	0	0	0	0	0	0	0	0	0
ASV1086	0	0	0	0	0	0	0	8	0	0	0	0	0	0	3	0	0	0	0	0	0	0	0	0	0	0	0	0	0	0	0	0	0	0	0	0	0	0	0	0	0	0	0	0	0	0	0	0	0
ASV1087	0	0	0	0	0	0	0	0	0	0	0	0	0	0	0	0	0	0	0	271	0	0	0	0	0	0	0	0	0	0	0	0	0	0	0	0	0	0	0	0	0	0	0	0	0	0	0	0	0
ASV1088	0	0	0	0	0	0	0	0	0	0	0	0	0	0	0	0	0	0	0	0	0	0	0	0	0	0	0	0	0	0	0	0	0	0	0	0	0	0	0	0	0	0	0	0	0	0	0	0	0
ASV1089	0	0	0	0	0	0	0	0	0	0	0	0	0	0	0	0	0	0	0	0	0	0	0	0	0	0	0	0	0	0	0	0	0	0	0	0	0	0	0	0	0	0	0	0	0	0	0	0	0
ASV1090	0	0	0	0	0	0	0	0	0	0	0	0	5	0	0	0	20	0	0	0	0	7	0	0	0	0	0	0	0	6	40	5	0	0	0	0	0	3	0	0	0	0	0	0	20	0	0	0	20
ASV1091	0	0	0	0	0	0	0	0	0	0	0	0	0	0	0	0	0	0	0	0	0	2	0	0	0	0	0	0	0	0	0	0	0	0	0	0	0	0	0	0	0	0	0	0	0	0	0	0	0
ASV1092	0	0	6	0	0	0	0	0	0	0	0	0	0	0	6	0	0	0	0	0	0	0	23	0	0	0	0	0	0	0	0	0	0	11	0	0	0	0	0	0	0	0	0	0	0	0	0	0	0
ASV1093	0	0	0	0	0	0	0	0	0	0	0	0	0	0	0	0	0	0	0	0	0	0	0	0	0	0	0	0	0	0	0	0	0	0	0	0	0	0	0	0	0	0	0	0	0	0	0	0	33
ASV1094	0	0	0	0	0	0	0	0	0	0	4	15	9	0	0	0	0	0	0	0	0	0	0	0	3	0	0	0	0	70	0	0	0	0	0	0	0	0	0	0	0	0	0	0	126	0	0	0	0
ASV1095	0	0	0	0	0	0	0	0	0	0	0	0	0	0	3	0	0	0	0	0	0	0	0	0	0	0	0	0	2	0	0	20	0	0	0	0	0	0	0	0	0	0	0	0	0	0	0	0	56
ASV1096	0	0	0	0	0	0	0	0	0	0	3	11	6	0	0	0	0	0	0	0	0	0	0	0	0	0	0	0	0	49	0	0	0	0	0	0	0	0	0	0	0	0	0	0	225	0	0	0	0
ASV1097	0	0	0	0	0	0	0	0	0	0	0	0	0	0	0	0	0	0	0	1	0	0	0	0	0	0	0	0	0	0	0	0	0	5	0	0	0	0	0	162	0	0	0	0	0	0	0	0	0
ASV1098	0	0	0	0	0	0	0	2	0	0	0	0	0	0	0	0	0	0	0	0	0	0	0	0	0	0	0	0	0	0	29	0	0	0	0	0	0	0	0	0	0	0	3	0	0	0	0	0	0
ASV1099	0	0	0	0	0	0	0	0	1	0	0	0	0	0	0	0	1	0	0	0	0	0	0	0	0	0	0	0	0	0	0	0	0	4	0	0	0	0	0	0	0	0	0	0	0	0	0	0	0
ASV1100	0	0	0	0	0	0	0	0	0	0	0	22	8	0	0	0	0	0	0	0	0	0	0	0	0	0	0	0	0	63	0	0	0	0	0	0	0	0	0	0	0	0	0	0	295	0	0	0	0
ASV1101	0	235	0	0	0	0	0	0	0	0	0	0	0	0	0	30	0	0	0	0	0	0	0	0	0	0	0	0	0	0	0	0	0	0	0	0	0	0	0	0	0	0	0	0	0	0	0	0	0
ASV1102	0	0	0	0	0	0	0	0	0	0	0	7	0	1	0	0	5	0	0	0	0	2	0	0	0	0	0	0	0	0	0	0	0	0	0	0	0	0	0	0	0	0	0	0	0	0	0	0	0
ASV1103	0	0	0	0	0	0	0	9	0	0	0	0	0	0	0	0	0	0	1	0	12	0	0	0	0	0	0	13	0	0	0	0	0	0	0	0	0	14	0	0	0	0	2	0	0	0	0	0	0
ASV1104	0	0	4	0	0	10	0	3	31	0	0	0	0	52	0	0	0	0	0	0	0	0	0	0	34	13	0	0	0	0	0	0	0	0	0	0	0	0	0	0	1	0	11	0	0	0	0	0	0
ASV1105	0	0	0	0	0	0	0	0	0	0	0	1	0	0	0	0	0	0	0	0	0	0	0	0	0	0	0	0	0	0	0	0	0	0	0	0	0	0	0	0	0	0	0	0	0	0	0	0	50
ASV1106	0	0	0	0	0	0	0	0	0	0	0	0	0	0	0	0	0	0	0	0	0	0	0	0	0	0	0	0	0	0	0	0	0	0	0	0	0	0	0	0	0	0	0	0	0	0	0	0	0
ASV1107	0	0	0	0	0	0	17	0	0	0	3	11	12	0	0	0	0	0	0	0	0	0	0	0	0	0	0	16	0	33	0	0	0	0	0	0	0	0	0	0	0	0	0	0	79	0	153	0	11
ASV1108	0	0	0	0	0	0	0	2	0	0	0	0	0	0	0	0	0	0	0	0	0	0	0	0	0	0	0	0	0	0	0	0	0	0	0	0	0	0	0	0	0	0	0	6	0	0	0	0	0
ASV1109	0	0	0	0	0	0	0	0	0	0	0	0	0	0	0	0	0	0	0	0	0	0	0	0	0	0	0	0	0	0	0	0	0	0	0	0	0	0	0	0	0	0	0	0	0	0	0	0	51
ASV1110	0	0	0	0	0	0	0	13	0	2	0	0	0	0	0	0	0	0	0	99	0	0	0	0	0	0	0	0	0	0	0	0	0	4	0	0	0	6	0	0	0	0	0	0	0	0	0	0	0
ASV1111	0	0	0	0	0	0	0	0	0	0	0	0	0	0	0	0	39	0	0	0	0	40	0	0	0	0	0	0	0	0	0	0	0	0	0	0	0	0	0	0	0	0	0	0	0	0	0	0	0
ASV1112	0	0	8	0	0	0	0	0	0	0	0	0	0	37	0	0	0	0	0	0	0	0	0	0	0	0	0	0	0	0	0	0	0	0	0	0	0	0	0	0	0	0	0	0	0	0	0	0	0
ASV1113	0	0	0	0	0	0	0	0	0	0	0	2	0	9	23	0	1	0	0	0	0	0	0	0	0	0	0	0	12	0	0	176	0	0	0	0	0	0	0	0	0	0	0	0	0	0	0	0	0
ASV1114	0	0	0	0	0	0	0	0	0	0	0	0	0	0	0	0	0	0	0	0	2	0	0	0	0	0	0	0	0	0	0	0	0	0	0	0	0	0	0	0	0	0	0	0	0	0	0	0	0
ASV1115	0	0	0	0	0	0	0	0	0	0	0	0	0	0	0	0	0	0	0	0	0	0	0	0	0	0	0	0	0	0	0	0	0	0	0	0	0	0	0	0	0	0	0	0	0	0	0	0	0
ASV1116	0	0	0	0	0	0	0	0	0	0	0	0	0	0	0	0	0	0	0	0	0	0	0	0	0	0	0	0	0	0	0	0	0	0	0	0	0	0	0	0	0	0	0	0	0	0	0	0	0
ASV1117	0	0	18	0	0	259	0	0	8	0	0	0	0	0	0	0	0	0	0	0	0	0	0	0	3	21	0	0	0	0	0	0	0	0	0	0	0	3	0	0	0	0	8	0	0	0	0	0	0
ASV1118	0	0	2	0	0	0	0	0	0	0	0	0	0	384	0	0	0	0	0	0	0	0	0	0	0	0	0	0	0	0	0	0	0	0	0	0	0	0	0	0	0	0	0	0	0	0	0	0	0
ASV1119	0	0	0	0	0	0	0	0	0	0	0	1	0	0	0	0	0	0	0	0	1	0	0	0	0	0	0	0	0	0	0	0	0	0	0	0	0	0	0	0	0	0	0	0	0	0	0	0	0
ASV1120	0	0	0	0	0	0	0	0	0	0	0	3	5	0	0	0	0	0	0	0	0	0	0	0	0	0	0	0	0	66	0	0	0	17	0	0	0	0	0	0	0	0	0	0	16	0	0	0	0
ASV1121	0	0	0	0	0	0	0	0	0	0	0	0	0	0	0	0	0	0	0	0	0	0	0	0	0	0	0	0	0	0	0	0	0	0	0	0	0	0	0	0	0	0	0	0	0	0	0	0	48
ASV1122	0	0	0	0	0	39	0	30	63	0	0	0	0	0	0	0	0	0	0	0	0	0	0	0	78	10	0	0	0	0	0	0	0	0	0	0	0	19	0	0	0	0	26	0	0	0	0	0	0
ASV1123	0	0	0	0	0	0	0	68	8	0	0	0	0	0	0	0	1	0	0	0	101	0	0	0	8	0	0	0	0	0	0	0	0	0	0	0	0	48	0	0	0	0	2	0	0	0	0	0	0
ASV1124	0	0	0	0	0	0	0	0	0	0	0	17	1	10	0	0	0	0	0	0	0	0	0	0	0	0	0	0	0	20	87	0	0	0	0	0	0	0	0	0	0	0	0	0	33	0	0	0	0
ASV1125	0	0	0	0	0	0	0	0	0	0	0	0	0	0	0	0	0	0	0	0	0	0	0	0	0	0	0	0	0	0	0	0	0	0	0	0	0	0	0	0	0	0	0	0	0	0	0	0	0
ASV1126	0	0	0	0	0	20	0	55	37	0	0	0	0	0	0	0	2	0	0	0	0	0	0	0	30	14	0	0	0	0	0	0	0	0	0	0	0	44	0	0	0	0	9	0	0	0	0	0	0
ASV1127	0	0	0	0	0	0	0	0	0	0	0	0	0	0	136	0	0	0	0	0	0	0	0	0	0	0	0	0	321	0	0	0	0	0	0	0	0	0	0	0	0	0	0	0	0	0	0	0	0
ASV1128	0	0	0	0	0	0	0	0	0	0	0	0	0	0	68	0	0	0	0	0	0	0	0	0	0	0	0	0	0	0	0	0	0	0	0	0	0	0	0	0	0	0	0	0	0	0	0	0	0
ASV1129	0	0	0	0	0	0	0	0	0	0	0	0	0	0	0	0	3	0	0	0	0	0	0	0	1	0	0	0	0	0	0	0	0	0	0	0	0	0	0	0	0	0	0	0	0	0	0	0	0
ASV1130	0	0	0	0	0	0	0	0	0	0	0	0	0	0	0	0	0	0	0	0	0	0	0	0	0	0	0	0	0	0	0	0	0	0	0	0	0	0	0	0	0	0	0	0	0	0	0	0	0
ASV1131	0	0	0	0	0	0	0	0	0	0	0	0	0	7	0	48	0	0	0	0	0	0	0	0	0	0	0	0	0	0	0	0	0	0	0	0	4	0	0	0	0	0	0	0	0	186	0	106	0
ASV1132	0	0	0	0	0	0	0	0	0	0	0	0	0	0	0	0	0	0	0	0	0	0	0	0	0	0	0	0	0	0	0	0	0	0	0	0	0	0	0	0	0	0	0	0	0	0	0	0	0
ASV1133	0	0	0	0	0	0	0	0	0	0	0	0	0	0	0	0	0	0	0	0	0	0	0	0	0	0	0	0	0	0	0	0	0	0	0	0	0	0	0	0	0	0	0	0	0	0	0	0	0
ASV1134	0	0	9	0	0	0	0	0	0	0	0	0	0	0	0	0	0	0	0	0	0	0	0	0	0	0	0	0	0	0	0	0	0	0	0	0	0	0	0	0	0	0	0	0	0	0	0	0	0
ASV1135	0	0	0	0	0	0	0	0	0	0	0	3	0	0	0	0	0	0	0	0	0	0	0	0	0	0	0	0	0	5	0	0	0	0	0	0	0	0	0	0	0	0	5	0	85	0	0	0	0
ASV1136	0	0	0	0	0	0	0	70	0	0	0	0	0	0	22	0	0	0	0	0	85	0	0	0	5	0	0	0	89	0	0	0	0	0	0	0	0	37	0	0	0	0	1	0	0	0	0	0	0
ASV1137	0	0	0	0	0	0	0	1	0	0	0	0	0	0	0	0	0	0	0	0	0	2	0	0	0	0	0	0	0	0	0	0	0	0	0	0	0	0	0	0	0	0	0	0	0	0	0	0	0
ASV1138	0	0	0	0	0	0	0	1	0	0	0	0	0	0	0	0	0	0	0	0	0	0	0	0	0	0	0	0	0	0	0	0	0	0	0	0	0	5	0	0	0	0	0	0	0	0	0	0	0
ASV1139	0	0	0	0	0	0	0	0	0	0	0	0	0	0	0	0	473	0	0	0	0	0	0	0	0	0	0	0	0	0	0	0	0	0	0	0	0	0	0	0	0	0	0	0	0	0	0	0	0
ASV1140	0	0	0	0	0	0	0	0	0	0	0	0	0	0	0	0	18	0	0	0	0	4	0	0	0	0	0	0	0	0	0	0	0	0	0	0	0	0	0	0	0	0	0	0	0	0	0	0	0
ASV1141	0	0	0	0	0	0	0	0	0	0	0	0	0	0	0	0	0	0	0	0	0	0	0	0	0	0	0	0	0	0	0	0	0	0	0	0	0	0	0	0	0	0	0	0	0	0	0	0	0
ASV1142	0	0	0	0	0	0	13	0	0	0	0	0	0	0	0	0	0	0	0	0	0	0	0	0	0	0	0	86	0	0	0	0	0	0	0	0	0	0	0	0	0	0	0	0	0	0	94	0	0
ASV1143	0	0	0	0	0	0	0	0	0	0	0	17	0	0	0	0	0	0	0	0	0	0	0	0	0	0	0	0	0	0	0	0	0	0	0	0	0	0	0	0	0	0	0	0	0	0	0	0	0
ASV1144	0	0	0	0	0	0	0	0	0	0	0	0	0	0	0	0	0	0	0	0	0	0	0	0	0	0	0	0	0	0	0	0	0	0	0	0	0	0	0	0	0	0	0	0	19	0	0	0	0
ASV1145	0	0	0	0	0	0	0	0	0	0	0	0	0	0	0	0	0	0	0	0	0	0	0	0	0	0	0	0	0	0	0	0	0	0	0	0	0	0	0	0	0	0	0	0	0	0	0	0	0
ASV1146	0	0	0	0	0	0	12	0	0	0	0	0	0	0	0	0	0	0	0	0	0	0	0	0	0	0	0	0	0	0	0	0	0	0	0	0	0	0	0	0	0	0	0	0	0	0	146	0	0
ASV1147	0	0	0	0	0	0	0	0	1	0	0	15	4	0	0	0	8	0	0	6	0	0	0	0	2	0	0	0	0	11	0	0	0	0	0	0	0	0	0	0	0	0	0	0	35	0	0	0	0
ASV1148	0	0	0	0	0	0	0	0	0	0	0	0	0	0	0	0	0	0	0	0	0	0	0	0	0	0	0	0	0	0	0	0	0	4	0	1	0	0	0	0	0	0	0	0	0	0	0	0	0
ASV1149	0	0	0	0	0	0	0	0	0	0	0	0	0	0	0	0	0	0	0	0	0	0	0	0	0	0	0	0	0	0	0	0	0	0	37	0	0	0	0	0	0	0	0	0	0	0	0	0	0
ASV1150	0	0	0	0	0	0	0	0	0	0	0	0	0	0	0	0	0	0	0	0	0	0	0	0	0	0	0	0	0	0	0	0	0	0	0	0	0	0	0	0	0	0	0	10	0	0	0	0	28
ASV1151	0	0	0	0	0	0	4	0	0	0	0	0	0	0	0	0	0	0	0	0	0	0	0	0	0	0	0	22	0	0	0	0	0	0	0	0	0	0	0	0	0	0	0	0	0	0	5	0	0
ASV1152	0	0	0	0	0	0	0	92	6	0	0	0	0	0	0	0	0	0	0	0	93	0	0	0	7	0	0	9	0	0	9	0	0	0	0	0	0	119	0	0	0	0	1	0	0	0	2	0	0
ASV1153	0	0	0	0	0	0	0	0	0	0	0	0	0	0	0	0	1	0	0	0	0	0	0	0	0	0	0	0	0	0	0	0	0	0	0	0	0	0	0	0	0	0	0	0	0	0	0	0	1
ASV1154	0	0	0	0	0	0	0	0	0	0	0	0	0	0	0	0	0	0	0	0	0	0	0	0	0	0	0	0	0	0	0	0	0	0	0	0	0	0	0	0	0	0	0	0	0	0	0	0	0
ASV1155	12	0	2	0	0	0	0	0	0	0	0	0	0	0	0	0	0	0	0	0	0	0	0	0	0	0	0	0	0	0	0	0	0	0	0	0	0	0	0	0	0	0	0	24	0	0	0	0	0
ASV1156	0	0	0	0	0	0	0	0	0	0	0	0	0	0	0	0	0	0	0	0	0	0	0	0	0	0	0	1	0	0	0	0	0	0	0	0	0	0	0	76	0	0	0	0	0	0	0	0	0
ASV1157	0	0	0	0	0	0	0	0	0	0	0	0	0	0	0	0	0	0	0	0	0	0	0	0	0	0	0	0	0	0	0	0	0	0	0	0	0	0	0	0	0	0	0	0	0	0	0	0	0
ASV1158	0	0	1	0	0	0	0	0	0	0	0	0	0	12	0	0	4	0	0	0	0	0	0	0	0	0	0	0	0	0	0	0	0	0	0	0	0	0	0	0	0	0	0	0	0	0	0	0	28
ASV1159	0	0	0	0	0	0	0	0	0	0	0	0	0	0	0	0	0	0	0	0	0	0	0	3	0	0	15	0	0	0	0	0	0	0	0	0	0	0	0	0	0	0	0	0	0	0	0	0	0
ASV1160	0	0	0	0	0	0	0	0	0	0	0	0	0	0	0	0	0	0	0	192	0	0	0	0	0	0	0	0	0	0	0	0	0	4	0	0	0	0	0	0	0	0	4	0	0	0	0	0	0
ASV1161	0	0	0	0	0	0	0	0	0	0	0	0	0	0	0	0	0	0	0	10	0	0	0	0	0	0	0	0	0	0	0	0	0	0	0	0	0	0	0	0	0	0	0	0	0	0	0	0	0
ASV1162	0	0	0	0	0	0	0	0	0	0	0	0	0	2	0	0	0	0	0	0	0	0	0	0	0	0	0	0	0	0	0	0	0	0	0	0	0	0	0	0	0	0	0	0	0	0	0	0	0
ASV1163	0	0	0	0	0	0	0	0	0	0	0	0	0	0	0	0	0	0	0	260	0	0	0	0	0	0	0	0	0	0	0	0	0	0	0	0	0	0	0	0	0	0	0	0	0	0	0	0	0
ASV1164	0	0	0	0	0	0	0	0	0	0	0	0	0	0	0	0	0	0	0	0	0	0	0	0	0	0	0	0	0	0	0	0	0	0	0	0	0	4	0	0	0	0	0	0	0	0	0	0	0
ASV1165	0	0	0	0	0	19	3	3	14	0	0	3	0	2	0	0	0	0	0	0	0	1	0	0	17	0	0	0	0	9	0	3	0	0	0	0	0	4	0	0	0	0	15	0	13	0	36	0	0
ASV1166	0	0	0	0	0	0	0	2	0	0	0	2	0	0	0	0	0	0	0	0	0	0	0	0	0	0	0	0	0	0	0	0	0	0	0	0	0	0	0	0	0	0	0	8	0	0	0	0	0
ASV1167	0	0	0	0	0	0	0	2	0	0	0	1	0	0	0	0	0	0	0	0	0	0	0	0	0	0	0	0	0	0	0	0	0	0	0	0	0	0	0	0	0	0	0	0	0	0	0	0	0
ASV1168	0	0	0	0	0	0	0	0	0	0	0	0	0	0	0	0	0	4	0	0	0	0	0	0	0	0	0	0	0	0	0	0	0	0	0	0	0	0	0	0	0	0	0	0	0	0	0	0	0
ASV1169	0	0	0	0	0	0	0	0	0	0	0	0	0	0	0	0	0	0	0	0	0	0	0	0	0	0	0	0	0	0	0	0	0	0	0	0	0	0	0	0	0	0	0	0	0	0	0	0	0
ASV1170	0	0	0	0	0	0	5	66	9	0	0	0	0	0	0	0	0	0	0	0	95	0	0	0	11	2	0	0	0	0	0	0	0	0	0	0	0	41	0	0	0	0	0	0	0	0	3	0	0
ASV1171	0	0	0	0	0	0	0	0	0	0	0	0	0	0	0	0	3	0	0	0	0	0	0	0	3	0	0	0	0	0	0	0	0	0	0	0	0	0	0	0	0	0	0	0	0	0	0	0	21
ASV1172	0	0	0	0	0	0	0	0	0	0	0	0	0	0	0	0	0	0	0	0	0	0	0	0	0	0	0	0	0	0	0	0	0	0	0	0	0	0	0	0	0	0	0	0	0	0	0	0	0
ASV1173	0	0	4	0	0	0	0	0	0	0	0	0	0	108	0	0	0	0	0	0	0	0	0	0	0	0	0	0	0	0	0	0	0	0	0	0	0	0	0	0	0	0	0	0	0	0	0	0	0
ASV1174	0	0	0	0	0	60	0	11	80	0	0	1	0	0	0	0	1	0	0	0	0	0	0	0	130	24	0	0	0	0	0	0	0	0	0	0	0	20	0	0	0	0	22	0	0	0	0	0	0
ASV1175	0	0	0	0	0	0	0	0	0	0	0	6	0	0	0	0	0	0	0	0	0	0	0	3	0	0	1	0	0	0	0	0	0	0	0	0	0	3	0	0	0	0	0	0	65	0	0	0	0
ASV1176	0	0	0	0	0	0	0	1	0	0	0	0	0	0	2	0	0	0	0	0	0	0	0	0	0	0	0	0	0	0	0	0	0	0	0	0	0	0	0	0	0	0	0	0	0	0	0	0	0
ASV1177	0	0	0	0	0	0	0	0	3	0	0	3	0	0	0	0	290	0	0	0	0	3	0	0	0	0	0	0	0	0	0	0	0	0	0	0	0	1	0	0	0	0	0	0	0	0	0	0	0
ASV1178	0	0	0	0	0	0	0	0	0	0	0	0	0	0	0	0	0	0	0	71	0	0	0	0	0	0	0	0	0	0	0	0	0	0	0	0	0	0	0	0	0	0	0	0	0	0	0	0	0
ASV1179	0	0	0	0	0	280	0	3	32	0	0	0	0	0	0	0	0	0	0	0	2	0	0	0	0	64	0	0	0	0	0	0	0	0	0	0	0	10	0	0	0	0	27	0	0	0	0	0	0
ASV1180	0	0	0	0	0	236	0	3	33	0	0	0	0	0	0	0	0	0	0	0	0	0	0	0	6	46	0	0	0	0	0	0	0	0	0	0	0	14	0	0	0	0	19	0	0	0	0	0	0
ASV1181	0	0	0	0	0	0	0	0	3	0	0	0	0	3	0	0	0	0	0	0	0	0	0	0	0	0	0	0	0	0	0	0	0	0	0	0	0	2	0	45	0	0	3	0	0	0	0	0	0
ASV1182	0	0	0	0	0	0	0	0	0	0	0	0	0	0	0	0	0	0	0	0	0	0	0	0	0	0	0	0	0	0	0	0	0	0	0	0	0	0	0	0	0	0	0	0	0	0	0	0	0
ASV1183	0	0	0	0	0	0	0	0	0	0	0	0	0	0	0	0	0	0	0	0	0	0	0	0	0	0	0	0	0	0	0	0	0	0	0	0	0	0	0	0	0	0	0	0	0	0	0	0	0
ASV1184	0	0	0	0	0	0	0	0	0	0	0	6	0	0	0	0	12	0	0	0	0	0	0	0	0	0	0	0	0	0	0	0	0	0	0	0	0	1	0	0	0	0	0	3	0	0	0	0	0
ASV1185	0	0	0	0	0	0	0	0	0	0	0	0	0	0	0	0	0	0	0	0	0	0	0	0	0	0	0	0	0	0	0	0	0	0	0	0	0	0	0	0	0	0	0	0	0	0	0	0	0
ASV1186	0	0	0	0	0	0	0	0	0	0	0	0	0	0	0	0	0	0	0	0	0	0	0	0	0	0	0	0	0	0	0	0	0	0	0	0	0	0	0	0	0	0	0	0	0	0	0	0	0
ASV1187	0	0	0	0	0	0	0	0	1	0	0	1	0	0	5	0	4	0	0	0	0	0	0	0	0	0	0	0	0	1	0	0	0	0	0	0	0	0	0	0	0	0	0	0	1	0	0	0	3
ASV1188	0	0	0	0	0	0	0	0	0	0	0	1	0	0	0	0	99	0	0	0	0	37	0	0	0	0	0	0	0	0	0	0	0	0	0	0	0	0	0	0	0	0	0	0	0	0	0	0	0
ASV1189	0	0	0	0	0	8	0	6	13	0	0	0	0	0	0	0	0	0	0	0	0	0	0	0	14	11	0	0	0	0	0	0	0	0	0	0	0	10	0	0	0	0	5	0	0	0	0	0	0
ASV1190	0	0	0	0	0	0	0	6	7	0	0	0	0	0	0	0	0	0	0	15	0	0	0	0	9	0	3	5	0	0	0	0	0	6	0	0	0	7	0	0	0	0	0	0	0	0	0	0	11
ASV1191	0	0	0	0	0	0	0	0	0	0	0	0	0	0	0	0	0	0	0	0	0	0	0	0	0	0	0	0	0	0	0	0	0	0	0	0	0	0	0	0	0	0	0	0	0	0	0	0	0
ASV1192	0	0	0	0	0	0	0	0	0	0	0	0	0	0	0	0	0	0	0	0	0	0	0	0	0	0	0	0	0	0	0	0	0	0	0	0	0	0	0	0	0	0	0	0	0	0	0	0	0
ASV1193	0	0	0	0	0	0	0	0	0	0	0	0	0	0	0	0	0	0	0	0	0	0	0	0	0	0	0	0	0	0	0	0	0	0	0	0	0	0	0	0	0	0	0	0	0	0	0	0	0
ASV1194	0	0	0	0	0	0	4	0	0	0	0	3	0	0	0	0	0	0	0	46	0	0	0	0	0	0	0	0	0	0	0	0	0	0	0	0	0	0	0	0	0	0	0	0	0	0	0	0	9
ASV1195	0	0	0	0	0	0	0	0	0	0	0	0	0	0	0	0	0	0	0	0	0	0	0	0	0	0	0	0	0	0	0	0	0	0	0	0	0	0	0	0	0	0	0	0	0	0	0	0	0
ASV1196	0	0	0	0	0	0	0	0	0	0	0	2	0	0	0	0	0	0	0	0	0	0	0	0	0	0	0	0	0	0	0	0	0	0	0	0	0	0	0	0	0	0	0	0	0	0	0	0	0
ASV1197	0	0	0	0	0	0	0	0	0	0	0	0	0	0	0	0	0	0	0	0	0	0	0	0	0	0	0	0	0	0	0	0	0	0	0	0	0	0	0	0	0	0	0	0	0	0	0	0	0
ASV1198	0	0	0	0	0	0	0	0	0	0	0	0	0	0	0	0	0	0	0	0	0	0	0	0	0	0	0	0	0	0	0	0	0	0	0	0	0	0	0	0	0	0	0	0	0	0	0	0	0
ASV1199	0	0	0	0	0	47	0	0	6	0	0	0	0	0	0	0	0	0	0	0	0	0	0	0	0	2	0	0	0	0	0	0	0	3	0	0	0	1	0	0	0	0	0	0	0	0	0	0	0
ASV1200	0	0	0	0	0	33	0	17	44	0	0	0	0	0	0	0	1	0	0	0	0	0	0	0	87	17	0	0	0	0	0	0	0	0	0	0	0	26	0	0	0	0	23	0	0	0	0	0	0
ASV1201	0	0	0	0	0	0	2	0	0	0	0	0	0	0	0	0	0	0	0	0	0	0	0	0	0	0	0	0	0	0	0	0	0	0	0	0	0	0	0	0	0	0	0	0	0	0	2	0	0
ASV1202	0	0	0	0	0	0	0	0	0	0	0	0	0	0	0	0	0	0	0	0	0	0	0	0	0	0	0	0	0	0	0	0	0	0	0	0	0	0	0	0	0	0	0	0	0	0	0	0	19
ASV1203	0	0	0	0	0	0	0	0	0	0	0	0	0	0	0	0	0	0	0	0	0	0	0	0	0	0	0	0	0	0	0	0	0	0	0	0	0	0	0	0	0	0	0	0	0	0	0	0	0
ASV1204	0	0	0	0	0	1	0	0	5	0	0	0	0	0	0	0	0	0	0	0	0	0	0	0	3	3	0	0	0	0	0	0	0	0	0	0	0	3	0	0	0	0	0	0	0	0	0	0	0
ASV1205	0	0	0	0	0	0	3	0	0	0	0	0	0	0	0	0	0	0	0	12	0	0	0	0	0	0	0	0	0	0	0	0	0	0	0	0	0	0	0	0	0	0	0	0	0	0	0	0	0
ASV1206	0	0	0	0	0	0	0	0	0	0	0	0	1	0	0	0	0	0	0	3	0	0	0	0	0	0	0	0	0	3	0	0	0	0	0	0	0	0	0	17	0	0	0	0	8	0	0	0	0
ASV1207	0	0	0	0	0	0	0	0	0	0	0	0	0	0	0	0	0	0	0	0	0	0	0	0	0	0	0	0	0	0	0	0	0	0	0	0	0	0	0	0	0	0	0	0	0	0	0	0	0
ASV1208	0	0	17	0	0	0	0	0	0	0	0	9	0	0	0	0	0	0	0	0	0	0	0	0	0	0	0	0	0	0	0	0	0	0	0	0	0	0	0	0	0	0	0	2	0	0	0	0	0
ASV1209	0	0	0	0	0	44	0	4	4	0	0	0	0	0	0	0	0	0	0	0	0	0	2	0	1	8	0	0	0	0	0	0	0	0	0	0	0	4	0	0	0	0	3	0	2	0	0	0	0
ASV1210	0	0	0	0	0	21	0	12	32	0	0	0	0	0	0	0	0	0	0	0	0	0	0	0	19	24	0	0	0	0	0	0	0	0	0	0	0	22	0	0	0	0	13	0	0	0	0	0	0
ASV1211	0	0	0	0	0	0	0	0	0	0	0	0	0	0	0	0	0	0	0	0	0	0	0	0	0	0	0	0	0	0	0	0	0	0	0	0	0	0	0	0	0	0	0	0	0	0	0	0	0
ASV1212	0	0	0	0	0	0	0	0	0	0	0	0	0	0	4	0	0	0	0	0	0	0	0	0	0	0	0	0	16	17	0	0	0	2	0	0	0	0	0	0	0	0	0	0	0	0	0	0	0
ASV1213	0	0	0	0	0	0	0	0	0	0	0	0	0	0	0	0	0	0	0	0	0	0	0	0	0	0	0	0	0	0	0	0	0	0	0	0	0	0	0	0	0	0	0	1	0	0	0	0	48
ASV1214	0	0	0	0	0	0	0	0	0	0	0	0	0	0	0	0	0	0	0	0	0	0	0	0	0	0	0	0	0	0	0	0	0	0	0	0	0	0	0	0	0	0	0	0	0	0	0	0	0
ASV1215	0	0	0	0	0	4	0	6	10	0	0	0	0	0	0	0	0	0	0	0	0	0	0	0	47	0	0	0	0	0	0	29	0	0	0	0	0	17	0	0	0	0	6	0	0	0	0	0	0
ASV1216	0	0	0	0	0	0	0	0	0	0	0	0	0	0	0	0	0	0	0	0	0	0	0	0	3	0	0	0	0	0	0	0	0	0	0	0	0	0	0	0	0	0	0	0	0	0	0	0	0
ASV1217	0	0	0	0	0	0	0	0	0	0	0	0	0	0	0	0	0	0	0	0	0	0	0	0	0	0	0	0	0	0	0	0	0	0	0	0	0	0	0	0	0	0	0	3	0	0	0	0	30
ASV1218	0	0	0	0	0	0	0	0	0	0	0	0	0	0	0	0	0	0	0	0	0	0	0	0	0	0	0	0	0	0	0	0	0	0	0	0	0	0	0	0	0	0	0	0	0	0	0	0	0
ASV1219	0	0	0	0	0	0	0	0	0	0	0	1	0	0	0	0	0	0	0	0	0	0	0	0	1	0	40	0	0	0	0	0	0	2	0	0	0	0	0	0	0	0	5	0	0	0	0	0	0
ASV1220	0	0	0	0	0	0	0	0	0	0	0	0	0	0	0	0	0	0	12	0	0	0	0	0	0	0	0	0	0	0	0	0	0	0	0	0	0	0	0	0	0	0	0	0	0	8	0	0	0
ASV1221	0	0	7	0	0	0	0	0	0	0	0	0	0	57	0	0	0	0	0	0	0	0	0	0	0	0	0	0	0	0	0	0	0	0	0	0	0	0	0	98	0	0	0	0	0	0	0	0	0
ASV1222	0	0	0	0	0	0	0	19	17	0	0	0	0	0	0	0	0	0	0	0	4	0	0	0	89	7	0	0	0	0	0	131	0	0	0	0	0	18	0	3	0	0	0	0	50	0	0	0	0
ASV1223	0	0	0	0	0	0	0	0	0	0	0	0	0	6	0	0	0	0	0	0	0	0	0	0	0	0	0	0	0	0	0	0	0	0	0	0	0	0	0	0	0	0	0	0	0	0	0	0	0
ASV1224	0	288	0	0	0	0	0	0	0	0	0	0	0	0	0	118	0	0	0	0	0	0	0	0	0	0	0	0	0	0	0	0	0	0	0	0	0	0	0	0	0	0	0	0	0	0	0	6	0
ASV1225	0	0	0	0	0	0	0	0	0	0	0	0	0	0	0	0	0	0	0	0	0	14	0	0	0	0	0	0	0	0	0	0	0	0	0	0	0	0	0	0	0	0	0	0	0	0	0	0	0
ASV1226	0	0	0	0	0	0	0	4	0	0	0	0	0	0	0	0	0	0	0	0	0	0	0	0	0	0	1	0	0	0	0	0	0	0	0	0	0	0	0	0	0	0	0	0	0	0	0	0	0
ASV1227	0	0	0	0	0	0	0	0	0	0	0	5	0	0	0	0	0	0	0	0	0	0	0	0	2	0	0	0	0	0	0	0	0	0	0	0	0	0	0	0	0	0	0	1	1	0	0	0	0
ASV1228	0	0	0	0	0	0	0	0	0	0	0	0	0	0	0	0	0	0	0	0	0	0	0	0	0	0	0	0	0	0	0	0	0	0	0	0	0	0	0	0	0	0	0	0	0	0	0	0	0
ASV1229	0	0	0	0	0	0	0	7	0	0	0	0	0	0	0	0	0	0	0	0	0	10	0	0	0	0	0	0	0	0	0	0	0	0	0	0	0	0	0	0	0	0	0	0	0	0	0	0	0
ASV1230	0	0	0	0	0	0	0	0	0	0	0	0	0	0	0	0	0	0	0	0	0	0	0	0	0	0	0	0	0	0	0	0	0	0	34	0	0	0	0	0	0	0	0	0	0	0	0	0	0
ASV1231	0	0	0	0	0	0	0	0	0	0	0	6	5	0	0	103	0	0	0	0	0	0	0	0	0	0	0	0	0	21	0	2	0	0	0	0	38	0	0	0	0	0	0	0	24	0	0	0	0
ASV1232	3	0	0	0	0	0	0	0	0	0	0	0	0	0	0	0	0	0	0	0	0	0	2	0	0	0	0	0	0	0	0	0	0	0	0	44	0	0	0	0	0	0	0	0	0	0	0	0	0
ASV1233	0	0	0	0	0	0	0	0	0	0	0	0	0	0	0	0	0	0	0	0	0	0	0	0	0	0	0	0	0	0	0	0	0	7	0	0	0	0	0	0	0	0	0	0	0	0	0	0	0
ASV1234	0	0	0	0	0	17	0	30	26	0	0	0	0	0	0	0	2	0	0	2	0	0	0	0	65	11	0	0	0	0	0	0	0	0	0	0	0	20	0	0	0	0	12	0	0	0	0	0	0
ASV1235	0	0	0	0	0	0	0	0	2	0	0	0	0	0	0	0	0	0	0	0	0	0	0	0	3	0	0	0	0	0	0	0	0	0	0	0	0	3	0	0	0	0	0	0	0	0	0	0	0
ASV1236	0	0	0	0	0	0	0	0	0	0	0	2	0	0	0	0	0	0	0	0	0	0	0	0	0	0	0	0	0	0	0	0	0	0	0	0	0	0	0	0	0	0	0	1	0	0	0	0	24
ASV1237	0	0	0	0	0	0	0	0	0	0	0	0	0	0	0	0	0	0	0	0	0	0	0	0	0	0	0	59	0	0	36	0	0	0	0	0	0	0	0	0	0	0	0	0	0	0	8	0	0
ASV1238	0	0	0	0	0	0	0	0	0	0	0	0	0	0	0	0	0	0	0	0	0	0	0	0	0	0	0	0	0	0	0	0	0	0	0	0	0	0	0	0	0	0	0	0	0	0	0	0	0
ASV1239	0	0	0	0	0	0	0	0	0	0	0	0	0	0	0	0	0	0	0	0	0	0	0	0	0	0	0	0	0	0	0	0	0	0	0	0	0	0	0	0	0	0	0	0	0	0	0	0	0
ASV1240	0	0	0	0	0	0	0	9	5	0	0	0	0	0	0	0	0	0	0	15	0	0	0	0	12	5	0	0	0	0	0	0	0	0	0	0	0	20	0	0	0	0	2	0	0	0	0	0	0
ASV1241	0	0	0	0	0	0	0	0	0	0	0	0	0	0	24	18	0	0	0	0	0	0	0	0	0	0	0	0	11	0	0	0	0	0	0	0	8	0	0	0	0	0	0	0	0	186	0	106	0
ASV1242	0	0	0	0	0	0	6	0	0	0	0	0	0	5	0	0	0	0	0	1	0	0	0	0	0	0	0	0	0	0	0	0	0	0	0	0	0	0	0	0	0	0	0	0	0	0	20	0	0
ASV1243	0	0	0	0	0	0	0	0	0	0	0	0	0	7	0	0	0	0	0	0	0	0	0	0	0	0	0	0	0	0	0	0	0	0	0	0	0	0	0	0	0	0	0	0	0	0	0	0	0
ASV1244	0	11	0	0	0	0	0	0	0	0	0	11	0	0	0	0	0	0	0	0	0	0	0	0	0	0	0	0	0	33	0	0	0	0	0	0	7	0	0	0	0	0	0	0	30	1	0	184	0
ASV1245	0	0	0	0	0	0	0	51	7	0	0	0	0	0	0	0	1	0	0	4	55	0	0	0	4	1	0	27	0	0	0	0	0	0	0	0	0	42	0	0	0	0	1	0	0	2	30	0	0
ASV1246	0	0	0	0	0	0	0	2	0	0	0	0	0	0	0	0	0	0	0	0	0	0	0	0	0	0	0	0	0	0	0	0	0	0	0	0	0	0	0	0	0	0	0	0	0	0	0	0	0
ASV1247	0	0	0	0	0	0	0	0	4	0	0	0	0	48	0	0	0	0	0	0	0	0	0	0	0	0	0	0	0	0	0	0	0	0	0	0	0	0	0	0	0	0	0	0	0	0	0	0	0
ASV1248	0	0	0	0	0	0	0	0	0	0	0	0	0	0	0	0	0	0	0	0	0	0	0	0	0	0	96	0	0	0	0	0	0	5	0	0	0	0	0	0	0	0	45	0	0	0	0	0	0
ASV1249	0	0	0	0	0	0	0	0	0	0	0	0	0	0	0	0	0	0	0	0	0	0	0	0	0	0	0	0	0	0	0	0	0	0	0	0	0	0	0	0	0	0	0	0	0	0	0	0	0
ASV1250	0	0	0	0	0	0	0	0	0	0	0	11	6	0	0	0	0	0	0	10	0	0	0	0	0	0	0	0	0	37	0	0	0	0	0	0	0	0	0	0	0	0	0	0	52	0	0	0	0
ASV1251	0	0	0	0	0	0	0	3	0	0	0	0	0	0	0	0	0	0	0	0	0	0	0	0	0	0	0	0	0	0	0	0	0	0	0	0	0	0	0	0	0	0	0	0	0	0	0	0	0
ASV1252	0	0	0	0	0	0	0	0	0	0	0	0	0	0	0	0	0	0	0	69	0	0	0	0	0	0	0	0	0	0	0	0	0	0	0	0	0	0	0	0	0	0	0	0	0	0	0	0	0
ASV1253	0	0	0	0	0	0	0	0	0	0	0	0	0	0	0	0	0	0	0	0	0	0	0	0	0	0	0	0	0	0	0	0	0	0	0	0	0	0	0	0	0	0	0	0	0	0	0	0	0
ASV1254	0	0	0	0	0	0	0	0	0	0	0	0	0	0	0	0	0	0	0	0	0	0	0	0	0	0	0	0	0	0	0	0	0	0	0	0	0	0	0	0	0	0	0	8	0	0	0	0	19
ASV1255	0	0	0	0	0	0	0	0	0	0	0	0	0	0	0	0	0	0	0	0	0	0	0	0	0	0	0	0	0	0	0	0	0	0	0	0	0	0	0	0	0	0	0	0	0	0	0	0	0
ASV1256	6	0	0	0	0	0	0	0	0	0	0	1	0	0	0	0	0	0	0	0	0	0	0	0	0	0	0	0	0	0	0	0	0	0	0	0	0	0	0	0	0	0	0	18	0	0	0	0	0
ASV1257	0	0	0	0	0	0	0	4	0	0	0	0	0	0	0	0	0	0	0	0	6	0	0	0	0	0	0	0	0	0	0	0	0	0	0	0	0	22	0	0	0	0	1	0	0	0	0	0	0
ASV1258	0	0	0	0	0	0	0	0	0	0	0	0	0	0	0	0	0	1	0	0	0	0	0	0	0	0	0	0	0	0	0	0	0	0	0	0	0	0	0	0	0	0	0	0	0	0	0	0	0
ASV1259	0	0	0	1	0	0	0	0	0	0	0	0	0	0	0	0	0	0	0	0	0	0	0	0	0	0	0	0	0	0	0	239	0	0	0	0	0	0	0	0	0	0	0	0	0	0	0	0	0
ASV1260	0	0	0	0	0	13	0	19	39	0	0	0	0	0	0	0	0	0	0	0	0	5	0	3	85	7	1	0	0	0	0	0	0	0	0	0	0	28	0	0	0	0	4	0	0	0	0	0	0
ASV1261	0	0	0	0	0	0	0	0	4	0	0	0	0	0	0	0	0	0	0	0	0	0	0	0	0	0	0	0	0	0	0	0	0	0	0	0	0	0	0	0	0	0	3	0	0	0	0	0	0
ASV1262	0	0	0	0	0	0	0	0	0	0	0	0	0	0	0	0	0	0	0	0	0	0	0	0	0	0	0	0	0	0	0	0	0	0	0	0	0	0	0	0	0	0	0	0	0	0	0	0	0
ASV1263	0	0	3	0	0	0	0	0	0	0	0	0	0	55	0	0	0	0	0	0	0	0	0	0	0	0	0	0	0	0	0	0	0	0	0	0	0	0	0	81	0	0	0	0	0	0	0	0	0
ASV1264	0	0	0	0	0	0	0	0	0	0	0	0	0	0	0	0	7	0	0	0	0	0	0	0	0	0	0	0	0	0	0	0	0	0	0	0	0	0	0	0	0	0	0	0	0	0	0	0	0
ASV1265	0	0	0	0	0	0	0	0	0	0	0	0	0	0	0	0	0	0	0	0	0	0	0	0	0	0	38	0	0	0	0	0	0	0	0	0	0	0	0	0	0	0	0	0	0	0	0	0	0
ASV1266	0	0	0	0	0	0	0	0	0	0	0	0	0	0	0	0	0	0	0	0	0	0	0	0	0	0	0	0	0	0	0	0	0	0	0	0	0	0	0	0	0	0	0	0	0	0	0	0	0
ASV1267	0	0	0	0	0	0	0	0	0	0	0	0	0	0	0	0	19	0	0	0	0	16	0	0	0	0	0	0	0	0	0	0	0	0	0	0	0	0	0	0	0	0	0	0	0	0	0	0	0
ASV1268	0	0	0	0	0	0	0	0	0	0	0	0	0	0	0	0	0	0	0	413	0	0	0	0	0	0	0	0	0	0	0	0	0	0	0	0	0	0	0	0	0	0	0	0	0	0	0	0	0
ASV1269	0	0	0	0	0	0	0	0	0	0	0	0	0	0	0	0	0	0	0	0	0	0	0	0	0	0	0	0	0	0	0	0	0	0	0	0	0	0	0	0	0	5	3	0	0	0	0	0	0
ASV1270	0	0	0	0	0	0	0	0	1	0	0	0	0	0	0	0	0	0	0	0	0	0	0	0	0	0	0	0	0	0	0	0	0	0	0	0	0	0	0	0	0	0	0	0	0	0	0	0	0
ASV1271	0	0	0	0	0	0	0	0	0	0	0	0	0	0	0	0	0	0	0	2	0	0	0	0	0	0	0	0	0	0	0	0	0	10	0	0	0	0	0	0	0	0	0	0	0	0	0	0	0
ASV1272	0	0	0	0	0	0	0	0	0	0	0	0	0	0	0	0	0	0	0	0	0	0	0	0	0	0	0	0	0	0	0	0	0	0	0	0	0	0	0	0	0	0	0	0	0	0	0	0	0
ASV1273	0	0	0	0	0	0	0	0	0	0	0	0	0	0	0	0	0	0	0	0	0	0	0	0	0	0	0	0	0	0	0	0	0	0	0	0	0	0	0	0	0	0	0	0	0	0	0	0	0
ASV1274	0	0	0	0	0	6	0	4	17	0	0	0	0	0	0	0	0	0	0	8	1	0	0	1	138	0	0	0	0	0	0	0	0	0	0	0	0	13	0	0	0	0	1	0	0	0	0	0	0
ASV1275	0	0	0	0	0	0	0	0	0	0	0	0	0	0	0	0	12	0	0	0	0	15	0	0	0	0	0	0	0	0	0	0	3	0	0	0	0	0	0	0	0	0	0	0	0	0	0	0	0
ASV1276	0	0	0	0	0	0	0	0	0	0	0	0	0	0	0	0	0	0	0	0	0	0	0	0	0	0	0	0	0	14	0	0	0	0	0	0	0	0	0	7	0	0	3	0	7	0	0	0	0
ASV1277	0	0	0	0	0	0	0	0	0	0	0	0	0	0	0	0	0	0	0	0	0	0	0	0	0	0	0	0	0	0	0	0	0	0	0	0	0	0	0	0	0	0	0	0	0	0	0	0	0
ASV1278	0	0	0	0	0	0	0	0	0	0	0	0	0	0	0	0	0	0	0	0	0	0	0	0	0	0	0	0	0	0	0	0	0	0	0	0	0	0	0	0	0	0	0	0	0	0	0	0	0
ASV1279	0	0	0	0	0	0	0	0	0	0	0	0	0	0	0	0	0	0	0	0	0	0	0	0	0	0	0	0	0	0	0	0	0	0	0	0	0	0	0	0	0	0	0	0	0	0	0	0	0
ASV1280	0	0	0	0	0	0	0	0	0	0	0	0	0	0	0	0	3	0	0	0	0	0	0	0	0	0	0	0	0	0	0	0	0	0	0	0	0	3	0	0	0	0	0	0	0	0	0	0	0
ASV1281	0	0	0	0	0	196	0	5	40	0	0	1	0	0	0	0	0	0	0	0	1	0	0	0	0	71	0	0	0	0	0	0	0	0	0	0	0	19	0	0	0	0	23	0	0	0	0	0	0
ASV1282	0	0	0	0	0	4	0	9	11	0	0	9	0	0	0	0	3	0	0	0	0	0	0	0	22	9	0	0	0	0	0	0	0	0	0	0	0	3	0	0	0	0	0	0	0	0	0	0	0
ASV1283	0	0	0	0	0	0	0	0	0	0	0	0	0	0	0	0	0	0	0	0	0	0	0	0	0	0	0	0	0	0	0	0	0	0	0	0	0	0	0	0	0	0	0	0	0	0	0	0	0
ASV1284	0	0	0	0	0	0	0	0	0	0	0	0	0	0	0	0	0	0	0	0	0	0	0	0	0	0	0	0	0	0	0	0	0	0	0	0	0	0	0	0	0	0	6	0	0	0	0	0	0
ASV1285	0	0	0	0	0	0	0	0	0	0	0	0	0	0	0	0	0	0	0	0	0	0	0	0	0	0	0	0	0	0	177	0	0	0	0	2	0	0	0	0	0	0	0	0	0	0	0	0	0
ASV1286	0	0	0	0	0	0	0	0	0	0	0	0	0	0	0	0	0	0	0	0	0	0	0	0	0	0	0	0	0	0	0	0	0	0	0	0	0	0	0	0	0	0	0	0	0	0	0	0	0
ASV1287	0	0	0	0	0	0	0	0	0	0	0	0	0	0	0	0	0	0	0	0	0	0	0	0	0	0	0	0	0	0	0	0	0	0	0	0	0	0	0	0	0	0	0	0	0	0	0	0	0
ASV1288	0	0	2	0	0	0	0	0	0	0	0	0	0	47	0	0	0	0	0	0	0	0	0	0	0	0	0	0	0	0	0	0	0	0	0	0	0	0	0	0	0	0	0	0	0	0	0	0	0
ASV1289	0	0	0	0	0	0	0	0	0	0	0	0	0	0	16	0	0	0	0	0	0	0	0	0	0	0	0	0	0	70	0	0	0	0	0	0	0	0	0	0	0	0	0	0	40	0	0	0	0
ASV1290	0	0	0	0	0	0	0	0	0	0	0	0	0	0	0	0	0	0	0	0	0	0	0	0	0	0	0	0	0	0	0	0	0	0	0	0	0	0	0	406	0	0	0	0	0	0	0	0	0
ASV1291	0	0	0	0	0	0	0	0	0	0	1	3	0	0	0	0	218	5	0	0	0	2	0	0	0	0	0	0	0	10	0	0	0	0	0	0	0	0	0	0	0	0	0	0	28	0	0	0	0
ASV1292	0	0	0	0	0	0	0	0	0	0	0	2	0	0	0	0	0	0	0	0	0	0	0	0	0	0	0	0	0	0	0	0	0	0	0	0	0	0	0	0	0	0	0	0	0	0	0	0	0
ASV1293	0	0	0	0	0	0	0	0	0	0	0	0	0	0	0	0	0	0	0	0	0	0	0	0	0	0	0	0	0	0	0	0	0	0	0	0	0	0	0	0	0	0	0	0	0	0	0	0	0
ASV1294	0	0	0	0	0	0	0	0	0	0	0	0	1	0	0	0	0	0	0	0	0	0	0	0	0	0	0	0	0	4	0	0	0	0	0	0	0	0	0	0	0	0	0	0	7	0	0	0	0
ASV1295	0	0	0	0	0	0	0	0	0	0	0	0	0	0	0	0	0	0	0	0	0	0	0	0	0	0	0	0	0	0	0	0	0	0	0	0	0	0	0	0	0	0	0	0	0	0	0	0	0
ASV1296	0	0	2	0	0	0	0	0	0	0	0	0	0	68	0	0	1	0	0	0	0	2	0	0	0	0	0	0	0	0	0	0	0	0	0	0	0	0	0	0	0	0	0	0	0	0	0	0	0
ASV1297	0	0	0	0	0	0	0	0	0	0	0	0	0	0	0	0	0	0	0	0	0	0	0	0	0	0	0	0	0	0	0	0	0	0	0	0	0	0	0	0	0	0	0	0	0	0	0	0	0
ASV1298	0	0	0	0	0	0	0	47	30	0	0	0	0	0	0	0	2	0	0	0	0	0	0	0	40	12	0	0	0	0	0	0	0	0	0	0	0	32	0	0	0	0	20	0	0	0	0	0	0
ASV1299	0	0	0	0	0	0	0	0	3	0	0	9	0	0	0	0	6	0	0	0	0	0	0	0	0	0	0	0	0	0	0	0	0	0	0	0	0	0	0	0	0	0	0	5	0	0	0	0	0
ASV1300	0	0	0	0	0	0	0	0	0	0	0	0	0	0	0	0	3	0	0	0	0	0	0	0	0	0	0	0	0	0	0	0	0	0	0	0	0	1	0	0	0	0	0	0	0	0	0	0	0
ASV1301	0	0	0	0	0	0	0	0	1	0	1	19	0	0	0	0	4	0	0	6	0	0	0	0	0	0	0	0	0	6	0	0	0	0	0	0	0	0	0	0	0	0	0	0	18	0	0	0	0
ASV1302	0	0	0	0	0	0	0	0	0	0	0	0	0	0	0	0	0	0	0	0	0	0	0	0	0	0	0	0	0	0	0	0	0	0	0	0	0	0	0	0	0	0	0	0	0	0	0	0	0
ASV1303	0	0	0	0	0	14	0	30	35	0	0	0	0	0	0	0	0	0	0	0	0	0	0	0	73	17	0	0	0	0	0	0	0	0	0	0	0	26	0	0	0	0	16	0	0	0	0	0	0
ASV1304	0	0	0	0	0	0	0	8	0	0	0	0	0	0	0	0	1	0	0	0	0	0	0	0	0	0	0	0	0	0	0	0	0	0	0	0	0	0	0	0	0	0	0	0	0	0	0	0	0
ASV1305	0	0	0	0	0	0	0	0	0	0	0	0	0	0	0	0	0	0	0	0	0	0	0	0	0	0	0	0	0	0	0	0	0	0	0	0	0	0	0	0	0	0	0	0	0	0	0	0	0
ASV1306	0	0	0	0	0	0	0	1	0	0	0	0	0	0	0	0	0	0	0	0	0	0	0	0	0	0	0	0	0	0	0	0	0	0	0	0	0	0	0	0	0	0	0	0	0	0	0	0	0
ASV1307	0	0	0	0	0	0	0	0	0	0	0	3	0	0	0	0	0	0	0	0	0	0	0	3	0	0	0	0	0	14	0	0	0	0	0	0	0	0	0	0	0	0	0	0	14	0	0	0	0
ASV1308	0	0	0	0	0	0	0	0	0	0	0	0	0	0	1	0	0	0	0	0	0	0	0	0	0	0	0	0	0	0	0	0	0	0	0	0	0	0	0	0	0	0	0	0	0	0	0	0	0
ASV1309	0	0	0	0	0	0	0	0	0	0	0	0	0	0	0	0	0	0	0	0	0	0	0	0	0	0	0	0	0	0	0	0	0	0	0	0	0	0	0	0	0	0	0	0	0	0	0	0	0
ASV1310	0	0	0	0	0	0	0	0	0	0	0	0	0	0	0	0	0	0	0	0	0	0	0	0	0	0	0	0	0	0	0	0	0	0	0	0	0	0	0	0	0	0	0	0	0	0	0	0	0
ASV1311	0	0	0	0	0	0	0	0	0	0	0	0	0	0	0	0	0	0	0	0	0	0	0	0	0	0	0	0	0	0	0	0	0	0	0	0	0	0	0	0	0	0	0	0	0	0	0	0	0
ASV1312	0	0	0	0	0	0	0	0	2	0	0	12	0	0	0	0	4	0	0	0	0	0	0	0	1	0	0	0	0	0	0	0	0	0	0	0	0	0	0	0	0	0	0	0	0	0	0	0	0
ASV1313	0	0	0	0	0	0	0	0	0	0	0	0	0	0	0	0	0	0	0	36	0	0	0	0	0	0	0	0	0	0	0	0	0	0	0	0	0	0	0	0	0	0	0	0	0	0	0	0	0
ASV1314	0	0	0	0	0	0	0	0	0	0	0	0	0	0	0	0	0	0	0	0	0	0	0	0	0	0	0	0	0	0	0	0	0	0	0	0	0	0	0	0	0	0	0	0	0	0	0	0	0
ASV1315	0	0	0	0	0	0	0	0	0	0	0	0	0	0	0	0	21	0	0	0	0	0	0	0	0	0	0	0	0	0	0	0	0	0	0	0	0	0	0	0	0	0	0	0	0	0	0	0	0
ASV1316	0	0	0	0	0	38	0	2	23	0	0	0	0	0	0	0	2	0	0	0	0	0	0	0	28	9	0	0	0	0	0	0	0	0	0	0	0	5	0	0	0	0	11	0	0	0	0	0	0
ASV1317	0	0	0	0	0	0	0	0	0	0	0	0	0	0	0	0	0	0	0	0	0	0	0	0	0	0	0	16	0	0	0	0	0	0	0	0	0	0	0	0	0	0	0	0	0	0	4	0	0
ASV1318	0	0	0	0	0	0	0	0	0	0	0	0	0	0	0	0	0	0	0	0	0	0	0	0	0	0	0	0	0	0	0	0	0	0	0	0	0	0	0	0	0	3	4	0	0	0	0	0	0
ASV1319	0	0	0	0	0	0	0	0	0	0	0	0	0	0	0	0	0	0	0	0	0	0	0	0	0	0	0	0	0	0	0	0	0	0	0	0	0	0	0	0	0	0	0	0	0	0	0	0	0
ASV1320	0	0	0	0	0	14	0	31	34	0	0	0	0	0	26	0	0	0	0	0	0	0	0	0	91	19	0	0	9	0	0	0	0	0	0	0	0	31	0	0	0	0	11	0	0	0	0	0	0
ASV1321	0	0	0	0	0	0	0	0	0	0	0	7	0	0	0	0	7	0	0	0	0	0	0	0	2	0	0	0	0	0	0	0	0	0	0	0	0	0	0	0	0	0	0	0	0	0	0	0	0
ASV1322	0	0	0	0	0	0	0	0	0	0	0	0	0	0	0	0	0	0	0	0	0	2	0	0	0	0	0	0	0	0	0	0	0	0	0	0	0	0	0	0	0	0	0	0	0	0	0	0	0
ASV1323	0	0	0	0	0	0	0	0	0	0	0	0	0	0	0	0	0	0	0	0	0	0	0	0	0	0	0	0	0	0	0	0	0	0	0	0	0	0	0	0	0	0	0	0	0	0	0	0	0
ASV1324	0	0	0	0	0	0	0	0	0	0	0	0	0	0	0	0	0	0	0	0	0	0	0	0	0	0	0	0	0	0	0	0	0	0	0	0	0	0	0	0	0	0	0	0	0	0	0	0	0
ASV1325	0	0	0	0	0	0	0	0	0	0	0	0	0	0	0	0	4	0	0	0	0	0	0	0	0	0	0	0	0	0	0	0	0	0	0	0	0	0	0	0	0	0	0	0	0	0	0	0	0
ASV1326	0	0	0	0	0	0	0	0	0	0	0	0	0	0	0	0	0	0	0	0	0	0	0	0	0	0	0	0	0	0	0	0	0	0	0	0	0	0	0	0	0	0	0	0	0	0	0	0	0
ASV1327	0	0	0	0	0	0	0	0	0	0	0	7	0	0	0	0	4	0	0	0	0	0	0	0	0	0	0	0	0	0	0	0	0	0	0	0	0	0	0	0	0	0	0	0	1	0	0	0	0
ASV1328	0	0	0	0	0	0	0	0	0	0	1	10	2	0	0	0	0	0	0	0	0	0	0	3	0	0	3	0	0	24	0	0	0	0	0	0	0	0	0	0	0	0	0	0	24	0	0	0	0
ASV1329	0	0	0	0	0	0	0	0	0	0	0	0	0	0	0	0	0	0	0	0	0	0	0	0	0	0	0	0	0	0	0	0	0	0	0	0	0	0	0	1	0	0	0	0	0	0	0	0	0
ASV1330	0	0	0	0	0	0	0	0	0	0	0	0	0	0	0	0	0	0	0	0	0	0	0	0	0	0	0	0	0	0	0	0	0	0	0	0	0	0	0	0	0	0	0	0	0	0	0	0	0
ASV1331	0	0	0	0	0	0	0	0	0	0	0	0	0	0	0	0	0	0	0	0	0	0	0	0	0	0	0	0	0	0	0	0	0	0	0	0	0	0	0	0	0	0	0	0	0	0	0	0	0
ASV1332	0	0	0	0	0	0	0	0	0	0	0	0	0	0	0	0	0	0	0	0	0	0	0	0	0	0	0	0	0	0	0	0	0	0	0	0	0	0	0	0	0	0	0	0	0	0	0	0	0
ASV1333	0	0	0	0	0	0	7	0	0	0	0	0	0	0	0	0	0	0	0	11	0	0	0	0	0	0	0	41	7	0	0	0	0	0	0	0	0	0	0	0	0	0	0	0	0	0	14	0	0
ASV1334	0	0	0	0	0	0	0	0	0	0	0	0	0	0	0	0	15	0	0	0	0	19	0	0	0	0	0	0	0	0	0	0	0	0	0	0	0	0	0	0	0	0	0	0	0	0	0	0	0
ASV1335	0	0	0	0	0	0	0	0	0	0	0	0	0	0	0	0	0	0	0	0	0	0	0	0	0	0	0	0	0	0	0	2	0	0	0	0	0	0	0	0	0	0	0	0	0	0	0	0	0
ASV1336	0	0	0	0	0	0	0	0	0	0	0	0	0	0	0	0	0	0	0	0	0	0	0	0	0	0	0	0	0	0	0	0	0	0	0	0	0	0	0	0	0	0	0	0	0	0	0	0	0
ASV1337	0	0	0	0	0	0	0	0	0	0	0	0	0	0	0	0	0	0	0	0	0	0	0	0	0	0	0	0	0	0	0	0	0	0	0	0	0	0	0	0	0	0	0	0	0	0	0	0	0
ASV1338	0	0	0	0	0	0	0	0	0	0	0	0	0	0	0	0	0	0	0	0	0	0	0	0	0	0	0	0	0	0	0	0	0	0	0	0	0	0	0	0	0	0	0	0	0	0	0	0	0
ASV1339	3	0	0	0	0	0	0	0	0	0	0	0	0	0	0	0	2	0	0	0	0	0	0	0	0	0	0	0	0	0	0	0	0	0	0	0	0	0	0	0	0	0	0	13	0	0	0	0	0
ASV1340	0	0	73	0	0	0	0	0	0	0	0	0	0	0	0	0	0	0	0	0	0	0	0	0	0	0	0	0	0	0	0	0	0	6	0	0	0	0	0	0	0	0	0	0	0	0	0	0	0
ASV1341	0	0	4	0	0	1	0	1	0	0	0	0	0	12	0	0	72	0	0	0	0	19	0	0	18	0	2	0	0	0	0	0	0	0	0	0	0	0	0	7	0	0	0	0	0	0	0	0	0
ASV1342	0	0	0	0	1	0	3	0	0	0	0	0	0	0	0	0	0	0	0	4	0	0	0	0	10	1	0	13	0	0	0	23	0	0	0	0	0	0	0	0	0	0	6	0	7	0	20	0	0
ASV1343	0	0	0	0	0	0	0	1	0	0	0	0	0	0	0	0	40	0	0	0	0	28	0	3	0	0	5	0	0	0	0	0	0	0	0	0	0	0	0	0	0	0	0	0	1	0	0	0	0
ASV1344	0	0	0	0	0	0	0	0	0	0	0	0	0	0	0	0	88	0	0	0	0	98	0	0	0	0	0	0	0	0	0	0	0	0	0	0	0	0	0	0	0	0	0	0	0	0	0	0	0
ASV1345	0	0	0	0	0	0	0	0	0	0	0	0	0	0	0	0	0	0	0	2	0	0	0	0	0	0	0	0	0	0	0	0	0	0	0	0	0	0	0	0	0	0	0	0	0	0	0	0	0
ASV1346	0	0	0	0	0	0	0	0	0	0	0	0	0	0	0	0	0	0	0	0	0	0	0	0	0	0	0	0	0	0	0	0	0	0	0	0	0	0	0	0	0	0	0	0	0	0	0	0	0
ASV1347	0	0	0	0	0	0	0	63	2	0	0	0	0	0	0	0	1	0	0	0	81	0	0	0	10	0	0	0	0	0	0	0	0	0	0	0	0	45	0	0	0	0	0	0	0	0	0	0	0
ASV1348	0	0	0	0	0	0	0	11	0	0	0	0	0	6	0	0	0	0	0	0	7	0	0	0	14	4	0	1	0	0	11	29	0	0	0	0	0	11	0	3	0	0	0	0	11	0	30	0	0
ASV1349	0	0	0	0	0	0	0	7	2	0	0	0	0	0	0	0	0	0	4	0	0	1	0	0	2	0	0	14	0	0	0	0	0	0	0	0	0	8	0	0	0	0	0	0	0	0	42	0	0
ASV1350	0	0	0	0	0	0	0	0	0	0	0	0	0	0	15	0	0	0	0	0	0	0	0	0	0	0	0	0	1	0	0	0	0	0	0	0	0	0	0	0	0	0	0	0	0	0	0	0	0
ASV1351	0	0	0	0	0	0	0	0	0	0	0	0	0	0	0	0	2	0	0	0	0	0	0	0	0	0	0	0	0	0	0	0	0	0	0	0	0	0	0	27	0	0	0	0	0	0	0	0	0
ASV1352	0	0	0	0	0	0	0	0	0	0	0	0	0	0	0	0	0	0	0	0	0	0	0	0	2	0	0	0	0	0	0	0	5	0	0	0	0	0	0	0	0	0	0	0	0	0	0	0	0
ASV1353	0	0	0	0	0	0	0	0	0	0	0	0	0	0	0	0	0	0	0	0	0	0	0	0	0	0	0	0	0	0	0	313	0	0	0	0	0	0	0	0	0	0	0	0	0	0	0	0	0
ASV1354	0	0	0	0	0	0	0	0	0	0	0	0	0	0	0	0	0	0	0	0	0	0	0	0	0	0	0	0	0	0	0	0	0	0	0	0	0	0	0	0	0	0	0	0	0	0	0	0	0
ASV1355	0	0	0	78	2	1	0	0	1	0	0	0	0	0	0	0	0	0	0	0	0	0	0	0	0	2	0	0	0	0	0	1	0	0	0	0	0	0	8	0	0	0	2	0	0	0	0	0	0
ASV1356	0	0	0	0	0	0	0	0	0	0	0	0	0	0	0	0	0	0	0	1	0	0	0	0	0	0	0	0	0	0	0	0	0	0	0	0	0	0	0	0	0	0	0	0	0	0	0	0	0
ASV1357	0	0	0	0	0	0	0	0	0	0	0	0	0	0	0	0	0	0	0	0	0	0	0	0	0	0	0	0	0	0	0	0	0	0	0	0	0	0	0	0	0	0	0	0	0	0	0	0	0
ASV1358	0	0	0	0	0	0	0	0	0	0	0	0	0	0	0	0	0	0	0	0	0	0	0	0	0	0	0	0	0	0	0	0	0	0	0	0	0	0	0	0	0	0	0	0	0	0	0	0	0
ASV1359	0	0	0	5	0	0	0	12	8	0	0	0	0	0	0	0	0	0	0	0	21	0	0	0	0	4	0	0	0	0	70	6	0	0	0	0	0	26	0	0	0	0	0	0	0	0	0	0	0
ASV1360	0	0	0	0	0	0	0	0	0	0	0	0	0	0	0	0	0	0	0	0	0	0	0	0	0	0	0	0	0	0	0	0	0	0	0	0	0	0	0	0	0	0	0	0	0	0	0	0	0
ASV1361	0	0	0	0	0	0	0	0	0	0	0	0	0	0	0	0	0	0	0	0	0	0	0	0	0	0	0	0	0	0	0	0	0	0	0	0	0	0	0	0	0	0	0	0	0	0	0	0	0
ASV1362	0	0	0	0	0	0	0	0	0	0	0	0	0	0	0	0	1	0	0	0	0	1	0	0	0	0	0	0	0	0	0	0	0	0	0	0	0	0	0	0	0	0	0	0	1	0	0	0	0
ASV1363	0	0	0	0	0	0	0	0	0	0	0	0	0	13	0	0	0	0	0	0	0	0	0	0	0	0	0	0	0	0	0	0	0	0	0	0	0	0	0	0	0	4	0	0	0	0	0	0	9
ASV1364	0	0	0	0	0	0	0	0	0	0	0	0	0	0	0	0	0	0	0	0	0	0	0	0	0	0	0	0	0	0	0	0	0	0	0	0	0	0	0	0	0	0	0	0	7	0	0	0	0
ASV1365	0	0	0	0	0	0	0	7	11	0	0	1	0	2	0	0	0	0	0	0	0	0	0	0	29	4	0	0	0	0	0	0	0	0	8	0	0	7	0	0	0	0	5	0	0	1	19	0	0
ASV1366	0	0	0	0	0	0	0	0	0	0	0	3	0	0	0	0	2	0	0	0	0	0	0	0	0	0	0	0	0	0	0	0	0	0	0	0	0	0	0	0	0	0	0	0	0	0	0	0	0
ASV1367	0	0	0	0	0	0	0	0	0	0	0	0	0	0	0	0	0	0	0	0	0	0	0	0	0	0	0	0	0	0	0	0	0	0	0	0	0	0	0	0	0	0	0	0	0	0	0	0	0
ASV1368	0	0	0	0	0	0	0	0	0	0	0	0	0	0	0	0	0	0	0	0	0	0	0	0	0	0	0	0	0	0	0	0	0	0	0	0	0	0	0	0	0	0	0	0	0	0	0	0	0
ASV1369	0	0	0	0	0	0	0	0	0	0	0	0	0	0	0	169	0	0	0	0	0	0	0	0	0	0	0	0	0	0	0	0	0	0	0	0	0	0	0	0	0	0	0	0	0	44	0	97	0
ASV1370	0	0	0	0	0	0	0	0	0	0	0	0	0	0	0	0	6	0	0	0	0	0	0	0	0	0	0	0	0	10	0	0	0	0	0	0	0	0	0	0	0	0	0	19	0	0	0	0	0
ASV1371	0	0	0	0	0	0	0	0	0	0	0	0	0	0	0	0	0	0	0	0	0	0	0	0	0	0	0	0	0	0	0	0	0	0	0	0	0	0	0	0	0	0	0	13	0	0	0	0	0
ASV1372	0	0	0	0	0	0	0	0	0	0	0	0	0	0	0	0	0	0	0	0	0	0	0	0	0	0	0	0	0	0	0	0	0	0	0	0	0	0	0	0	0	0	0	0	0	0	0	0	0
ASV1373	0	0	0	1	0	0	0	0	0	0	0	0	0	33	0	0	0	0	0	0	0	0	0	0	0	0	0	0	0	0	0	136	0	0	0	0	0	0	0	0	0	0	0	0	0	0	0	0	0
ASV1374	0	0	0	0	0	0	0	0	0	0	0	0	0	0	0	0	0	0	0	0	0	0	0	0	0	0	0	0	0	0	128	0	0	0	0	0	0	0	0	0	0	0	0	0	0	0	0	0	0
ASV1375	0	0	0	0	0	0	0	0	0	0	0	0	0	0	0	0	0	0	0	0	0	0	0	0	0	0	0	0	0	0	0	0	0	0	0	0	0	0	0	0	0	0	0	0	0	0	0	0	0
ASV1376	0	0	0	0	0	0	0	0	0	0	0	0	0	0	0	0	0	0	0	0	0	0	0	0	0	0	0	0	0	0	0	0	0	0	0	0	0	0	0	0	0	0	0	0	0	0	0	0	0
ASV1377	0	0	0	0	0	0	0	0	0	0	0	0	0	0	0	0	0	0	0	0	0	35	0	0	0	0	0	0	0	0	0	0	0	0	0	0	0	0	0	0	0	0	0	0	0	0	0	0	0
ASV1378	0	0	0	0	0	0	0	0	0	0	0	0	0	0	0	0	0	0	0	95	0	0	0	0	0	0	0	0	0	0	0	0	0	0	0	0	0	0	0	0	0	0	0	0	0	0	0	0	0
ASV1379	0	0	0	0	0	0	0	0	0	0	0	0	0	0	0	0	0	0	0	0	0	0	0	3	0	0	3	0	0	0	0	0	0	0	0	0	0	0	0	0	0	0	0	4	0	0	0	0	40
ASV1380	0	0	0	0	0	11	0	25	48	0	0	0	0	0	0	0	0	0	0	0	1	0	0	0	61	15	0	0	0	0	0	0	0	0	0	0	0	24	0	0	0	0	11	0	0	0	0	0	0
ASV1381	0	0	0	0	0	0	0	0	0	0	0	0	0	0	0	0	15	0	0	12	0	1	0	0	0	0	0	0	0	0	0	0	0	0	0	0	0	0	0	56	0	0	0	0	0	0	0	0	0
ASV1382	0	0	0	0	0	0	0	0	0	0	0	0	0	0	0	0	0	0	0	288	0	0	0	0	0	0	0	0	0	0	0	0	0	0	0	0	0	0	0	0	0	0	0	0	0	0	0	0	0
ASV1383	0	0	0	0	0	0	0	0	0	0	0	0	0	0	0	0	0	0	0	0	0	0	0	0	0	0	0	0	0	0	0	0	0	0	0	0	0	0	0	10	0	0	0	0	0	0	0	0	0
ASV1384	0	0	0	0	0	0	0	0	0	0	0	0	0	0	0	0	0	0	0	0	0	0	0	0	0	0	0	0	0	0	0	0	0	0	0	0	0	0	0	0	0	0	0	0	0	0	0	0	0
ASV1385	0	0	0	0	0	0	0	0	0	0	0	0	0	0	0	0	0	0	0	0	0	0	0	0	0	0	0	0	0	0	0	0	0	0	0	0	0	0	0	0	0	0	0	0	0	0	0	0	0
ASV1386	0	0	0	0	0	0	0	0	0	0	0	0	0	0	0	0	0	0	0	0	0	0	0	0	0	0	0	0	0	0	0	0	0	0	0	0	0	0	0	0	0	0	0	0	0	0	0	0	0
ASV1387	0	0	0	0	0	0	0	0	0	0	0	5	0	0	0	0	4	0	0	1	0	0	0	0	0	0	0	0	0	0	0	0	0	0	0	0	0	0	0	3	0	0	0	0	0	0	0	0	0
ASV1388	0	0	0	0	0	0	0	0	0	0	0	0	0	0	0	0	0	0	0	0	0	0	0	0	0	0	0	0	0	0	0	0	0	0	0	0	0	0	0	0	0	0	0	0	0	0	0	0	0
ASV1389	0	0	0	0	0	0	0	0	0	0	0	0	0	0	0	0	0	0	0	0	0	0	0	0	0	0	0	0	0	0	0	0	0	0	0	0	0	0	0	0	0	0	0	0	0	0	0	0	0
ASV1390	0	0	0	0	0	0	0	0	0	0	0	74	5	0	0	0	0	0	0	0	0	0	0	0	0	0	0	0	0	51	0	0	0	0	0	0	0	0	0	0	0	0	0	0	191	0	0	0	0
ASV1391	9	0	0	0	0	0	0	0	0	0	0	6	0	0	0	0	0	0	0	0	0	0	0	0	0	0	0	0	0	0	0	0	0	0	0	0	0	0	0	0	0	0	0	12	0	0	0	0	0
ASV1392	0	0	0	0	0	0	0	0	0	0	0	0	0	0	2	0	0	0	0	0	0	0	0	0	0	0	0	0	1	0	0	10	0	0	0	0	0	0	0	0	0	0	0	0	0	0	0	0	0
ASV1393	6	0	0	0	0	0	0	0	0	0	0	0	0	0	0	0	0	0	0	0	0	0	0	0	0	0	0	0	0	0	0	0	0	0	0	0	0	0	0	0	0	0	0	15	0	0	0	0	0
ASV1394	5	0	0	0	0	0	0	0	0	0	0	2	0	0	0	0	0	0	0	0	0	0	0	0	0	0	0	0	0	0	0	0	0	0	0	0	0	0	0	0	0	0	0	17	0	0	0	0	0
ASV1395	0	0	18	0	0	0	0	0	0	0	0	0	0	0	0	0	0	0	0	0	0	0	0	0	0	0	0	0	0	0	0	0	0	0	0	0	0	0	0	0	0	0	0	0	0	0	0	0	0
ASV1396	0	0	0	0	0	0	0	2	0	0	0	3	0	0	0	0	3	0	0	0	0	0	0	0	0	0	0	0	0	0	0	0	0	5	0	0	0	0	0	0	0	0	3	0	0	0	0	0	0
ASV1397	0	0	0	0	0	0	0	0	0	0	0	23	10	0	0	0	0	0	0	0	0	0	0	0	0	0	0	0	0	151	0	0	0	0	0	0	0	0	0	0	0	0	0	0	99	0	0	0	0
ASV1398	0	0	0	0	0	0	0	0	0	0	0	0	0	0	0	0	2	0	0	0	0	0	0	0	0	0	0	0	0	0	0	0	0	0	0	0	0	0	0	0	0	0	0	1	0	0	0	0	0
ASV1399	0	0	0	0	0	0	0	0	0	0	0	0	0	0	0	0	0	0	0	0	0	0	0	0	0	0	0	0	0	0	0	0	0	0	0	0	0	0	0	0	0	0	0	0	0	0	0	0	0
ASV1400	0	0	0	0	0	152	0	6	36	0	0	0	0	0	0	0	0	0	0	0	0	0	0	0	0	50	0	0	0	0	0	0	0	0	0	0	0	14	0	0	0	0	21	0	0	0	0	0	0
ASV1401	0	0	0	0	0	120	0	0	13	0	0	3	0	0	0	0	0	0	0	0	0	0	0	0	0	29	0	0	0	2	0	0	0	0	0	0	0	4	0	0	0	0	10	0	11	0	0	0	0
ASV1402	0	0	0	0	0	0	0	0	0	0	0	6	0	0	0	0	0	0	0	0	0	0	13	0	0	0	0	0	0	0	0	0	0	0	0	0	0	0	0	0	0	0	0	0	11	0	0	0	0
ASV1403	0	0	0	0	0	0	0	0	0	0	0	0	0	0	0	0	0	0	0	0	0	0	0	0	0	0	4	0	0	0	0	0	0	0	0	0	0	0	0	0	0	0	0	0	0	0	0	0	0
ASV1404	0	0	0	0	0	0	0	0	0	0	0	0	0	0	0	0	0	0	0	0	0	0	0	0	0	0	0	0	0	0	0	0	0	4	0	0	0	0	0	0	0	0	0	0	0	0	0	0	0
ASV1405	0	0	0	0	0	0	0	0	0	0	0	0	0	0	0	0	0	0	0	0	0	0	0	0	0	0	0	0	0	0	0	0	0	0	0	0	0	0	0	0	0	0	0	0	0	0	0	0	0
ASV1406	0	0	0	0	0	0	0	0	0	0	0	0	0	0	0	0	0	0	0	0	0	0	0	0	0	0	0	0	0	0	0	0	0	0	0	0	0	0	0	0	0	0	0	0	0	0	0	0	0
ASV1407	0	0	0	0	0	0	0	0	0	0	0	0	0	0	0	0	0	0	0	0	0	0	0	0	0	0	0	0	0	0	9	27	0	0	0	0	0	0	0	0	0	0	0	0	0	0	0	0	0
ASV1408	0	0	0	0	0	0	0	0	0	0	0	0	0	0	0	0	0	0	0	0	0	0	0	0	0	0	0	0	0	0	0	0	0	0	0	0	0	0	0	0	0	0	0	0	0	0	0	0	0
ASV1409	0	0	0	0	0	0	0	0	0	0	0	7	0	0	0	0	0	0	0	0	0	0	0	0	0	0	0	0	0	0	0	0	0	0	0	0	0	0	0	0	0	0	0	0	4	0	0	0	0
ASV1410	0	0	0	0	0	0	0	0	0	0	0	0	0	0	0	0	0	0	0	0	0	0	0	0	0	0	0	0	0	0	0	0	0	0	0	0	0	0	0	0	0	0	0	0	0	0	0	0	0
ASV1411	0	0	0	0	0	0	0	0	0	0	3	37	5	0	0	0	0	0	0	0	0	0	0	0	0	0	0	0	0	22	0	0	0	0	0	0	0	0	0	0	0	0	0	0	214	0	0	0	0
ASV1412	0	0	0	0	0	0	0	0	0	0	0	0	0	14	0	0	0	0	0	0	0	0	0	0	0	0	0	0	0	0	0	0	0	0	0	0	0	0	0	0	0	0	0	0	0	0	0	0	0
ASV1413	0	0	0	0	0	0	0	0	0	0	0	0	0	0	0	0	1	0	0	10	0	0	0	0	0	0	0	0	0	0	0	0	0	0	0	0	0	0	0	19	0	0	0	0	0	0	0	0	0
ASV1414	0	0	0	0	0	0	0	0	0	0	0	0	0	0	0	0	0	0	0	0	0	0	0	0	0	0	0	0	0	0	0	0	0	0	0	0	0	0	0	0	0	0	4	0	0	0	0	0	0
ASV1415	0	0	0	0	0	0	0	0	0	0	0	0	0	0	0	0	0	0	0	0	0	0	0	0	0	0	0	0	0	0	0	0	0	0	0	0	0	0	0	0	0	0	0	0	0	0	0	0	0
ASV1416	0	0	0	0	0	0	0	0	0	0	0	2	0	0	0	0	2	0	0	0	0	0	0	0	5	0	0	0	0	0	0	0	0	11	0	0	0	1	0	0	0	0	0	0	1	0	0	0	0
ASV1417	0	0	0	0	0	0	0	0	0	0	0	0	0	0	148	0	0	0	0	0	0	0	0	0	0	0	0	0	128	0	0	0	0	0	0	0	0	0	0	0	0	0	0	0	0	0	0	0	0
ASV1418	0	0	0	0	0	0	0	0	0	0	0	0	0	0	0	0	0	0	0	0	0	0	0	0	0	0	0	0	0	0	0	0	0	0	0	0	0	0	0	0	0	0	0	0	0	0	0	0	0
ASV1419	0	0	0	0	0	0	0	0	0	0	0	8	0	0	0	0	5	0	0	0	0	0	0	0	0	0	0	0	0	0	0	0	0	0	0	0	0	0	0	6	0	0	0	0	0	0	0	0	0
ASV1420	0	0	0	0	0	0	0	0	0	0	0	0	0	0	0	0	0	0	0	0	5	0	0	0	0	0	0	0	0	0	0	0	0	0	0	0	0	2	0	0	0	0	0	0	0	0	0	0	0
ASV1421	0	0	0	0	0	0	0	0	3	0	0	0	0	0	0	0	0	0	0	0	0	0	0	0	0	0	0	0	0	0	0	0	0	0	0	0	0	0	0	0	0	0	1	0	0	0	0	0	0
ASV1422	0	0	0	0	0	0	0	0	0	0	0	0	0	0	3	0	30	0	0	0	0	0	0	0	0	0	0	0	2	14	0	0	0	0	0	0	0	0	0	0	0	0	0	0	19	0	0	0	0
ASV1423	0	0	0	0	0	0	0	0	0	0	0	0	0	0	0	0	0	0	0	0	0	0	0	0	0	0	0	0	0	0	0	0	0	0	0	0	0	0	0	0	0	0	0	0	0	0	0	0	0
ASV1424	0	0	0	0	0	233	0	2	28	0	0	0	0	0	0	0	0	0	0	0	1	0	0	0	0	28	0	0	0	0	0	0	0	0	0	0	0	15	0	0	0	0	11	0	0	0	0	0	0
ASV1425	0	0	0	0	0	0	0	0	0	0	0	0	0	0	0	0	0	0	0	71	0	0	0	0	0	0	0	0	0	0	0	0	0	0	0	0	0	0	0	0	0	0	0	0	0	0	0	0	0
ASV1426	0	0	0	0	0	0	0	0	0	0	0	0	0	0	0	0	0	0	0	0	0	0	0	0	0	0	0	0	0	0	0	0	0	5	0	0	0	0	0	0	0	0	0	0	0	0	0	0	0
ASV1427	0	0	20	0	0	32	0	0	0	0	0	0	0	0	0	0	0	0	0	0	0	0	0	0	0	4	0	0	0	0	0	0	0	0	0	0	0	1	0	0	0	0	0	0	0	0	0	0	0
ASV1428	0	0	0	0	0	224	0	8	23	0	0	0	0	0	0	0	0	0	0	0	0	0	0	0	0	33	0	0	0	0	0	0	0	0	0	0	0	8	0	0	0	0	22	0	0	0	0	0	0
ASV1429	0	0	0	0	0	1	0	14	0	0	0	0	0	0	0	0	1	0	0	0	15	0	0	0	10	0	0	0	0	8	0	20	0	0	0	0	0	9	0	0	0	0	4	0	7	0	0	0	0
ASV1430	0	0	0	0	0	0	0	0	0	0	0	0	0	0	60	0	0	0	0	46	0	0	0	0	0	0	0	0	80	0	0	0	0	0	0	0	0	0	0	0	0	0	0	0	0	0	0	0	0
ASV1431	0	0	0	0	0	0	0	2	0	0	0	8	0	0	0	0	4	0	0	0	0	0	0	0	0	0	0	0	0	0	0	0	0	0	0	0	0	0	0	0	0	0	0	1	0	0	0	0	0
ASV1432	0	0	0	0	0	0	0	0	0	0	0	13	0	0	0	0	9	0	0	0	0	0	0	0	0	0	0	0	0	0	0	0	0	0	0	0	0	0	0	0	0	0	0	5	0	0	0	0	0
ASV1433	0	0	0	0	0	0	0	0	0	0	0	0	0	0	0	0	0	0	0	0	0	0	0	0	0	0	0	0	0	0	0	0	0	0	0	0	0	0	0	74	0	0	0	0	0	0	0	0	0
ASV1434	0	0	0	0	0	0	0	0	0	0	0	0	0	0	0	0	0	0	0	0	0	0	0	0	0	0	0	0	0	0	0	0	0	0	0	0	0	0	0	0	0	0	0	0	0	0	0	0	0
ASV1435	0	0	0	0	0	0	0	0	0	0	0	0	0	0	0	0	0	0	0	0	0	0	0	0	0	0	0	0	0	0	0	0	0	1	0	0	0	0	0	0	0	0	0	0	0	0	0	0	0
ASV1436	0	0	0	0	0	0	0	0	0	0	0	0	0	0	0	0	0	0	0	0	0	0	0	0	0	0	0	0	0	0	0	0	0	0	0	0	0	0	0	0	0	0	0	0	0	0	0	0	0
ASV1437	0	0	0	0	0	0	0	0	0	0	0	9	0	0	0	0	9	0	0	0	0	0	0	0	0	0	0	0	0	1	0	0	0	0	0	0	0	0	0	0	0	0	0	15	0	0	0	0	0
ASV1438	0	0	0	0	0	0	0	0	0	0	0	0	0	0	0	0	0	0	0	1	0	0	0	0	0	0	0	0	0	0	0	0	0	0	0	0	0	0	0	0	0	0	0	0	0	0	0	0	0
ASV1439	0	0	0	0	0	0	0	0	0	0	0	0	0	0	0	0	0	0	0	0	0	0	0	0	0	0	0	0	0	0	0	0	0	0	0	0	0	0	0	0	0	0	0	0	0	0	0	0	0
ASV1440	0	0	0	0	0	0	0	0	0	0	0	0	0	0	41	0	0	0	0	0	0	0	0	0	0	0	0	0	134	0	0	0	0	0	0	0	0	0	0	0	0	0	0	0	0	0	0	0	0
ASV1441	0	0	0	0	0	0	0	0	0	0	0	14	0	0	0	0	12	0	0	0	0	0	0	0	0	2	0	0	0	0	0	0	0	0	0	0	0	2	0	0	0	0	0	3	0	0	0	0	0
ASV1442	0	0	0	0	0	0	0	0	0	0	0	0	0	5	0	0	0	0	0	0	0	0	0	0	0	0	0	12	0	0	0	0	0	0	0	0	0	0	0	0	0	0	0	3	0	0	4	0	14
ASV1443	0	0	0	0	0	0	0	0	0	0	0	0	0	0	2	0	0	0	0	0	0	0	3	0	0	0	0	0	0	0	0	0	0	3	0	0	0	0	0	0	0	0	0	0	0	0	0	0	0
ASV1444	0	0	0	0	0	0	0	0	0	0	0	0	0	0	0	0	2	0	0	0	0	10	0	0	0	0	0	0	0	0	0	0	0	0	0	0	0	0	0	0	0	0	0	0	0	0	0	0	0
ASV1445	0	0	0	0	0	0	0	0	0	0	0	0	0	0	0	0	0	0	0	0	0	0	0	0	0	0	0	0	0	0	0	0	0	7	0	0	0	0	0	0	0	0	0	0	0	0	0	0	0
ASV1446	0	0	0	0	0	0	0	7	10	0	0	0	0	0	0	0	0	0	0	0	0	0	0	0	56	0	0	0	0	0	0	142	0	0	0	0	0	4	0	0	0	0	0	0	0	0	0	0	0
ASV1447	0	0	0	0	0	0	0	0	0	0	0	4	0	0	0	0	0	0	0	0	0	0	0	0	0	0	0	0	0	0	0	0	0	0	0	0	0	0	0	0	0	0	0	0	0	0	0	0	0
ASV1448	0	0	0	0	0	0	0	0	0	0	0	0	0	41	0	0	0	0	0	0	0	0	0	0	0	0	0	0	0	0	0	0	0	0	0	0	0	0	0	0	0	0	0	0	0	0	0	0	0
ASV1449	0	0	0	0	0	0	0	0	0	0	0	0	0	0	0	0	0	0	0	0	0	0	0	0	0	0	0	0	0	0	0	0	0	0	0	0	0	0	0	0	0	0	0	0	0	0	0	0	0
ASV1450	0	0	0	0	0	11	0	22	19	0	0	0	0	0	0	0	0	0	0	0	0	0	0	0	67	26	0	0	0	0	0	0	0	0	0	0	0	25	0	0	0	0	10	0	0	0	0	0	0
ASV1451	0	0	0	0	0	0	25	0	0	0	0	0	0	0	0	0	0	0	0	0	0	0	0	0	0	0	5	46	0	0	0	0	0	0	0	0	0	0	0	0	0	0	0	0	0	0	54	0	0
ASV1452	0	0	0	0	0	0	0	0	0	0	0	0	0	0	0	4	0	0	0	0	0	0	0	0	0	0	0	0	0	0	0	0	0	0	0	0	0	0	0	0	0	0	0	0	0	0	0	0	0
ASV1453	0	0	0	0	0	0	0	0	0	0	0	0	0	0	0	0	0	0	0	0	0	0	0	0	0	0	0	0	0	0	0	0	0	0	0	0	0	0	0	0	0	0	0	0	0	0	0	0	0
ASV1454	0	0	0	0	0	14	0	0	23	0	0	0	0	0	0	0	5	0	0	0	0	0	0	0	11	0	0	0	0	0	0	28	0	0	0	0	3	6	0	0	0	0	5	0	0	0	0	25	9
ASV1455	0	0	0	0	0	0	0	0	0	0	0	1	0	0	0	0	233	0	0	0	0	7	0	0	0	0	0	0	0	0	0	0	0	0	0	0	0	0	0	0	0	0	0	0	0	0	0	0	0
ASV1456	0	0	0	0	0	0	0	12	0	0	0	0	0	0	0	0	0	0	0	0	0	0	0	0	0	0	0	0	0	0	0	0	0	0	0	0	0	0	0	0	0	0	0	0	0	0	0	0	0
ASV1457	0	0	0	0	0	0	0	0	1	0	0	12	0	0	0	0	4	0	0	0	0	0	0	0	0	0	0	0	0	0	0	0	0	0	0	0	0	0	0	0	0	0	0	0	0	0	0	0	0
ASV1458	0	0	0	0	0	0	0	0	0	0	0	5	0	0	0	0	0	0	0	0	0	0	0	0	0	0	0	0	0	0	0	0	0	0	0	0	0	0	0	0	0	0	0	2	0	0	0	0	0
ASV1459	0	0	0	0	0	0	0	0	0	0	0	0	0	0	0	0	0	0	0	0	0	0	0	0	0	0	0	0	0	0	0	0	45	0	0	0	0	0	0	0	0	0	0	0	0	0	0	0	0
ASV1460	0	0	0	0	0	0	0	0	0	0	0	0	0	0	0	0	0	0	0	0	0	0	0	0	0	0	0	0	0	0	0	0	0	0	0	0	0	0	0	0	0	0	0	0	0	0	0	0	0
ASV1461	0	0	0	0	0	0	0	3	0	0	0	0	0	0	0	0	0	0	0	0	0	0	0	0	0	0	0	0	0	0	0	0	0	0	0	0	0	0	0	0	0	0	0	0	0	0	0	0	0
ASV1462	0	0	0	0	0	0	0	0	0	0	0	0	0	0	0	0	40	0	0	0	0	3	0	0	0	0	0	0	0	0	0	0	0	0	0	0	0	0	0	0	0	0	0	0	0	0	0	0	0
ASV1463	0	0	0	0	0	0	0	0	0	0	0	0	0	0	0	0	0	0	0	0	0	0	0	0	0	0	0	0	0	0	0	0	0	0	0	0	0	0	0	0	0	0	0	0	0	0	0	0	0
ASV1464	0	0	0	0	0	0	0	0	0	0	0	0	0	0	0	0	0	0	0	0	0	0	0	0	0	0	0	0	0	0	0	0	0	0	0	0	0	0	0	0	0	0	0	0	0	0	0	0	0
ASV1465	0	0	0	0	0	0	0	0	0	0	4	13	0	26	0	0	1	0	0	0	0	0	0	0	0	0	0	0	0	11	0	0	0	0	0	0	0	0	0	0	0	0	0	0	115	0	0	0	0
ASV1466	0	0	0	0	0	0	0	0	0	0	0	0	0	0	0	0	0	0	0	0	0	0	0	0	0	0	0	0	0	0	0	0	0	0	0	0	0	0	0	0	0	0	0	0	0	0	0	0	0
ASV1467	0	0	0	0	0	0	0	0	0	0	0	0	0	0	0	0	0	0	0	0	0	0	0	0	0	0	0	0	0	0	0	0	0	0	0	0	0	0	0	0	0	0	0	7	0	0	0	0	6
ASV1468	0	0	0	0	0	0	0	0	0	0	0	0	0	0	0	0	0	0	0	0	0	0	0	0	0	0	0	0	0	0	0	0	0	3	0	0	0	0	0	0	0	0	0	0	0	0	0	0	0
ASV1469	0	0	0	0	0	25	0	19	15	0	0	0	0	0	0	0	0	0	0	0	0	6	0	0	75	19	0	0	0	0	0	0	0	0	0	0	0	21	0	0	0	0	14	0	0	0	0	0	0
ASV1470	0	0	0	0	0	0	0	0	3	0	0	0	0	0	0	0	0	0	0	0	0	0	0	0	0	0	0	0	0	0	0	0	0	0	0	0	0	0	0	0	0	0	0	0	0	0	0	0	0
ASV1471	0	0	0	0	0	0	0	0	0	0	0	0	0	0	0	0	8	0	0	0	0	0	0	0	0	0	0	0	0	0	0	0	0	0	0	0	0	0	0	0	0	0	0	0	0	0	0	0	0
ASV1472	0	0	0	0	0	0	0	0	0	0	0	0	0	0	0	0	0	0	0	0	0	0	0	0	0	0	0	0	0	0	0	0	0	0	0	0	0	0	0	0	0	0	0	0	0	0	0	0	0
ASV1473	0	0	0	0	0	0	0	0	0	0	0	0	0	0	0	0	0	0	0	0	0	0	0	0	0	0	0	0	0	0	0	0	0	0	0	0	0	0	0	0	0	0	0	0	0	0	0	0	0
ASV1474	0	0	0	3	2	0	0	0	0	0	0	0	0	0	0	0	0	0	0	0	0	0	0	0	0	0	0	0	0	0	0	195	0	0	0	0	0	0	0	0	0	0	0	0	0	0	0	0	0
ASV1475	0	0	0	0	0	34	0	0	0	0	0	0	0	0	0	0	0	0	0	0	0	0	0	0	0	7	0	0	0	0	0	0	0	0	0	0	0	2	0	0	0	0	2	1	1	0	0	0	0
ASV1476	0	0	0	0	0	9	0	11	13	0	0	2	0	0	0	0	0	0	0	0	4	0	0	0	32	8	3	0	0	0	0	0	0	0	0	0	0	20	0	0	0	0	7	0	0	0	0	0	0
ASV1477	0	0	0	0	0	18	0	6	45	0	0	3	0	0	0	0	0	0	0	0	0	0	0	0	18	4	0	0	0	32	0	0	0	1	0	0	0	8	0	23	0	0	2	0	21	0	0	0	0
ASV1478	0	0	0	0	0	0	0	0	0	0	0	0	0	0	0	0	4	0	0	0	0	0	0	0	0	0	0	0	0	0	0	0	0	0	0	0	0	0	0	0	0	0	0	0	0	0	0	0	0
ASV1479	0	0	0	0	0	0	0	0	0	0	0	0	0	0	0	0	0	0	0	0	0	0	0	0	0	0	0	0	0	0	0	0	0	0	0	0	0	0	0	0	0	0	0	0	0	0	0	0	0
ASV1480	0	0	0	0	0	0	0	0	0	0	0	0	0	0	0	0	0	0	0	0	0	0	0	0	0	0	0	9	0	0	0	0	0	0	0	0	0	0	0	0	0	0	0	0	0	0	0	0	0
ASV1481	0	0	0	0	0	0	0	0	0	0	0	0	0	0	0	0	0	0	0	0	0	0	0	0	0	0	0	0	0	0	0	0	0	0	0	0	0	0	0	0	0	0	0	0	0	0	0	0	0
ASV1482	0	0	0	0	0	0	0	0	0	0	0	0	0	0	0	0	0	0	0	0	0	0	0	0	0	0	0	0	0	0	0	0	0	0	0	0	0	0	0	0	0	0	0	0	0	0	0	0	0
ASV1483	0	0	0	0	0	0	18	0	0	0	0	0	0	0	0	0	0	0	0	0	0	0	0	0	0	0	0	25	0	0	0	0	0	0	0	0	0	0	0	0	0	0	0	0	0	0	33	0	0
ASV1484	0	0	0	0	0	0	0	3	2	0	0	26	0	0	0	0	0	0	0	0	0	0	0	0	14	2	0	0	0	6	0	0	0	0	0	0	0	6	0	0	0	0	7	0	61	0	0	0	0
ASV1485	0	0	0	0	0	0	0	0	0	0	0	9	0	0	0	0	6	0	0	2	0	0	0	0	1	0	0	0	0	0	0	0	0	0	0	0	0	1	0	0	0	0	0	0	0	0	0	0	0
ASV1486	0	0	0	0	0	0	0	0	0	0	0	0	0	0	0	0	0	0	0	0	0	0	0	0	0	0	0	0	0	0	0	0	0	0	0	0	0	0	0	0	0	0	0	0	0	0	0	0	0
ASV1487	0	0	0	0	0	0	0	0	0	0	0	4	0	0	0	0	0	0	0	0	0	0	0	0	0	0	0	0	0	0	0	0	0	0	0	0	0	0	0	0	0	0	0	0	0	0	0	0	0
ASV1488	0	0	0	0	0	0	0	0	0	0	0	0	0	0	0	0	0	0	0	0	0	0	0	0	0	0	0	0	0	0	0	0	0	0	0	0	0	0	0	0	0	0	0	0	0	0	0	0	0
ASV1489	0	0	0	0	0	0	0	0	0	0	0	27	1	0	0	0	0	0	0	0	0	0	0	0	0	0	0	0	0	21	0	0	0	0	0	0	0	0	0	0	0	0	0	0	72	0	0	0	0
ASV1490	0	0	0	0	0	0	0	0	0	0	0	7	0	0	8	0	0	0	0	0	0	0	0	0	0	0	0	0	26	7	14	0	0	0	0	0	0	0	0	0	0	0	0	0	133	0	0	0	0
ASV1491	0	0	0	0	0	0	0	0	0	0	0	0	0	0	0	57	0	0	0	0	0	0	0	0	0	0	0	0	0	0	0	0	0	0	0	0	0	0	0	0	0	0	0	0	0	0	0	277	0
ASV1492	0	0	0	0	0	0	0	0	0	0	0	0	0	0	0	0	0	0	0	227	0	0	0	0	0	0	0	0	0	0	0	0	0	0	0	0	0	0	0	0	0	0	0	0	0	0	0	0	0
ASV1493	0	0	0	0	0	0	0	0	0	0	0	0	0	0	0	0	0	0	0	0	0	0	18	0	0	0	0	0	0	0	0	0	0	21	0	40	0	0	0	0	0	0	0	4	0	0	0	0	0
ASV1494	0	0	0	0	0	0	0	0	0	0	0	0	0	0	0	0	0	0	0	0	0	0	0	0	0	0	0	224	0	0	0	0	0	0	0	0	0	0	0	0	0	0	0	0	0	0	0	0	0
ASV1495	0	0	0	0	0	0	0	0	0	0	0	42	14	0	0	0	0	0	0	0	0	0	0	0	0	0	0	0	0	20	0	0	0	0	0	0	0	0	0	0	0	0	0	0	212	0	0	0	0
ASV1496	0	0	0	0	0	0	0	0	0	0	0	0	0	0	0	0	19	0	0	0	0	0	0	0	0	0	0	0	0	0	0	0	0	0	0	0	0	0	0	0	0	0	0	2	0	0	0	0	0
ASV1497	0	0	0	0	0	0	0	0	0	0	0	0	0	0	0	0	0	0	0	0	0	0	0	0	0	0	0	30	0	0	0	0	0	0	0	0	0	0	0	0	0	0	0	0	0	0	0	0	0
ASV1498	0	0	0	0	0	0	0	0	0	0	0	0	0	0	0	0	0	0	0	0	0	0	0	0	0	0	0	0	0	0	0	0	0	0	0	0	0	0	0	0	0	0	0	0	0	0	0	0	0
ASV1499	0	0	0	0	0	0	0	6	0	0	0	0	0	0	0	0	0	0	0	0	0	0	0	0	0	0	0	0	0	0	0	0	0	0	0	0	0	0	0	0	0	0	0	0	0	0	0	0	0
ASV1500	0	0	0	0	0	5	0	18	31	0	0	0	0	0	0	0	0	0	0	0	0	0	0	0	32	15	0	0	0	0	0	0	0	0	0	0	0	22	0	0	0	0	15	0	0	0	0	0	0
ASV1501	0	0	0	0	0	0	0	0	0	0	0	0	0	0	0	0	0	0	0	0	0	0	0	0	0	0	0	0	0	0	0	0	0	0	0	0	0	0	0	0	0	0	0	0	0	0	0	0	0
ASV1502	0	0	0	0	0	0	0	1	0	0	0	0	0	0	0	0	0	0	0	0	0	0	0	0	0	0	0	0	0	0	0	0	0	0	0	0	0	0	0	0	0	0	0	0	0	0	0	0	0
ASV1503	0	0	0	0	0	0	0	0	0	0	0	10	0	0	0	0	3	0	0	0	0	0	0	0	0	0	0	0	0	8	0	0	0	0	0	0	0	0	0	0	0	0	0	0	13	0	0	0	0
ASV1504	0	0	0	0	0	12	0	34	31	0	0	0	0	0	0	0	0	0	0	0	0	0	0	0	40	17	0	0	0	0	0	0	0	0	0	0	0	17	0	0	0	0	12	0	0	0	0	0	0
ASV1505	0	0	0	0	0	3	0	4	13	0	0	1	0	0	3	0	1	0	0	0	0	0	0	0	30	9	0	0	5	0	0	0	0	0	10	0	1	6	0	1	0	0	0	3	0	0	7	0	1
ASV1506	0	0	0	0	0	0	0	33	6	0	0	4	0	0	6	0	0	0	0	0	29	0	0	0	0	0	0	0	19	0	0	0	0	0	0	0	0	25	0	0	0	0	0	0	3	0	0	0	18
ASV1507	0	0	0	0	0	0	0	0	1	0	0	15	2	0	0	0	11	0	0	0	0	0	0	0	0	0	0	0	0	15	0	0	0	0	0	0	0	0	0	0	0	0	0	0	37	0	0	0	0
ASV1508	0	0	0	0	0	0	0	0	0	0	0	4	0	0	0	0	0	0	0	0	0	0	0	0	0	0	0	0	0	0	0	0	0	0	0	0	0	0	0	0	0	0	0	4	0	0	0	0	34
ASV1509	0	0	0	0	0	0	0	0	0	0	0	0	0	0	19	0	0	0	0	0	0	0	0	0	0	0	0	0	26	0	0	0	0	0	0	0	0	0	0	0	0	0	8	0	0	0	0	0	0
ASV1510	0	0	0	0	0	0	0	3	0	3	0	1	0	0	0	0	0	0	0	0	0	0	0	0	0	0	0	0	0	0	0	0	0	5	0	0	0	0	0	0	0	0	0	0	0	0	0	0	0
ASV1511	0	0	0	0	0	0	0	0	0	0	0	0	0	0	0	0	0	0	4	0	0	0	0	0	0	0	0	0	0	0	0	0	0	0	0	0	0	0	0	0	0	0	0	0	0	0	0	0	0
ASV1512	0	0	0	0	0	0	0	0	0	0	0	0	0	0	0	0	0	0	0	0	0	0	0	0	0	0	0	0	0	0	162	0	0	0	0	0	0	0	0	0	0	0	0	0	0	0	0	0	0
ASV1513	0	0	0	0	0	0	0	0	0	0	0	0	0	0	0	0	0	0	0	0	0	0	0	0	0	0	145	0	0	0	0	0	0	0	0	0	0	0	0	0	0	0	0	0	0	0	0	0	0
ASV1514	0	0	0	0	0	0	0	0	0	0	0	0	0	0	0	0	0	0	0	0	0	0	0	0	0	0	0	0	0	0	0	0	0	0	0	0	0	0	0	0	0	0	0	0	0	0	0	0	0
ASV1515	0	0	0	0	0	0	0	0	0	0	0	0	0	0	0	0	0	0	0	0	0	0	0	0	0	0	0	0	0	0	0	0	0	0	0	0	0	0	0	0	0	0	0	0	0	0	0	0	0
ASV1516	0	0	0	0	0	0	0	0	0	0	0	0	0	0	0	0	0	0	0	0	0	0	0	0	0	0	0	0	0	0	0	0	0	0	0	0	0	0	0	0	0	0	0	0	0	0	291	0	0
ASV1517	0	0	0	0	0	0	0	0	0	0	0	0	0	0	0	0	0	0	0	0	0	0	0	0	0	0	0	0	0	0	0	0	0	0	0	0	0	0	0	0	0	0	0	0	0	0	0	0	0
ASV1518	0	0	0	0	0	30	0	13	48	0	0	0	0	0	0	0	0	0	0	0	0	0	0	0	34	22	0	0	0	0	0	0	0	0	0	0	0	26	0	0	0	0	13	0	0	0	0	0	0
ASV1519	0	0	0	0	0	0	0	9	0	0	0	0	0	0	0	0	0	0	0	0	0	0	0	0	0	0	0	0	0	0	146	0	0	6	0	0	0	0	0	0	0	0	0	0	0	0	0	0	0
ASV1520	0	0	0	0	0	0	0	5	0	0	0	0	0	0	0	0	0	0	0	0	0	0	0	0	0	0	0	0	0	0	0	0	0	0	0	0	0	0	0	0	0	0	0	0	0	0	0	0	0
ASV1521	0	0	0	0	0	0	0	0	0	0	0	0	0	0	0	0	0	0	0	0	0	0	0	0	0	0	0	0	0	0	0	0	0	0	0	0	0	0	0	0	0	0	0	0	0	0	0	0	0
ASV1522	0	0	5	0	0	0	0	0	0	0	0	0	0	19	0	0	0	0	0	0	0	0	0	0	0	0	0	0	0	0	0	0	0	0	0	0	0	0	0	0	0	0	0	0	0	0	0	0	0
ASV1523	0	0	0	0	0	0	17	0	0	0	0	0	0	0	0	0	0	4	0	0	0	0	0	0	0	0	0	0	0	0	0	0	0	0	0	0	0	0	0	0	0	0	0	0	0	0	152	0	0
ASV1524	0	0	0	0	0	0	0	0	0	0	0	16	1	0	0	0	0	0	0	0	0	0	0	0	0	0	0	0	0	17	0	0	0	0	0	0	0	0	0	0	0	0	0	0	228	0	0	0	0
ASV1525	0	0	0	0	0	0	0	0	0	0	0	0	0	0	0	0	0	0	0	0	0	0	0	0	0	0	0	0	0	0	0	0	0	0	0	0	0	0	0	0	0	0	0	0	0	0	0	0	0
ASV1526	0	0	0	0	0	0	0	0	0	0	0	3	3	0	3	0	0	0	0	0	0	0	0	0	0	0	3	0	0	6	0	0	0	0	0	0	0	0	0	0	0	0	0	0	8	0	0	0	0
ASV1527	0	0	0	0	0	0	0	67	11	0	0	2	0	0	0	0	0	0	0	0	79	0	0	0	0	1	0	0	0	0	0	0	0	0	0	0	0	56	0	0	0	0	0	0	0	0	0	0	0
ASV1528	0	0	0	0	0	0	0	0	0	0	0	0	0	0	0	0	1	0	0	0	0	0	0	0	0	0	0	0	0	0	0	0	0	0	0	0	0	0	0	0	0	0	0	0	0	0	0	0	0
ASV1529	0	0	0	0	0	0	0	0	0	0	0	0	0	0	0	0	0	0	0	114	0	0	0	0	0	0	0	0	0	0	0	0	0	6	0	0	0	0	0	53	0	0	0	0	0	0	0	0	0
ASV1530	0	0	0	0	0	0	0	0	0	0	0	0	0	0	0	0	0	0	0	0	0	0	0	0	0	0	0	0	0	0	0	0	0	0	0	0	0	0	0	0	0	0	0	0	0	0	0	0	0
ASV1531	0	0	0	0	0	0	0	0	0	0	0	0	0	0	0	0	0	0	0	0	0	0	0	0	0	0	0	0	0	0	0	0	0	0	0	0	0	0	0	0	0	0	0	0	0	0	0	0	0
ASV1532	0	0	0	0	0	0	0	0	0	0	0	0	0	0	0	0	0	0	0	0	0	0	0	0	0	0	0	0	0	0	0	0	0	0	0	0	0	0	0	0	0	0	0	0	0	0	0	0	0
ASV1533	0	0	0	0	0	0	0	0	0	0	3	31	3	0	0	0	0	0	0	0	0	0	0	0	0	0	0	0	0	38	0	0	0	0	0	0	0	0	0	0	0	0	0	0	164	0	0	0	0
ASV1534	0	0	0	0	0	0	0	0	0	0	0	10	0	0	0	0	0	0	0	0	0	0	0	0	48	0	5	0	0	4	0	0	0	0	0	0	0	1	0	2	0	0	0	0	56	0	0	0	0
ASV1535	0	0	0	0	0	0	0	0	0	0	0	0	0	0	0	0	0	0	0	0	0	0	0	0	0	0	0	0	0	0	0	0	0	0	0	0	0	0	0	3	0	0	0	0	0	0	0	0	0
ASV1536	0	0	0	0	0	0	0	0	0	0	0	0	0	0	0	0	0	0	0	0	0	0	0	0	0	0	0	0	0	0	0	0	0	0	0	0	0	0	0	0	0	0	0	0	0	0	0	0	0
ASV1537	0	0	7	0	0	172	0	0	18	0	0	0	0	0	0	0	0	0	0	0	0	0	0	0	2	13	0	0	0	0	0	0	0	0	0	0	0	8	0	0	0	0	11	0	0	0	0	0	0
ASV1538	0	0	1	0	0	0	0	0	0	0	0	0	0	9	0	0	0	0	0	0	0	0	0	0	0	0	0	0	0	0	0	0	0	0	0	0	0	0	0	0	0	0	0	0	0	0	0	0	0
ASV1539	0	0	0	0	0	0	0	0	0	0	0	0	0	0	8	0	0	0	0	0	0	0	0	0	0	0	0	0	52	0	0	0	0	0	0	0	0	0	0	0	0	0	0	0	0	0	0	0	0
ASV1540	0	0	0	0	0	0	0	0	0	0	0	0	0	0	0	0	39	0	0	0	0	14	0	0	0	0	0	0	0	0	0	0	0	0	0	0	0	0	0	0	0	0	0	0	0	0	0	0	0
ASV1541	0	0	0	0	0	0	0	0	0	0	0	0	0	0	0	0	0	0	0	0	0	0	0	0	0	0	0	0	0	0	0	0	1	0	0	0	0	0	0	0	0	0	0	0	0	0	0	0	0
ASV1542	0	0	0	0	0	0	0	0	0	0	0	0	0	0	0	0	0	0	0	0	0	0	0	0	0	0	0	0	0	0	0	0	0	0	0	0	0	0	0	0	0	0	0	0	0	0	0	0	0
ASV1543	0	0	0	0	0	0	0	0	0	0	0	0	0	0	0	0	0	0	0	0	0	0	0	0	0	0	0	0	0	0	0	0	0	0	0	0	0	0	0	0	0	0	0	0	0	0	0	0	0
ASV1544	0	0	0	0	0	0	0	0	0	0	0	0	0	0	0	0	68	0	0	0	0	2	0	0	0	0	0	0	0	0	0	0	0	0	0	0	0	0	0	9	0	0	0	0	0	0	0	0	0
ASV1545	0	0	0	0	0	2	0	0	2	0	0	0	0	0	0	0	0	0	0	0	0	0	0	0	1	0	0	0	0	0	0	0	0	0	0	0	0	0	0	0	0	0	0	0	0	0	0	0	0
ASV1546	0	0	0	0	0	0	0	0	1	0	0	0	0	0	0	0	82	0	0	0	0	3	0	0	0	0	0	0	0	0	0	0	0	0	0	0	0	0	0	0	0	0	0	0	0	0	0	0	0
ASV1547	0	0	0	0	0	0	0	0	0	0	0	0	0	0	0	0	0	0	0	0	0	0	0	0	0	0	0	0	0	0	0	0	0	0	0	1	0	0	0	0	3	0	0	0	0	0	13	0	26
ASV1548	0	0	0	0	0	0	0	0	0	0	0	0	0	0	0	0	0	0	0	0	0	0	0	0	0	0	0	0	0	0	0	0	0	0	0	0	0	0	0	0	0	0	0	0	0	0	0	0	0
ASV1549	0	0	0	0	0	0	0	0	0	0	0	0	0	0	0	0	0	0	0	0	0	0	0	0	0	0	0	0	0	0	0	0	0	0	0	0	0	0	0	0	0	0	0	0	1	0	0	0	0
ASV1550	0	0	0	0	0	0	0	0	0	0	0	1	0	0	0	0	0	0	0	0	0	0	0	0	0	0	0	0	0	0	14	0	0	0	0	0	0	0	0	0	0	0	0	0	0	0	0	0	0
ASV1551	0	0	0	0	0	11	0	16	24	0	0	0	0	0	0	0	2	0	0	0	0	0	0	0	79	13	0	0	0	0	0	0	0	0	0	0	0	24	0	0	0	0	11	0	0	0	0	0	0
ASV1552	0	0	0	0	0	0	0	0	0	0	0	0	0	0	18	0	0	0	0	202	0	0	0	0	0	0	0	0	27	0	0	0	0	0	0	0	0	0	0	0	0	0	0	0	0	0	0	0	0
ASV1553	0	0	0	0	0	0	0	0	0	0	0	0	0	0	0	0	0	0	0	0	0	0	0	0	0	0	0	0	0	0	0	0	0	0	0	0	0	0	0	0	0	0	0	0	0	0	0	0	0
ASV1554	0	0	0	0	0	0	0	0	0	0	0	0	0	0	0	0	0	0	0	0	0	0	0	0	0	0	0	0	0	0	0	0	0	0	0	0	0	0	0	0	0	0	0	0	0	0	0	0	0
ASV1555	0	0	0	2	0	0	0	0	0	0	0	0	0	0	0	0	0	0	0	0	0	0	0	0	0	0	0	0	0	0	0	4	0	0	0	0	0	0	0	0	0	0	2	0	0	0	0	0	0
ASV1556	0	0	0	0	0	0	0	0	0	0	0	0	0	0	0	0	0	0	0	0	0	0	0	0	0	0	0	0	0	0	51	0	0	0	0	0	0	0	0	0	0	0	0	0	0	0	0	0	0
ASV1557	0	0	0	0	0	0	0	0	0	0	0	0	0	0	0	0	0	0	0	0	0	0	0	0	0	0	0	0	0	0	0	0	0	0	0	0	0	0	0	0	0	0	0	0	0	0	0	0	0
ASV1558	0	0	0	0	0	0	0	0	0	0	0	0	0	0	0	0	0	0	0	0	0	0	0	0	0	0	0	0	0	0	0	0	0	0	0	0	0	0	0	0	0	0	0	0	0	0	0	0	0
ASV1559	0	0	0	0	0	0	0	1	0	0	0	0	0	0	0	0	0	0	0	0	0	0	0	0	0	0	0	0	0	0	0	0	0	0	0	0	0	0	0	0	0	0	0	0	0	0	0	0	0
ASV1560	0	0	0	0	0	0	0	0	0	0	0	0	0	0	20	0	0	0	0	0	0	0	0	0	0	0	0	0	0	0	0	0	0	0	0	0	0	0	0	0	0	0	0	0	0	0	0	0	0
ASV1561	0	0	0	0	0	0	0	0	0	0	0	0	0	0	0	43	0	0	0	0	0	0	0	0	0	0	0	0	0	0	0	32	0	0	0	0	0	0	0	0	0	0	0	0	0	76	0	26	0
ASV1562	0	0	0	0	0	0	0	0	0	0	0	3	0	0	15	0	0	0	0	0	0	0	0	0	0	0	0	0	6	0	0	0	0	0	0	0	0	0	0	0	0	0	0	0	0	0	0	0	0
ASV1563	0	0	0	0	0	0	0	0	0	0	0	0	0	0	0	0	296	0	0	0	0	0	0	0	0	0	0	0	0	0	0	0	0	0	0	0	0	0	0	0	0	0	0	0	0	0	0	0	0
ASV1564	0	0	0	0	0	0	0	0	0	0	0	0	0	0	0	0	1	0	0	0	0	0	0	0	0	0	0	0	0	0	0	0	0	0	0	0	0	0	0	0	0	0	0	6	0	0	0	0	0
ASV1565	0	0	0	0	0	0	0	0	0	0	0	0	0	0	0	0	0	0	0	0	0	0	0	0	0	0	0	0	0	0	0	0	0	0	0	0	0	0	0	0	0	0	0	0	0	0	0	0	0
ASV1566	0	0	0	0	0	0	0	0	0	0	0	0	0	0	0	0	0	0	0	0	0	0	0	0	0	0	0	0	0	0	0	0	0	0	0	0	0	0	0	0	0	0	0	0	0	0	0	0	0
ASV1567	0	0	0	0	0	0	0	0	0	0	0	0	0	0	0	0	0	0	0	0	0	0	0	0	0	0	0	0	0	0	0	0	0	0	0	0	0	0	0	0	0	0	0	0	0	0	0	0	0
ASV1568	0	0	0	0	0	0	0	0	0	0	0	0	0	0	0	0	0	0	0	0	0	0	0	0	0	0	0	0	0	0	0	0	0	0	0	0	0	0	0	0	0	0	0	0	0	0	0	0	0
ASV1569	0	0	7	0	0	0	0	0	0	0	0	2	0	0	0	0	0	0	0	0	0	0	0	0	0	0	0	0	0	0	0	0	0	0	0	0	0	0	0	0	0	0	0	0	0	0	0	0	0
ASV1570	0	0	0	0	0	11	0	37	32	0	0	0	0	0	0	0	0	0	0	0	0	0	0	0	49	10	0	0	0	0	0	0	0	0	0	0	0	23	0	0	0	0	9	0	0	0	0	0	0
ASV1571	0	0	0	0	0	0	0	0	0	0	0	0	0	0	0	0	7	0	0	0	0	14	0	0	0	0	0	0	0	0	0	0	0	0	0	0	0	0	0	0	0	0	0	0	0	0	0	0	0
ASV1572	0	0	0	0	0	0	0	0	0	0	0	0	0	0	0	0	0	0	0	0	0	0	0	0	0	0	0	0	0	0	0	0	4	0	0	0	0	0	0	0	0	0	0	0	0	0	0	0	0
ASV1573	0	0	0	0	0	0	0	0	0	0	0	0	0	0	0	0	0	0	0	0	0	0	0	0	0	0	0	0	0	0	0	0	0	0	0	0	0	0	0	0	0	0	0	0	0	0	0	0	0
ASV1574	0	0	0	0	0	0	0	0	0	0	0	0	0	0	0	0	0	0	0	0	0	0	0	0	0	0	0	0	0	0	0	0	0	0	0	0	0	0	0	0	0	0	0	0	0	0	0	0	0
ASV1575	0	0	0	0	0	0	0	0	0	0	0	0	0	0	0	0	0	0	0	0	0	0	0	0	0	0	0	0	0	0	0	0	0	0	0	0	0	0	0	0	0	0	0	0	0	0	0	0	0
ASV1576	0	0	0	1	0	0	0	0	0	0	0	0	0	0	0	0	0	0	0	0	0	0	0	0	0	0	0	0	0	0	0	19	0	0	0	0	0	0	0	0	0	0	0	0	0	0	0	0	0
ASV1577	0	0	0	0	0	0	0	0	0	0	0	0	0	0	0	0	0	0	0	0	0	0	0	0	4	0	0	0	0	0	0	0	0	0	0	0	0	0	0	0	0	0	0	0	0	0	0	0	8
ASV1578	0	0	0	0	0	0	0	0	0	0	0	0	0	0	0	0	0	0	0	0	0	0	0	0	0	0	0	0	0	0	0	0	8	0	0	0	0	0	0	0	0	0	0	0	0	0	0	0	0
ASV1579	0	0	0	0	0	0	0	0	0	0	0	0	0	0	0	0	0	0	0	0	0	0	0	0	0	0	0	0	0	0	0	0	0	0	0	0	0	0	0	0	0	0	0	0	0	0	0	0	0
ASV1580	0	0	0	0	0	190	0	3	15	0	0	1	0	0	0	0	0	0	0	0	0	0	0	0	0	32	0	0	0	0	0	0	0	0	0	0	0	11	0	0	0	1	25	0	0	0	0	0	0
ASV1581	0	0	0	0	0	6	0	33	28	0	0	0	0	0	0	0	0	0	0	0	0	0	0	0	46	14	0	0	0	0	0	0	0	0	0	0	0	23	0	0	0	0	11	0	0	0	0	0	0
ASV1582	0	0	0	0	0	0	0	0	0	0	0	0	0	0	0	0	0	0	0	160	0	0	0	0	0	0	0	0	0	0	0	0	0	6	0	0	0	0	0	0	0	0	0	0	0	0	0	0	0
ASV1583	0	0	0	0	0	0	0	0	0	0	0	0	0	0	0	0	0	0	0	0	0	0	0	0	0	0	0	0	0	0	0	0	0	0	0	0	0	0	0	0	0	0	0	0	0	0	0	0	0
ASV1584	0	0	0	0	0	0	0	0	0	0	0	0	0	0	0	0	0	0	0	0	0	0	0	0	0	0	0	0	0	0	0	0	0	0	0	0	0	0	0	0	0	0	0	0	0	0	0	0	0
ASV1585	0	0	0	0	0	0	0	0	0	0	0	0	0	0	0	0	0	0	0	0	0	0	0	0	0	0	0	0	0	0	0	0	0	0	0	0	0	0	0	0	0	0	0	4	0	0	0	0	34
ASV1586	0	0	0	0	0	0	0	0	0	0	0	0	0	0	0	0	0	0	0	0	0	0	0	0	0	0	0	0	0	0	0	0	0	0	0	0	0	0	0	0	0	0	0	0	0	0	0	0	0
ASV1587	0	0	0	0	0	0	0	3	0	0	0	0	0	0	0	0	55	0	0	0	0	3	0	0	0	0	0	0	0	0	0	0	0	0	0	0	0	0	0	0	0	0	0	0	0	0	0	0	0
ASV1588	0	0	0	0	0	0	0	0	1	0	0	0	0	0	0	0	255	0	0	0	0	0	0	0	0	0	0	0	0	0	0	0	0	0	0	0	0	2	0	0	0	0	0	0	0	0	0	0	0
ASV1589	0	0	0	0	0	0	0	0	0	0	0	0	0	0	0	0	0	0	0	4	0	0	0	5	0	0	8	0	0	0	0	0	0	0	0	0	0	0	0	0	0	0	0	0	0	0	0	0	0
ASV1590	0	0	0	0	0	0	0	0	0	0	0	0	0	0	0	0	0	0	0	0	0	0	0	0	0	0	0	0	0	0	0	0	0	0	0	0	0	0	0	0	0	0	2	0	0	0	0	0	0
ASV1591	0	0	0	0	0	0	0	0	0	0	0	0	0	0	0	0	0	0	0	0	0	0	0	0	0	0	0	0	0	0	0	0	0	0	0	0	0	0	0	0	0	0	0	0	0	0	0	0	0
ASV1592	0	0	0	0	0	0	0	0	0	0	0	0	0	0	0	0	0	0	0	0	0	0	0	0	0	0	0	0	0	0	0	0	0	0	0	0	0	0	0	0	0	0	0	0	0	0	0	0	0
ASV1593	0	0	0	0	0	0	6	0	0	0	0	0	0	3	4	0	0	0	0	2	0	0	0	0	0	0	0	0	5	0	0	0	0	0	0	0	0	0	0	8	0	0	0	0	0	0	0	2	0
ASV1594	0	0	0	0	0	0	0	0	0	0	0	3	0	0	0	0	216	0	0	0	0	6	0	0	0	0	0	0	0	0	0	0	0	0	0	0	0	0	0	0	0	0	0	0	0	0	0	0	0
ASV1595	0	0	0	0	0	0	0	0	0	0	0	0	0	0	0	0	0	0	0	0	0	0	0	0	0	0	0	0	0	0	0	0	0	0	0	0	0	0	0	0	0	0	0	0	13	0	0	0	0
ASV1596	0	0	0	0	0	0	0	0	0	0	0	0	0	0	0	0	0	0	0	0	0	0	0	0	0	0	0	0	0	0	0	0	0	0	0	0	0	0	0	0	0	0	0	0	0	0	0	0	0
ASV1597	0	0	0	0	0	9	0	23	21	0	0	1	0	0	0	0	2	0	0	0	0	0	0	0	52	20	0	0	0	0	0	0	0	0	0	0	0	22	0	0	0	0	10	0	0	0	0	0	0
ASV1598	0	0	0	0	0	0	0	1	0	0	0	0	0	0	0	0	0	0	0	0	0	0	0	0	0	0	0	0	0	0	0	0	0	0	0	0	0	0	0	0	0	0	0	0	0	0	0	0	0
ASV1599	0	0	0	0	0	0	0	0	0	0	4	33	0	0	0	0	0	0	0	0	0	0	0	0	0	0	0	0	0	26	0	0	0	0	0	0	0	0	0	0	0	0	0	0	204	0	0	0	0
ASV1600	0	0	0	0	0	0	0	0	0	0	0	0	0	0	0	0	0	0	0	0	0	0	0	7	0	0	9	0	0	0	0	0	0	0	0	0	0	0	0	0	0	0	0	0	0	0	0	0	0
ASV1601	0	0	0	0	0	0	0	0	0	0	0	0	0	0	0	0	0	0	0	0	0	0	0	0	0	0	0	0	0	0	0	0	0	0	0	0	0	0	0	0	0	0	14	0	0	0	0	0	0
ASV1602	0	0	0	0	0	0	0	0	0	0	0	0	0	0	0	0	0	0	0	0	0	0	0	0	0	0	0	0	0	0	0	0	0	0	0	0	0	0	0	0	0	0	0	0	0	0	0	0	0
ASV1603	0	0	0	0	0	0	0	0	0	0	0	0	0	0	0	0	0	0	0	0	0	0	0	0	0	0	0	0	0	0	0	0	0	0	0	0	0	0	0	0	0	0	0	0	0	0	0	0	0
ASV1604	0	0	11	0	0	0	0	0	0	11	0	0	0	0	0	0	0	0	0	0	0	0	0	0	0	0	0	0	0	0	0	0	0	0	0	0	0	0	0	0	0	0	0	0	0	0	0	0	0
ASV1605	0	0	0	0	0	16	0	26	15	0	0	0	0	0	0	0	0	0	0	0	0	0	0	0	61	13	0	0	0	0	0	0	0	0	0	0	0	12	0	0	0	0	4	0	0	0	0	0	0
ASV1606	0	0	0	0	0	3	0	12	4	0	0	0	0	0	0	0	0	0	0	8	0	0	0	0	37	2	0	0	0	0	0	0	0	0	0	0	0	4	0	0	0	0	6	0	0	0	0	0	0
ASV1607	0	0	0	0	0	7	0	10	27	0	0	0	0	0	0	0	0	0	0	0	0	0	0	0	96	9	0	0	0	0	0	0	0	0	0	0	0	14	0	0	0	0	15	0	0	0	0	0	0
ASV1608	0	0	0	0	0	0	0	0	0	0	0	0	0	0	0	0	0	0	0	0	0	0	0	0	0	0	0	0	0	17	0	0	0	0	0	0	0	0	0	0	0	0	0	0	32	0	0	0	0
ASV1609	0	0	0	0	0	0	0	0	0	0	0	0	0	0	0	0	0	0	0	0	0	0	0	0	0	0	0	0	0	0	0	0	0	0	0	0	0	0	0	0	0	0	0	0	0	0	285	0	0
ASV1610	0	0	0	0	0	0	0	0	0	0	0	0	0	0	0	0	0	0	0	0	0	0	0	0	0	0	0	0	0	0	0	0	0	0	0	0	0	0	0	0	0	0	0	0	0	0	0	0	0
ASV1611	0	0	0	0	0	0	0	0	0	0	0	0	0	0	0	0	0	0	0	0	0	0	0	0	0	0	0	0	0	0	0	0	0	0	0	0	0	0	0	0	0	0	0	0	0	0	0	0	0
ASV1612	0	2	0	0	0	0	0	0	0	0	0	0	0	0	0	0	0	0	0	0	0	0	0	0	0	0	0	0	0	0	0	0	0	0	0	0	0	0	0	0	0	0	0	0	0	0	0	0	0
ASV1613	0	0	0	0	0	0	0	0	0	0	0	0	0	0	18	0	0	0	0	0	0	0	0	0	0	0	0	0	7	0	0	0	0	0	0	0	0	0	0	0	0	0	0	0	0	0	0	0	0
ASV1614	0	0	0	0	0	0	0	0	0	0	0	0	0	0	0	0	0	0	0	0	0	0	0	0	0	0	0	0	0	0	0	0	0	0	0	0	0	0	0	0	0	0	0	0	0	0	0	0	0
ASV1615	0	0	0	0	0	0	0	0	0	0	0	0	0	0	0	0	0	0	0	0	0	0	0	0	0	0	0	0	0	0	0	0	0	0	0	0	0	0	0	0	0	0	0	0	0	0	0	0	32
ASV1616	0	0	0	0	0	0	0	0	0	0	0	0	0	0	0	0	0	0	0	0	0	0	0	0	0	0	0	0	0	0	0	0	0	0	0	0	0	0	0	0	0	0	0	0	0	0	0	0	0
ASV1617	0	0	0	0	0	0	1	0	0	0	0	0	0	0	0	0	0	0	0	0	0	0	0	0	0	0	0	3	0	0	0	0	0	0	0	0	0	0	0	0	0	0	0	0	0	0	260	0	0
ASV1618	0	0	0	0	0	0	0	0	0	0	0	0	0	23	0	0	0	0	0	0	0	0	0	0	0	0	0	0	0	0	0	0	0	0	0	0	0	0	0	0	0	0	0	0	0	0	0	0	0
ASV1619	0	0	0	0	0	0	0	0	0	0	0	0	0	0	0	0	0	0	0	0	0	0	0	0	0	0	0	0	0	0	0	0	0	0	0	0	0	0	0	0	0	0	0	0	0	0	0	0	0
ASV1620	0	0	0	0	0	0	0	0	0	0	0	0	0	0	0	0	0	0	0	0	0	0	0	0	0	0	0	0	0	0	20	0	0	0	0	0	0	0	0	16	0	0	0	0	0	0	0	0	0
ASV1621	0	0	0	0	0	0	0	0	0	0	0	0	0	0	0	0	0	0	0	0	0	0	0	0	0	0	0	0	0	0	0	0	0	0	0	0	0	0	0	3	0	0	0	0	0	0	0	0	0
ASV1622	0	0	0	0	0	0	4	0	0	0	0	0	0	0	0	0	0	0	0	0	0	0	0	0	0	0	0	17	0	0	0	0	0	0	0	0	0	0	0	0	0	0	0	0	3	0	0	0	0
ASV1623	0	0	0	0	0	0	0	11	0	0	0	0	0	0	0	0	0	0	0	0	0	0	0	0	0	0	0	0	0	0	0	0	0	0	0	0	0	0	0	0	0	0	0	0	0	0	0	0	0
ASV1624	0	0	0	0	0	0	0	0	0	0	0	0	0	40	0	0	0	0	0	0	0	0	0	0	0	0	0	0	0	0	0	0	0	0	0	0	0	0	0	0	0	0	0	0	0	0	0	0	0
ASV1625	0	0	0	0	0	0	0	0	0	0	0	0	0	0	0	0	0	0	1	0	0	0	0	0	0	0	0	0	0	0	0	0	0	0	0	0	0	0	0	0	0	0	0	0	0	0	0	0	0
ASV1626	0	0	0	0	0	0	0	0	0	0	0	0	0	0	0	0	0	0	0	124	0	0	0	0	0	0	0	0	0	0	0	0	0	3	0	0	0	0	0	0	0	0	0	0	0	0	0	0	0
ASV1627	0	10	0	0	0	0	0	0	0	0	0	0	0	0	0	17	0	0	0	0	0	0	0	0	0	0	0	0	0	0	0	0	0	0	0	0	0	0	0	0	0	0	0	0	0	0	0	3	0
ASV1628	0	0	4	0	0	0	0	3	0	0	0	0	0	0	0	0	0	0	0	0	0	0	0	0	0	0	0	0	0	0	0	0	0	0	0	0	0	0	0	0	0	0	0	0	0	0	0	0	0
ASV1629	0	0	0	0	0	0	0	12	39	0	0	0	0	0	0	0	2	0	0	0	0	0	0	0	90	9	0	0	0	0	0	0	0	0	0	0	0	17	0	0	0	0	5	0	2	0	0	0	0
ASV1630	0	0	0	0	0	0	0	6	1	0	1	17	0	0	0	0	0	0	0	0	9	0	0	0	4	2	0	0	0	7	0	0	4	0	0	0	0	9	0	0	0	0	0	0	45	0	0	0	0
ASV1631	0	0	0	0	0	0	0	0	0	0	0	0	0	0	0	0	0	0	0	0	0	0	0	0	0	0	0	0	0	0	157	0	0	0	0	0	0	0	0	0	0	0	0	0	0	0	0	0	0
ASV1632	0	0	0	0	0	0	0	0	0	0	0	0	0	0	0	0	0	0	0	0	0	0	0	0	0	0	0	0	0	0	0	5	0	0	0	0	0	0	0	0	0	0	0	0	0	0	0	0	0
ASV1633	0	0	0	0	0	0	0	0	0	0	0	0	0	0	0	0	0	0	0	0	0	0	0	0	0	0	0	0	0	0	0	0	0	0	0	0	0	0	0	0	0	0	2	0	0	0	0	0	0
ASV1634	0	0	0	0	0	0	0	0	0	0	0	0	0	0	0	0	0	0	0	0	0	0	0	0	0	0	0	0	0	0	0	0	0	0	0	0	0	0	0	0	0	0	0	0	0	0	0	0	0
ASV1635	0	0	0	0	0	0	0	0	0	0	0	0	0	0	0	0	0	0	0	0	0	0	0	0	0	0	0	0	0	0	0	0	0	0	0	0	0	0	0	0	0	0	0	0	0	0	0	0	0
ASV1636	0	0	0	0	0	0	13	0	0	0	0	0	0	0	0	0	0	0	0	0	0	0	0	0	0	0	0	0	0	0	0	0	0	0	0	0	0	0	0	0	0	0	0	0	0	0	237	0	0
ASV1637	0	0	0	0	0	0	0	0	0	0	0	0	0	0	0	0	0	0	0	0	0	0	0	0	0	0	0	0	0	0	0	0	0	5	0	0	0	0	0	0	0	0	0	0	0	0	0	0	0
ASV1638	0	0	0	0	0	0	0	0	0	0	0	0	0	0	0	0	0	0	0	0	0	0	0	0	0	0	0	0	0	0	0	0	0	0	0	0	0	0	0	6	0	0	0	0	0	0	0	0	0
ASV1639	0	0	0	0	0	0	0	0	0	0	0	0	0	0	0	0	0	0	0	0	0	0	0	0	0	0	0	0	0	0	0	0	0	0	0	0	0	0	0	0	0	0	0	0	0	0	0	0	0
ASV1640	0	0	0	0	0	0	0	0	0	0	0	0	0	0	0	0	0	0	0	0	0	0	0	0	0	0	0	0	0	0	0	0	0	0	0	0	0	0	0	0	0	0	0	0	0	0	0	0	0
ASV1641	0	0	0	0	0	0	0	0	0	0	0	0	0	0	0	0	0	0	0	0	0	0	0	0	0	0	0	0	0	0	0	0	0	0	0	0	0	0	0	0	0	0	0	0	0	0	0	0	0
ASV1642	0	0	0	0	0	0	0	0	0	0	0	0	0	0	0	0	0	0	0	0	0	0	0	0	0	0	0	0	0	0	0	0	0	0	0	0	0	0	0	0	0	0	0	0	0	0	0	0	0
ASV1643	0	0	0	0	0	0	0	0	0	0	0	0	0	0	0	0	0	0	0	0	0	0	0	0	0	0	0	0	0	0	0	0	0	0	0	0	0	0	0	0	0	0	0	0	0	0	0	0	0
ASV1644	0	0	0	0	0	0	0	0	0	0	0	0	0	0	0	0	0	0	0	0	0	0	0	0	0	0	0	0	0	0	0	0	0	0	0	0	0	0	0	0	0	0	0	0	0	0	0	0	0
ASV1645	0	0	0	0	0	0	0	0	0	0	0	0	0	0	0	0	0	0	0	0	0	0	0	0	0	0	0	0	0	0	0	0	0	0	0	0	0	0	0	0	0	0	0	0	0	0	0	0	0
ASV1646	0	0	0	0	0	0	0	0	0	0	0	0	0	0	0	100	0	0	0	0	0	0	0	0	0	0	0	0	0	0	0	0	0	0	0	0	11	0	0	0	0	0	0	0	0	8	0	114	15
ASV1647	0	0	0	0	0	0	0	0	0	0	0	0	0	0	0	0	0	0	0	0	0	0	0	3	0	0	6	0	0	0	0	0	0	0	0	0	0	0	0	0	0	0	0	0	0	0	0	0	0
ASV1648	0	0	0	0	0	0	0	0	0	0	0	0	0	0	0	0	0	0	0	0	0	0	0	0	0	0	0	0	0	0	0	10	0	0	10	0	0	0	0	0	0	0	0	0	0	0	0	0	0
ASV1649	0	0	0	0	0	0	0	0	0	0	0	0	0	0	0	0	0	0	0	0	0	0	0	0	0	0	0	0	0	0	0	0	0	0	0	0	0	0	0	0	0	0	0	0	0	0	0	0	0
ASV1650	0	0	0	0	0	0	0	0	0	0	0	0	0	0	0	0	0	0	0	0	0	0	0	0	0	0	0	0	0	0	0	0	0	0	0	0	0	0	0	0	0	0	0	0	0	0	0	0	0
ASV1651	0	0	0	0	0	0	0	0	0	0	0	0	0	0	0	0	0	0	0	0	0	0	0	0	0	0	0	0	0	0	0	0	0	0	0	0	0	0	0	0	0	0	0	0	0	0	0	0	0
ASV1652	0	0	1	0	0	0	0	0	0	0	0	0	0	56	0	0	0	0	0	0	0	0	0	0	0	0	0	0	0	0	0	0	0	0	0	0	0	0	0	0	0	0	0	0	0	0	0	0	0
ASV1653	0	0	0	0	0	0	0	2	0	0	0	0	0	0	0	0	0	0	0	0	0	0	0	0	0	0	0	0	0	0	0	0	0	0	0	0	0	0	0	0	0	0	0	0	0	0	0	0	0
ASV1654	0	0	0	0	0	0	0	0	0	0	0	0	0	0	0	0	0	0	0	0	0	0	0	0	0	0	0	0	0	0	0	0	0	0	0	0	0	0	0	0	0	0	0	0	0	0	0	0	0
ASV1655	0	0	0	0	0	0	0	0	0	0	0	0	0	0	0	0	0	0	0	0	0	0	0	0	0	0	0	0	0	0	0	0	0	0	0	0	0	0	0	0	0	0	0	0	0	0	0	0	0
ASV1656	0	0	0	0	0	5	0	19	18	0	0	0	0	0	0	0	1	0	0	0	0	0	0	0	67	15	0	0	0	0	0	0	0	0	0	0	0	32	0	0	0	0	8	0	0	0	0	0	0
ASV1657	0	0	0	0	0	4	0	4	0	0	0	2	0	0	0	0	0	0	0	0	0	0	0	0	5	0	0	0	0	0	0	0	0	0	0	0	0	0	0	0	0	0	18	0	0	0	0	0	0
ASV1658	0	0	0	0	0	0	0	3	0	0	0	0	0	0	0	0	0	0	0	0	0	1	0	0	0	0	0	0	0	0	0	0	0	0	0	0	0	0	0	0	0	0	0	0	0	0	0	0	0
ASV1659	0	0	0	0	0	0	0	0	0	0	0	0	0	0	0	0	97	0	0	0	0	17	0	0	0	0	0	0	0	0	0	0	0	0	0	0	0	0	0	0	0	0	0	0	0	0	0	0	0
ASV1660	0	0	43	0	0	0	0	0	0	0	0	0	0	0	0	0	0	0	0	0	0	0	9	0	0	0	0	0	0	0	0	0	0	0	0	0	0	0	0	0	0	0	0	0	0	0	0	0	0
ASV1661	0	0	0	1	3	0	0	0	0	0	0	0	0	0	0	0	0	0	0	0	0	0	0	0	0	0	0	0	0	0	0	38	0	0	0	0	0	0	0	0	0	0	0	0	0	0	0	0	0
ASV1662	0	0	0	0	0	0	0	0	2	0	0	5	0	0	0	0	3	0	0	0	0	0	0	0	0	0	0	0	0	0	0	0	0	0	0	0	0	0	0	0	0	0	0	0	0	0	0	0	0
ASV1663	0	0	0	0	0	0	0	0	0	0	0	0	0	0	0	0	0	0	0	0	0	0	0	4	0	0	12	0	0	0	0	0	0	0	0	0	0	0	0	0	0	0	0	0	0	0	0	0	0
ASV1664	0	0	0	0	0	0	0	0	0	0	0	0	0	0	0	0	0	0	0	0	0	0	0	0	0	0	0	0	0	0	0	8	0	0	0	0	0	0	0	0	0	0	0	0	0	0	0	0	0
ASV1665	0	0	0	0	0	0	0	0	0	0	0	0	0	0	0	0	0	0	0	0	0	0	0	0	0	0	0	0	0	0	0	0	0	0	0	0	0	0	0	0	0	0	0	0	0	0	0	0	0
ASV1666	0	0	0	0	0	0	0	0	0	0	0	0	0	0	0	0	6	0	0	0	0	3	0	0	0	0	0	0	0	0	0	0	0	0	0	0	0	0	0	0	0	0	0	0	0	0	0	0	0
ASV1667	0	0	0	0	0	0	0	0	0	0	0	0	0	0	0	0	0	0	0	0	0	0	0	0	0	0	0	0	0	0	0	0	0	0	0	0	0	0	0	0	0	0	0	0	0	0	0	0	0
ASV1668	0	0	0	0	0	0	0	0	0	0	0	0	0	0	0	0	0	0	0	0	0	0	0	0	0	0	0	0	0	0	0	0	0	0	0	0	0	0	0	0	0	0	0	0	0	0	0	0	0
ASV1669	0	0	0	0	0	0	0	0	0	0	0	0	0	0	0	0	0	0	0	0	0	0	0	0	0	0	0	0	0	0	0	0	0	0	0	0	0	0	0	0	0	2	4	0	0	0	0	0	0
ASV1670	0	0	0	0	0	0	0	0	1	0	0	0	0	0	0	0	187	0	0	0	0	5	0	0	0	0	0	0	0	0	0	0	0	0	0	0	0	0	0	0	0	0	0	0	0	0	0	0	0
ASV1671	0	0	0	0	0	0	0	0	0	0	0	0	0	0	0	0	0	0	0	0	0	24	0	0	0	0	0	0	0	0	0	0	0	0	0	0	0	0	0	0	0	0	0	0	0	0	0	0	0
ASV1672	0	0	0	0	0	0	0	0	0	0	0	0	0	0	0	0	0	0	0	0	0	0	0	0	0	0	0	0	0	0	0	0	0	0	0	0	0	0	0	0	0	0	0	0	0	0	0	0	0
ASV1673	0	0	0	0	0	0	0	0	0	0	0	0	0	0	0	0	0	0	0	0	0	0	0	0	0	0	0	0	0	0	0	0	0	0	0	0	0	0	0	0	0	0	0	0	0	0	0	0	0
ASV1674	0	0	0	0	0	0	0	0	0	0	0	0	0	0	0	0	0	0	0	0	0	0	0	0	0	0	0	0	0	0	0	0	0	0	0	0	0	0	0	0	0	0	0	0	0	0	0	0	0
ASV1675	0	0	0	0	0	4	0	5	36	0	0	0	0	0	0	0	8	0	0	0	0	0	0	0	79	20	0	0	0	0	0	0	0	0	0	0	0	18	0	0	0	0	9	0	0	0	0	0	0
ASV1676	0	0	0	0	0	0	0	0	0	0	0	0	0	0	0	0	0	0	0	0	0	0	0	0	0	0	0	0	0	0	0	0	0	0	0	0	0	0	0	0	0	0	0	0	0	0	0	0	0
ASV1677	0	0	0	0	0	0	0	0	0	0	0	0	0	0	0	0	0	0	0	0	0	0	0	0	0	0	0	0	0	0	0	0	0	0	0	0	0	0	0	0	0	0	0	0	0	0	0	0	0
ASV1678	0	0	0	0	0	0	0	0	0	0	0	0	0	0	0	0	0	0	0	0	0	0	0	0	0	0	0	0	0	0	0	0	0	0	0	0	3	0	0	0	0	0	0	0	27	0	0	146	0
ASV1679	0	135	0	0	0	0	0	0	0	0	0	0	0	0	0	23	0	0	0	0	0	0	0	0	0	0	0	0	0	0	0	0	0	0	0	0	0	0	0	0	0	0	0	0	0	0	0	0	0
ASV1680	0	0	3	0	0	0	0	0	0	0	0	0	0	15	0	0	0	0	0	0	0	0	0	0	0	0	0	0	0	0	0	0	0	0	0	0	0	0	0	0	0	0	0	0	0	0	0	0	0
ASV1681	0	0	0	0	0	16	0	13	26	0	0	0	0	0	0	0	0	0	0	0	0	0	0	0	65	13	0	0	0	0	0	0	0	0	0	0	0	16	0	0	0	0	2	0	0	0	0	0	0
ASV1682	0	0	0	0	0	0	0	0	0	0	0	16	0	0	0	0	0	0	0	0	0	0	0	0	0	0	0	0	0	7	8	6	0	0	0	0	0	0	0	0	0	0	0	0	125	0	0	0	0
ASV1683	0	0	0	0	0	0	0	0	0	0	0	0	0	0	0	0	4	0	0	0	0	0	0	0	0	0	0	0	0	0	0	0	0	0	0	0	0	0	0	0	0	0	0	0	0	0	0	0	0
ASV1684	0	0	0	0	0	0	0	0	0	0	0	0	0	0	0	0	0	0	0	0	0	0	0	0	0	0	0	0	0	0	0	0	0	0	0	0	0	0	0	0	0	0	0	0	0	0	0	0	0
ASV1685	0	0	0	0	0	0	0	0	0	0	0	0	0	0	0	0	0	0	0	0	0	0	0	0	0	0	0	0	0	0	0	0	0	2	0	0	0	0	0	0	0	0	0	0	0	0	0	0	0
ASV1686	0	0	0	0	0	0	0	0	0	0	0	0	0	0	0	0	0	0	0	0	0	0	0	0	0	0	0	0	0	0	0	0	0	0	0	0	0	0	0	0	0	0	0	0	0	0	0	0	0
ASV1687	0	0	0	0	0	0	0	0	0	0	0	0	0	0	0	0	0	0	0	0	0	0	0	0	0	0	0	0	0	0	0	0	0	0	0	0	0	0	0	0	0	0	0	0	0	0	0	0	0
ASV1688	0	0	0	0	0	0	0	0	0	0	0	0	0	0	0	0	0	0	0	0	0	0	0	0	0	0	0	0	0	0	0	0	0	0	0	0	0	0	0	0	0	0	0	0	0	0	0	0	0
ASV1689	0	0	0	0	0	0	0	22	2	0	0	0	0	0	0	0	0	0	0	0	21	0	0	0	0	0	0	0	0	0	0	0	0	0	0	0	0	9	0	0	0	0	0	0	0	0	0	0	0
ASV1690	0	0	0	0	0	0	0	2	0	0	0	0	0	0	0	0	25	0	0	0	0	0	0	0	0	0	0	0	0	0	0	0	0	0	0	0	0	0	0	0	0	0	0	0	0	0	0	0	0
ASV1691	0	0	0	0	0	0	0	0	2	0	0	1	0	0	0	0	207	0	0	0	0	4	0	0	0	0	0	0	0	0	0	0	0	0	0	0	0	0	0	0	0	0	0	0	0	0	0	0	0
ASV1692	0	0	0	0	0	0	0	0	0	0	0	3	0	0	0	0	2	0	0	0	0	0	0	0	0	0	0	0	0	0	0	0	0	0	0	0	0	0	0	0	0	0	0	0	0	0	0	0	0
ASV1693	0	0	0	0	0	0	0	0	0	0	0	1	0	0	0	0	3	0	0	0	0	0	0	0	0	0	0	0	0	0	0	0	0	0	0	0	0	0	0	6	0	0	0	0	0	0	0	0	0
ASV1694	0	0	0	0	0	0	0	0	0	0	0	0	0	0	0	0	0	0	0	37	0	0	0	0	0	0	0	0	0	0	0	0	0	8	0	0	0	0	0	0	0	0	0	0	0	0	0	0	0
ASV1695	0	0	0	0	0	0	0	0	0	0	0	0	0	0	0	0	0	0	0	4	0	0	0	0	0	0	6	0	0	0	0	9	0	0	0	0	0	0	0	0	0	0	1	0	0	4	0	0	0
ASV1696	0	0	0	0	0	0	0	0	0	0	0	0	0	0	0	0	0	0	0	0	0	0	0	0	0	0	0	0	0	0	0	0	0	0	0	0	0	0	0	0	0	0	2	0	0	0	0	0	0
ASV1697	0	0	0	0	0	3	0	12	5	0	0	0	0	0	0	0	0	0	0	0	0	0	0	0	16	0	0	0	0	0	0	0	0	0	0	0	0	13	0	0	0	0	2	0	0	0	0	0	0
ASV1698	0	0	0	0	0	0	0	0	0	0	0	0	0	0	0	0	3	0	0	0	0	0	0	0	0	0	0	0	0	0	0	0	0	0	0	0	0	0	0	0	0	0	0	0	0	0	0	0	0
ASV1699	0	0	0	0	0	0	0	0	0	0	0	0	0	0	0	0	0	0	0	0	0	0	0	0	0	0	0	0	0	0	0	117	0	0	0	0	0	0	0	2	0	0	0	0	4	0	0	0	0
ASV1700	0	0	0	0	0	0	0	0	0	0	0	0	0	0	0	0	0	0	0	0	0	0	0	0	0	0	0	0	0	0	0	0	57	0	0	0	0	0	0	0	0	0	0	0	0	0	0	0	0
ASV1701	0	0	0	0	0	0	0	0	0	0	0	0	0	0	0	0	0	0	0	0	0	0	0	0	0	0	0	0	0	0	0	0	0	0	0	0	0	0	0	0	0	0	0	0	0	0	0	0	0
ASV1702	0	0	0	0	0	0	0	3	0	0	0	0	0	0	0	0	0	0	0	0	0	0	0	0	0	0	0	0	0	0	0	0	0	0	0	0	0	0	0	0	0	0	0	0	0	0	0	0	0
ASV1703	0	0	0	0	0	0	0	0	7	0	0	7	0	0	0	0	0	0	0	0	0	0	0	0	0	0	0	0	0	20	0	0	0	0	0	0	0	0	0	86	0	0	0	0	18	0	0	0	0
ASV1704	0	0	0	0	0	0	0	0	0	0	0	16	0	0	0	0	12	0	0	0	0	0	0	0	0	0	0	0	0	0	0	0	0	0	0	0	0	0	0	0	0	0	0	0	0	0	0	0	0
ASV1705	0	0	0	0	0	0	0	0	0	0	0	0	0	0	0	0	0	0	0	0	0	0	0	0	0	0	0	0	0	0	0	0	0	0	0	0	0	0	0	0	0	0	0	0	0	0	0	0	0
ASV1706	0	0	0	0	0	0	0	0	0	0	0	0	0	0	0	0	0	0	0	0	0	0	0	0	0	0	0	0	0	0	0	0	0	0	0	0	0	0	0	0	0	0	0	0	0	0	0	0	0
ASV1707	0	0	0	0	0	0	0	0	0	0	0	0	0	0	0	0	0	0	0	0	0	0	0	0	0	0	0	0	0	0	0	0	0	0	0	0	0	0	0	0	0	0	0	0	0	0	0	0	0
ASV1708	0	0	0	0	0	0	0	0	0	0	0	0	0	0	0	0	0	0	0	0	0	0	0	0	0	0	0	0	0	0	0	0	0	0	0	0	0	0	0	0	0	0	0	0	0	0	0	0	0
ASV1709	0	0	0	0	0	0	0	0	0	0	0	0	0	0	0	0	0	0	0	0	0	0	0	0	0	0	0	0	0	0	0	0	0	0	0	0	0	0	0	0	0	0	0	0	0	0	0	0	0
ASV1710	0	0	0	0	0	0	0	0	0	0	0	1	0	0	0	0	3	0	0	0	0	0	0	0	0	0	0	0	0	0	0	0	0	0	0	0	0	1	0	0	0	0	0	0	0	0	0	0	0
ASV1711	0	0	0	0	0	0	0	0	0	0	0	2	0	0	0	0	0	0	0	0	0	0	0	0	0	0	0	0	0	0	0	0	0	0	0	0	0	0	0	0	0	0	0	0	0	0	0	0	0
ASV1712	0	0	0	0	0	0	0	0	0	0	0	0	0	0	107	0	0	0	0	0	0	0	0	0	0	0	0	0	16	0	0	0	0	0	0	0	0	0	0	0	0	0	0	0	0	0	0	0	0
ASV1713	0	0	0	0	0	0	0	0	0	0	0	0	0	0	0	0	0	0	0	0	0	0	0	0	0	0	0	0	0	0	0	0	0	0	0	106	0	0	0	0	4	0	0	0	0	0	0	0	0
ASV1714	0	0	0	0	0	166	0	5	7	0	0	0	0	0	0	0	0	0	0	0	0	0	0	0	1	37	0	0	0	0	0	0	0	0	0	0	0	6	0	0	0	0	22	0	0	0	0	0	0
ASV1715	0	0	0	0	0	25	0	0	0	0	0	0	0	0	0	0	0	0	0	0	0	0	0	0	10	4	0	0	0	0	0	0	0	0	37	0	0	3	0	0	0	0	0	0	0	0	0	0	0
ASV1716	0	0	0	0	0	0	0	1	0	0	0	0	0	0	0	0	0	0	0	0	0	0	0	0	0	0	0	0	0	0	0	0	0	0	0	0	0	0	0	0	0	0	0	0	0	0	0	0	0
ASV1717	0	0	0	0	0	0	0	0	0	0	0	0	0	0	27	0	0	0	0	0	0	0	0	0	0	0	0	0	70	0	0	0	0	0	0	0	0	0	0	0	0	0	0	0	0	0	0	0	0
ASV1718	0	0	0	0	0	0	0	0	0	0	0	0	0	0	0	0	3	0	0	0	0	4	0	0	0	1	0	0	0	0	0	16	0	0	20	0	0	0	0	0	0	0	0	0	0	0	0	0	0
ASV1719	0	0	0	0	0	0	0	0	0	0	0	0	0	0	0	0	0	0	0	0	0	0	0	0	0	0	0	0	0	0	0	0	0	0	0	0	0	0	0	3	0	0	5	1	0	0	0	0	0
ASV1720	0	0	0	0	0	0	0	0	0	0	0	0	0	0	0	0	0	0	0	0	0	0	0	0	0	0	0	0	0	0	0	0	0	0	0	0	0	0	0	0	0	0	0	0	3	0	0	0	0
ASV1721	0	0	0	0	0	0	0	0	0	0	0	0	0	0	0	0	0	0	0	0	0	0	0	0	0	0	0	0	0	0	0	0	0	0	0	0	0	0	0	0	0	0	0	0	0	0	0	0	0
ASV1722	0	0	0	0	0	0	0	0	0	0	0	0	0	0	0	0	0	0	0	0	0	0	0	0	0	0	0	0	0	0	0	0	0	0	0	0	0	0	0	0	0	0	0	0	0	0	0	0	0
ASV1723	0	0	0	0	0	6	0	25	11	0	0	3	0	0	0	0	0	0	0	0	0	0	0	0	39	6	0	0	0	0	0	0	0	0	0	0	0	17	0	0	0	0	20	0	0	0	0	0	0
ASV1724	0	0	0	0	0	0	0	38	15	0	0	0	0	0	0	0	0	0	0	0	0	0	0	0	16	7	0	0	0	0	0	0	0	0	0	0	0	21	0	0	0	0	8	0	0	0	0	0	0
ASV1725	0	0	0	0	0	0	0	0	0	0	0	0	0	0	68	0	0	0	0	0	0	0	0	0	0	0	0	0	192	0	0	0	0	0	0	0	0	0	0	0	0	0	0	0	0	0	0	0	0
ASV1726	0	0	0	0	0	0	0	0	0	0	0	0	0	0	13	0	0	0	0	0	0	0	0	0	0	0	0	0	0	0	0	0	0	0	0	0	0	0	0	0	0	0	0	0	0	0	0	0	0
ASV1727	0	0	0	0	0	0	0	0	0	0	0	0	0	0	0	0	0	0	0	70	0	0	0	0	0	0	0	0	0	0	0	0	0	5	0	0	0	0	0	0	0	0	0	0	0	0	0	0	0
ASV1728	0	0	0	0	0	0	0	0	0	0	0	0	0	0	0	0	0	0	0	0	0	0	0	0	0	0	0	0	1	0	0	0	0	0	0	0	0	0	0	0	0	0	0	0	0	0	0	0	0
ASV1729	0	0	0	0	0	0	0	0	0	0	0	0	0	0	0	0	0	0	0	0	0	0	0	0	0	0	0	0	0	0	0	0	0	0	0	0	0	0	0	0	0	0	0	0	0	0	0	0	0
ASV1730	0	0	0	0	0	0	0	0	0	0	0	0	0	0	0	0	0	0	0	0	0	0	0	0	0	0	0	0	0	0	0	0	0	0	0	0	0	0	0	0	0	0	0	0	0	0	0	0	0
ASV1731	0	0	0	0	0	0	0	0	0	0	0	0	0	0	0	0	0	0	0	0	0	0	0	0	0	0	0	0	0	0	0	0	0	0	0	0	0	0	0	0	0	0	0	0	0	0	0	0	0
ASV1732	0	8	0	0	0	7	0	0	3	0	0	0	0	0	0	38	1	0	0	0	0	0	0	0	1	0	0	0	0	0	0	0	0	0	0	0	11	0	0	0	0	0	2	0	0	18	0	89	0
ASV1733	0	0	0	0	0	9	0	12	19	0	0	0	0	0	0	0	0	0	0	0	0	0	0	0	20	5	0	0	0	0	0	0	0	0	0	0	0	0	0	0	0	0	0	0	0	0	0	0	0
ASV1734	0	0	0	0	0	0	0	3	0	0	0	0	0	0	0	0	4	0	0	0	0	0	0	0	0	0	0	0	0	0	0	0	0	0	0	0	0	0	0	0	0	0	0	0	0	0	0	0	0
ASV1735	0	0	0	0	0	0	0	0	0	0	0	0	0	0	0	0	0	0	0	0	0	0	0	6	0	0	0	0	0	0	0	0	0	0	0	0	0	0	0	0	0	0	0	0	0	0	0	0	0
ASV1736	0	0	0	0	0	0	0	0	0	0	0	0	0	0	0	0	0	0	0	0	0	0	0	5	0	0	2	0	0	0	0	0	0	0	0	0	0	0	0	0	0	0	0	0	0	0	0	0	0
ASV1737	0	0	0	0	0	0	0	0	0	0	0	0	0	0	0	0	0	0	0	0	0	0	0	0	0	0	0	0	0	0	0	0	0	0	0	0	0	0	0	0	0	0	0	0	0	0	0	0	0
ASV1738	0	0	0	0	0	0	0	0	0	0	0	0	0	0	0	0	0	0	0	0	0	0	0	0	0	0	0	0	0	0	0	0	0	0	0	0	0	0	0	0	0	0	0	0	0	0	0	0	0
ASV1739	0	0	0	0	0	0	0	0	0	0	0	0	0	0	0	0	0	0	0	0	0	0	0	0	0	0	0	0	0	0	0	0	0	0	0	0	0	0	0	0	0	0	0	0	0	0	0	0	0
ASV1740	0	0	0	0	0	0	0	0	0	0	0	0	0	0	0	0	0	0	0	0	0	0	8	0	0	0	0	0	0	0	0	0	0	0	0	0	0	0	0	0	0	0	0	0	0	0	0	0	0
ASV1741	0	0	0	0	0	0	0	0	0	0	0	0	0	0	0	0	0	0	0	0	0	0	0	0	0	0	0	0	0	0	0	0	0	0	0	0	0	0	0	0	0	0	0	0	0	0	0	0	0
ASV1742	0	0	0	4	0	0	0	0	0	0	0	0	0	0	0	0	0	0	0	0	0	0	0	0	0	0	0	0	0	0	0	53	0	0	0	0	0	0	0	0	0	0	0	0	0	0	0	0	0
ASV1743	0	0	0	0	0	0	0	3	0	0	0	0	0	0	0	0	58	0	0	0	0	0	0	0	0	0	0	0	0	0	0	0	0	0	0	0	0	0	0	6	0	0	0	0	0	0	0	0	0
ASV1744	0	0	0	0	0	0	0	1	0	0	0	0	0	0	0	0	0	0	0	0	0	0	0	0	0	0	0	0	0	0	0	0	0	0	0	0	0	0	0	0	0	0	2	0	0	0	0	0	0
ASV1745	0	0	0	0	0	0	0	0	0	0	0	0	0	0	0	0	0	0	0	0	0	0	0	0	0	0	7	0	0	0	0	23	0	0	0	0	0	0	0	0	0	0	0	0	0	0	0	0	0
ASV1746	0	0	1	0	0	0	0	0	0	0	0	0	0	35	0	0	0	0	0	0	0	0	0	0	0	0	0	0	0	0	0	0	0	0	0	0	0	0	0	0	0	0	0	0	0	0	0	0	0
ASV1747	0	0	0	0	0	0	0	0	0	0	0	0	0	0	0	0	0	0	0	0	0	0	0	0	0	0	0	0	0	0	0	0	0	0	0	0	0	0	0	0	0	0	0	0	0	0	0	0	0
ASV1748	0	0	0	0	0	0	0	0	0	0	0	0	0	0	0	0	0	0	0	0	0	0	0	0	0	0	0	0	0	0	0	0	0	0	0	0	0	0	0	0	0	0	0	0	0	0	0	0	0
ASV1749	0	0	0	0	0	0	0	0	0	0	0	0	0	0	0	0	0	0	0	0	0	0	0	0	0	0	0	0	0	0	0	0	0	0	0	0	0	0	0	0	0	0	0	0	0	0	0	0	0
ASV1750	0	0	0	0	0	0	0	0	0	0	0	0	0	0	0	0	0	0	0	0	0	0	0	0	0	0	0	0	0	0	0	0	0	0	0	0	0	0	0	0	0	0	0	0	0	0	0	0	0
ASV1751	0	0	0	0	0	0	0	0	0	0	0	0	0	0	0	0	0	0	0	0	0	0	0	0	0	0	0	0	0	0	0	0	0	0	0	0	0	0	0	0	0	0	0	0	0	0	0	0	0
ASV1752	0	0	0	0	0	0	0	5	0	0	0	0	0	0	0	0	0	0	0	0	0	0	0	0	0	0	0	0	0	0	0	0	0	0	0	0	0	0	0	0	0	0	0	0	0	0	0	0	0
ASV1753	0	0	0	0	0	0	0	0	0	0	0	0	0	0	0	0	0	0	0	0	0	0	0	0	0	0	4	0	0	0	0	0	0	0	0	0	0	0	0	0	0	0	0	0	0	0	0	0	0
ASV1754	0	0	0	0	0	0	0	0	0	0	0	0	0	0	0	0	0	0	0	0	0	0	0	0	0	0	0	0	0	0	0	0	0	0	0	0	0	0	0	0	0	0	0	0	0	0	0	0	0
ASV1755	0	0	0	0	0	0	0	0	0	0	0	0	0	0	0	0	0	0	0	0	0	0	0	0	0	0	0	0	0	0	0	0	0	0	0	0	0	0	0	0	0	0	0	0	0	0	0	0	0
ASV1756	0	0	0	0	0	0	0	0	0	0	0	0	0	0	0	0	0	0	0	0	0	0	0	0	0	0	0	0	0	0	0	0	0	0	0	0	0	0	0	0	0	0	0	0	0	0	0	0	0
ASV1757	0	0	0	0	0	0	0	0	2	0	0	7	0	0	0	0	0	0	0	0	0	0	0	0	0	0	0	0	0	0	0	0	0	0	0	0	0	0	0	0	0	0	0	0	0	0	0	0	0
ASV1758	0	0	0	0	0	0	0	0	0	0	0	1	0	0	0	0	0	0	0	0	0	0	0	0	0	0	0	0	0	0	0	0	0	0	0	0	0	0	0	0	0	0	0	0	0	0	0	0	0
ASV1759	0	0	0	0	0	0	0	0	0	0	0	0	0	0	22	0	0	0	0	0	0	0	0	0	0	0	1	0	48	0	0	23	0	0	0	0	0	0	0	19	0	0	1	0	0	0	0	0	0
ASV1760	0	0	0	0	0	0	0	0	0	0	0	0	0	0	0	0	0	0	0	0	0	0	0	0	0	0	0	0	0	0	0	0	2	0	0	0	0	0	0	0	0	0	0	0	0	0	0	0	0
ASV1761	0	0	0	0	0	0	0	0	0	0	0	0	0	0	0	0	0	0	0	0	0	0	0	0	0	0	0	0	0	0	0	0	0	0	0	0	0	0	0	0	0	0	0	0	0	0	0	0	0
ASV1762	0	0	0	0	0	0	0	0	0	0	0	0	0	0	0	0	0	0	0	0	0	0	0	0	0	0	0	0	0	0	0	0	0	0	0	0	0	0	0	0	0	0	0	0	0	0	0	0	0
ASV1763	0	0	0	0	0	0	0	0	0	0	0	0	0	0	0	0	0	0	0	0	0	0	0	0	0	0	0	0	0	0	0	0	0	0	0	0	0	0	0	0	0	0	0	0	0	0	0	0	0
ASV1764	0	0	0	0	0	0	0	0	0	0	0	0	0	0	0	0	0	0	0	0	0	0	0	0	0	0	0	0	0	0	0	0	0	0	0	0	0	0	0	0	0	0	0	0	0	0	0	0	0
ASV1765	0	0	0	0	0	0	0	0	0	0	0	4	0	0	0	0	4	0	0	0	0	0	0	0	0	0	0	0	0	0	0	0	0	0	0	0	0	0	0	0	0	0	0	0	0	0	0	0	0
ASV1766	0	0	0	0	0	0	0	0	0	0	0	0	0	0	116	0	0	0	0	0	0	0	0	0	0	0	0	0	85	0	0	0	0	0	0	0	0	0	0	0	0	0	0	0	0	0	0	0	0
ASV1767	0	0	0	0	0	0	0	0	0	0	0	0	0	0	0	0	0	0	0	0	0	0	0	0	0	0	0	0	0	0	0	0	0	14	0	8	0	0	0	0	0	0	0	0	0	0	0	0	0
ASV1768	0	0	0	0	0	0	0	0	0	0	0	0	0	0	0	0	0	0	0	0	0	0	0	0	0	0	0	0	0	0	0	0	0	0	0	0	0	0	0	0	0	0	0	0	0	0	0	0	0
ASV1769	0	0	0	0	0	0	0	0	0	0	0	0	0	0	0	0	0	0	0	0	0	0	0	0	0	0	0	0	0	0	0	0	0	0	0	0	0	0	0	0	0	0	0	0	0	0	0	0	0
ASV1770	0	0	0	0	0	0	0	0	0	0	0	0	0	0	0	0	0	0	0	220	0	0	0	0	0	0	0	0	0	0	0	0	0	0	0	0	0	0	0	0	0	0	0	0	0	0	0	0	0
ASV1771	0	0	0	0	0	0	0	0	0	0	0	0	0	0	0	0	0	0	0	0	0	0	0	0	0	0	0	0	0	0	0	0	65	0	0	0	0	0	0	0	0	0	0	0	0	0	0	0	0
ASV1772	0	0	0	0	0	0	0	0	0	0	0	0	0	0	0	0	0	0	0	0	0	0	0	0	0	0	0	0	0	0	0	0	0	0	0	0	0	0	0	0	0	0	0	0	0	0	0	0	0
ASV1773	0	0	0	0	0	3	0	11	7	0	0	0	0	0	0	0	0	0	0	0	0	0	0	0	36	5	1	0	0	0	0	0	0	0	0	0	0	16	0	0	0	0	21	0	0	0	0	0	0
ASV1774	0	0	0	0	0	10	0	26	26	0	0	0	0	0	0	0	2	0	0	0	0	0	0	0	49	4	0	0	0	0	0	0	0	0	0	0	0	21	0	0	0	0	16	0	0	0	0	0	0
ASV1775	0	0	0	0	0	0	0	0	0	0	0	0	0	0	25	0	0	0	0	0	0	0	0	0	0	0	0	0	202	0	0	0	0	0	0	0	0	0	0	0	0	0	0	0	0	0	0	0	0
ASV1776	0	0	0	0	0	0	0	0	0	0	0	0	0	0	0	0	0	0	0	0	0	0	0	0	0	0	0	0	0	0	0	0	0	0	0	0	0	0	0	0	0	0	0	0	0	0	0	0	0
ASV1777	0	0	27	0	0	0	0	0	0	0	0	0	0	0	0	0	0	0	0	0	0	0	0	0	0	0	0	0	0	0	0	0	0	0	0	0	0	0	0	0	0	0	0	0	0	0	0	0	0
ASV1778	0	0	0	0	0	0	0	0	0	0	0	0	0	0	0	0	0	0	0	0	0	0	0	0	0	0	0	0	0	0	52	0	0	0	0	0	0	0	0	0	0	0	0	0	0	0	0	0	0
ASV1779	0	0	0	0	0	0	0	0	0	0	0	0	0	0	0	0	0	0	0	0	0	0	0	0	0	0	0	0	0	0	0	0	0	0	0	0	0	0	0	0	0	0	0	0	0	0	0	0	0
ASV1780	0	0	0	0	0	0	0	0	0	0	0	0	0	0	0	0	0	0	0	0	0	0	0	0	0	0	0	0	0	0	0	0	0	0	0	0	0	0	0	0	0	0	0	0	0	0	0	0	0
ASV1781	0	0	0	0	0	6	0	22	16	0	0	0	0	0	0	0	1	0	0	0	0	0	0	0	56	8	0	0	0	0	0	0	0	0	0	0	0	26	0	0	0	0	13	0	0	0	0	0	0
ASV1782	0	0	0	0	0	0	0	0	0	0	4	14	0	0	0	0	0	0	0	2	0	0	0	0	0	0	0	0	0	33	0	0	0	0	0	0	0	0	0	0	0	0	0	0	175	0	0	0	0
ASV1783	0	0	0	0	0	0	2	0	0	0	0	0	0	0	0	0	23	0	0	0	0	17	0	0	0	0	0	0	0	0	0	0	0	0	0	0	0	1	0	0	0	0	0	0	0	0	124	0	0
ASV1784	0	0	0	0	0	0	0	8	6	0	0	3	0	0	0	0	3	0	0	0	0	0	0	0	0	0	0	0	0	0	0	0	0	0	0	0	0	0	0	0	0	0	0	0	0	0	0	0	0
ASV1785	0	0	0	0	0	0	0	0	0	0	0	9	0	3	0	0	0	0	0	17	0	0	0	0	0	0	0	0	0	3	15	0	0	0	0	0	0	0	0	0	0	0	0	0	104	0	0	0	0
ASV1786	0	0	0	0	0	0	0	0	0	0	0	0	0	0	0	0	0	0	0	0	0	0	0	0	0	0	0	0	0	0	0	0	0	6	0	0	0	0	0	0	0	0	0	0	0	0	0	0	0
ASV1787	0	0	0	0	0	0	0	0	0	0	0	0	0	0	0	0	0	0	0	0	0	0	0	0	0	0	0	0	0	0	0	0	0	0	0	0	0	0	0	0	0	0	0	0	0	0	0	0	0
ASV1788	0	0	0	0	0	0	0	0	0	0	0	0	0	0	0	0	0	0	0	0	0	0	0	0	0	0	0	0	0	0	0	0	0	0	0	0	0	0	0	0	0	0	0	0	0	0	0	0	0
ASV1789	0	0	0	0	0	0	0	0	0	0	0	0	0	0	0	0	0	0	0	0	0	0	0	0	0	0	0	0	0	0	0	0	0	0	0	0	0	0	0	0	0	0	0	0	0	0	0	0	0
ASV1790	0	0	0	0	0	0	0	0	0	0	0	0	0	0	0	0	1	0	0	0	0	1	0	0	0	0	0	0	0	0	0	0	0	0	0	0	0	0	0	0	0	0	0	0	0	0	0	0	0
ASV1791	0	0	0	0	0	0	0	0	0	0	0	0	0	0	0	0	0	0	0	0	0	0	0	0	0	0	0	0	0	0	0	0	0	0	0	0	0	0	0	0	0	0	0	0	0	0	0	0	0
ASV1792	0	0	0	0	0	0	0	11	0	0	0	0	0	0	0	0	0	0	0	0	0	0	0	0	0	0	0	0	0	0	0	0	0	0	0	0	0	0	0	0	0	0	0	0	0	0	0	0	0
ASV1793	0	0	0	0	0	0	0	5	0	0	0	0	0	0	0	0	0	0	0	0	0	0	0	0	0	0	0	0	0	0	0	0	0	0	0	0	0	0	0	0	0	0	0	0	6	0	0	0	0
ASV1794	0	0	0	0	0	0	0	0	0	0	0	0	0	0	0	0	0	0	0	140	0	0	0	0	0	0	0	0	0	0	0	0	0	0	0	0	0	0	0	0	0	0	0	0	0	0	0	0	0
ASV1795	0	0	0	0	0	0	0	0	0	0	0	0	0	0	0	0	0	0	0	0	0	0	0	0	0	0	0	14	0	0	0	0	0	0	0	0	0	0	0	0	0	0	0	0	0	0	6	0	0
ASV1796	0	0	0	0	0	19	0	0	39	0	0	0	0	0	0	0	0	0	0	0	0	0	0	0	39	5	0	0	0	0	0	0	0	0	0	0	0	10	0	0	0	0	0	0	0	0	0	0	0
ASV1797	0	0	0	0	0	0	0	0	0	0	4	9	8	10	0	0	0	0	0	0	0	0	0	0	0	0	0	0	0	65	0	0	0	0	0	0	0	0	0	0	0	0	0	0	71	0	0	0	0
ASV1798	0	0	0	0	0	0	0	0	0	0	0	0	0	0	18	0	80	0	0	0	0	22	0	0	0	0	0	0	7	0	0	0	0	0	0	0	0	0	0	0	0	0	0	0	0	0	0	0	0
ASV1799	0	0	0	0	0	0	0	0	0	0	0	0	0	0	0	0	0	0	0	0	0	0	0	0	0	0	0	0	0	0	0	0	0	0	0	0	0	0	0	0	0	0	0	0	0	0	0	0	0
ASV1800	0	0	0	0	0	195	0	2	10	0	0	1	0	0	0	0	0	0	0	0	0	0	0	0	0	11	0	0	0	0	0	0	0	0	0	0	0	2	0	0	0	6	13	0	0	0	0	0	0
ASV1801	0	0	0	0	0	0	0	0	0	0	0	0	0	0	104	0	0	0	0	0	0	0	2	0	0	0	0	0	72	0	0	0	0	0	0	0	0	0	0	0	0	0	0	0	0	0	0	0	0
ASV1802	0	0	0	0	0	0	0	0	0	0	0	0	0	0	0	0	0	0	0	0	0	0	0	0	0	0	0	0	0	0	126	0	0	0	0	0	0	0	0	0	0	0	0	0	0	0	0	0	0
ASV1803	0	0	0	0	0	0	0	0	0	0	0	0	0	0	0	0	0	0	0	0	0	0	0	0	0	0	0	0	0	0	0	0	0	0	0	0	0	0	0	0	0	0	0	0	0	0	0	0	0
ASV1804	0	0	0	0	0	0	0	0	0	0	0	0	0	66	0	0	0	0	0	0	0	0	0	0	0	0	0	0	0	0	0	0	0	0	0	0	0	0	0	0	0	0	0	0	0	0	0	0	0
ASV1805	0	0	0	0	0	0	0	0	0	0	0	0	0	0	0	0	0	0	0	0	0	0	0	0	0	0	0	0	0	0	0	0	0	0	0	0	0	0	0	0	0	0	0	1	0	0	0	0	18
ASV1806	0	0	0	0	0	0	0	0	0	0	0	0	0	0	0	0	0	0	0	0	0	0	0	0	0	0	0	0	0	0	0	0	0	0	0	0	0	0	0	0	0	0	0	0	0	0	0	0	0
ASV1807	0	0	0	0	0	0	0	0	0	0	0	0	0	0	0	0	0	0	0	0	0	0	0	0	0	0	0	0	0	0	0	0	0	0	0	0	0	0	0	0	0	0	0	0	0	0	0	0	0
ASV1808	0	0	0	0	0	0	0	0	0	0	0	0	0	0	0	0	0	0	0	0	0	0	0	0	0	0	0	0	0	0	0	0	0	0	0	0	0	0	0	0	0	0	0	0	0	0	0	0	0
ASV1809	0	0	0	0	0	0	0	0	0	0	0	0	0	0	0	0	0	0	0	0	0	0	0	0	0	0	0	0	0	0	0	0	0	0	0	0	0	0	0	0	0	0	0	0	0	0	0	0	0
ASV1810	0	0	0	0	0	0	0	0	0	0	0	0	0	0	0	0	0	0	0	0	0	0	0	0	0	0	0	0	0	0	0	0	0	0	0	0	0	0	0	0	0	0	0	0	0	0	0	0	0
ASV1811	0	0	0	0	0	0	0	0	0	0	0	0	0	0	0	0	0	0	0	0	0	0	0	0	0	0	0	0	0	0	0	0	0	0	0	0	0	0	0	0	0	0	0	0	0	0	0	0	0
ASV1812	0	0	0	0	0	0	0	0	0	0	0	10	0	0	0	0	0	0	0	0	0	0	0	0	0	0	0	0	0	0	0	0	0	0	0	0	0	0	0	0	0	0	0	0	0	0	0	0	0
ASV1813	0	0	0	0	0	0	0	0	0	0	0	0	0	0	0	0	0	0	0	0	0	0	0	0	0	0	0	0	0	0	0	0	0	0	0	0	0	0	0	0	0	2	1	0	0	0	0	0	0
ASV1814	0	0	0	0	0	0	0	0	0	0	0	0	0	0	0	0	0	0	0	0	0	0	0	0	0	0	0	0	0	0	0	0	0	0	0	0	0	0	0	0	0	0	0	0	0	0	0	0	0
ASV1815	0	0	0	0	0	0	0	0	0	0	0	0	0	0	0	0	0	0	0	0	0	0	0	0	0	0	0	0	0	0	0	0	0	0	0	0	0	0	0	0	0	0	0	0	0	0	0	0	0
ASV1816	0	0	0	0	0	0	0	0	0	0	0	0	0	0	0	0	0	0	0	0	0	0	0	0	0	0	0	0	0	0	0	0	0	0	0	0	0	0	0	0	0	0	0	0	0	0	0	0	0
ASV1817	0	0	11	0	0	0	0	0	0	0	0	0	0	5	0	0	0	0	0	0	0	0	0	0	0	0	0	2	0	0	0	0	0	0	0	0	0	0	0	0	0	0	0	0	0	0	0	0	0
ASV1818	0	0	0	0	0	5	0	18	22	0	0	0	0	0	0	0	0	0	0	0	2	0	0	0	14	10	0	0	0	0	0	0	0	0	0	0	0	10	0	0	0	0	11	0	0	0	0	0	0
ASV1819	0	0	0	0	0	4	0	0	0	0	0	0	0	0	0	0	27	0	0	0	0	10	0	0	6	0	0	0	0	0	0	0	0	0	0	0	0	0	0	0	0	0	0	0	10	0	0	0	0
ASV1820	0	0	0	0	0	0	0	0	0	0	0	0	0	0	0	0	0	0	0	0	0	0	0	0	0	0	0	0	0	0	0	0	0	0	0	0	0	0	0	0	0	0	0	0	0	0	0	0	0
ASV1821	0	0	9	0	0	0	0	0	0	0	0	0	0	0	0	0	0	0	0	0	0	0	0	0	0	0	0	0	0	0	0	0	0	0	0	0	0	0	0	0	0	0	0	0	0	0	0	0	0
ASV1822	0	0	7	0	0	0	0	0	0	3	0	0	0	0	0	0	0	0	0	0	0	0	0	0	0	0	0	0	0	0	0	0	0	0	0	0	0	0	0	0	0	0	0	0	0	0	0	0	0
ASV1823	0	0	0	1	0	0	0	0	0	0	0	0	0	0	0	0	0	0	0	0	0	0	0	0	0	0	0	0	0	0	0	176	0	0	0	0	0	0	0	0	0	0	0	0	0	0	0	0	0
ASV1824	0	0	0	0	0	0	0	33	5	0	0	0	0	0	0	0	0	0	0	0	1	0	0	0	14	10	0	0	0	0	0	0	0	0	0	0	0	48	0	0	0	0	5	0	0	0	0	0	0
ASV1825	0	0	0	0	0	0	0	0	0	0	0	0	0	0	0	13	0	0	0	0	0	0	0	0	0	0	0	0	0	0	0	0	0	0	0	0	2	0	0	0	0	0	0	0	0	6	0	101	0
ASV1826	0	0	0	0	0	0	0	0	0	0	0	0	0	0	0	0	0	0	0	0	0	0	0	0	0	0	0	0	0	0	0	0	0	0	0	0	0	0	0	0	0	0	0	0	0	0	0	0	0
ASV1827	0	0	0	0	0	0	0	0	0	0	0	0	0	0	0	0	0	0	0	0	0	0	0	0	0	0	0	0	0	0	0	0	0	0	0	0	0	0	0	0	0	0	0	0	0	0	0	0	0
ASV1828	0	0	0	0	0	12	0	11	11	0	0	0	0	0	0	0	0	0	0	0	1	0	0	0	53	12	0	0	0	0	0	0	0	0	0	0	0	8	0	0	0	0	6	0	0	0	0	0	0
ASV1829	0	0	0	0	0	14	0	7	39	0	0	0	0	0	0	0	1	0	0	0	0	0	0	0	61	19	0	0	0	0	0	0	0	0	0	0	0	5	0	0	0	0	4	0	0	0	0	0	0
ASV1830	0	0	0	0	0	0	0	0	0	0	0	0	0	0	0	0	0	0	0	0	0	0	0	0	0	0	0	0	0	0	0	0	0	0	0	0	0	0	0	0	0	0	0	0	0	0	0	0	1
ASV1831	0	0	0	0	0	4	0	14	8	0	0	0	0	0	0	0	0	0	0	0	0	0	0	0	118	4	0	0	0	0	0	0	0	0	0	0	0	16	0	0	0	0	0	0	0	0	0	0	0
ASV1832	0	0	0	0	0	0	3	0	0	0	0	0	0	0	0	0	0	0	0	2	0	0	0	0	0	0	0	5	0	0	0	0	0	3	0	0	0	0	0	0	0	0	0	0	0	0	0	0	0
ASV1833	0	0	0	0	0	0	0	0	0	0	0	0	0	0	7	0	0	0	0	0	0	0	0	0	0	0	0	0	82	0	0	0	0	0	0	0	0	0	0	0	0	0	0	0	0	0	0	0	0
ASV1834	0	0	0	0	0	0	0	0	0	0	0	0	0	0	0	0	32	0	0	0	0	17	0	0	0	0	0	0	0	0	0	0	0	0	0	0	0	0	0	0	0	0	0	0	0	0	0	0	0
ASV1835	0	0	0	0	0	0	0	0	0	0	0	0	0	0	0	0	4	0	0	0	0	0	0	0	0	0	0	0	0	0	0	0	0	0	0	0	0	0	0	0	0	0	0	0	0	0	0	0	11
ASV1836	0	0	0	0	0	0	0	0	0	0	0	0	0	0	0	0	0	0	0	0	0	0	0	0	0	0	0	0	0	0	0	0	0	0	0	0	0	0	0	0	0	0	0	0	0	0	0	0	0
ASV1837	0	0	0	0	0	0	0	0	0	0	0	0	0	0	0	0	0	0	0	0	0	0	0	0	0	0	0	0	0	0	0	0	0	0	0	0	0	0	0	0	0	0	0	0	0	0	0	0	0
ASV1838	0	0	0	0	0	0	0	0	0	0	0	0	0	0	0	0	0	0	0	0	0	0	0	0	0	0	0	0	0	0	0	0	0	0	0	0	0	0	0	0	0	0	0	0	0	0	0	0	0
ASV1839	0	0	0	0	0	0	11	0	0	0	0	0	0	0	0	0	0	0	0	0	0	0	0	0	0	0	0	36	0	0	0	0	0	0	0	0	0	0	0	0	0	0	0	0	0	0	15	0	0
ASV1840	0	0	0	0	0	0	0	8	0	0	0	0	0	0	0	0	0	0	0	0	0	0	0	0	0	0	0	0	0	0	0	0	0	0	0	0	0	0	0	0	0	0	0	0	0	0	0	0	0
ASV1841	0	0	0	0	0	0	0	0	0	0	0	0	0	0	75	0	0	0	0	0	0	0	0	0	0	0	0	0	44	0	0	0	0	0	0	0	0	0	0	0	0	0	0	0	0	0	0	0	0
ASV1842	0	0	0	0	0	0	0	0	0	0	0	0	0	0	0	0	0	0	0	0	0	0	0	0	0	0	0	0	0	0	0	0	0	0	0	0	0	0	0	0	0	0	0	0	0	0	0	0	0
ASV1843	0	0	0	0	0	0	0	0	0	0	0	0	0	0	0	0	0	0	0	0	0	0	0	0	0	0	0	0	0	0	0	0	0	0	0	0	0	0	0	0	0	0	0	0	0	0	0	0	0
ASV1844	0	0	0	0	0	0	0	11	6	0	0	0	0	0	0	0	0	0	0	0	0	0	0	0	96	0	0	0	0	0	0	0	0	0	0	0	0	9	0	0	0	0	0	0	0	0	0	0	0
ASV1845	0	0	0	0	0	0	0	0	0	0	0	0	0	0	0	0	0	0	0	0	0	0	0	0	0	0	0	0	0	0	0	0	0	0	0	2	0	0	0	0	0	0	0	0	0	0	0	0	0
ASV1846	0	0	0	0	0	0	0	0	0	0	0	0	0	0	0	0	0	0	0	0	0	0	0	0	0	0	0	0	0	0	0	0	0	0	0	0	0	0	0	0	0	0	0	0	0	0	0	0	0
ASV1847	0	0	0	0	0	0	0	0	0	0	0	0	0	0	15	0	0	0	0	0	0	0	0	0	0	0	0	0	5	0	0	0	0	0	0	0	0	0	0	0	0	0	0	0	0	0	0	0	0
ASV1848	0	0	0	0	0	0	0	0	0	0	0	0	0	0	0	0	0	0	0	0	0	0	0	0	0	0	0	0	0	0	0	0	0	2	0	0	0	0	0	0	0	0	0	0	0	0	0	0	0
ASV1849	0	0	0	0	0	0	0	0	0	0	0	0	0	0	0	0	0	0	0	0	0	0	0	0	0	0	0	0	0	0	0	0	0	0	0	0	0	0	0	0	0	0	0	0	0	0	0	0	0
ASV1850	0	0	0	0	0	0	0	0	0	0	0	0	0	0	0	0	0	0	0	0	0	0	0	0	0	0	0	0	0	0	0	0	0	0	0	0	0	0	0	0	0	0	0	0	0	0	0	0	0
ASV1851	0	0	0	0	0	0	0	0	0	0	0	0	0	0	0	0	0	0	0	0	0	0	0	0	0	0	0	0	0	0	0	0	0	0	0	0	0	0	0	0	0	0	0	0	0	0	0	0	0
ASV1852	0	0	0	0	0	0	0	0	0	0	0	0	0	0	0	0	0	0	0	14	0	0	0	0	0	0	0	0	0	0	0	0	0	0	0	0	0	0	0	0	0	0	0	0	0	0	0	0	0
ASV1853	0	0	0	0	0	0	0	0	0	0	0	0	0	0	0	0	0	0	0	0	0	0	0	1	0	0	12	0	0	0	0	0	0	0	0	0	0	0	0	0	0	0	0	0	0	0	0	0	0
ASV1854	0	0	0	0	0	0	0	0	0	0	0	0	0	0	0	0	0	0	0	0	0	0	0	0	0	0	0	0	0	0	19	0	0	0	0	0	0	0	0	1	0	0	0	0	0	0	0	0	0
ASV1855	0	0	0	0	0	0	0	2	0	0	0	0	0	0	0	0	0	0	0	0	0	0	0	0	0	0	0	0	1	0	0	0	0	0	0	0	0	0	0	0	0	0	0	0	0	0	0	0	0
ASV1856	0	0	0	0	0	0	0	3	0	0	0	9	0	0	0	0	0	0	0	0	0	0	0	0	0	0	0	0	0	0	0	0	0	0	0	0	0	0	0	0	0	0	0	0	0	0	0	0	0
ASV1857	0	0	0	0	0	0	0	3	0	0	0	0	0	0	0	0	0	0	0	0	0	0	0	0	0	0	0	0	0	0	0	0	0	0	0	0	0	0	0	0	0	0	0	0	0	0	0	0	0
ASV1858	0	0	0	0	0	0	0	0	0	0	0	1	0	0	0	0	0	0	0	0	0	0	0	0	0	0	0	0	0	0	0	0	0	0	0	0	0	0	0	0	0	0	0	20	0	0	0	0	0
ASV1859	0	0	0	0	0	0	0	0	0	0	0	0	0	0	0	0	0	0	0	158	0	0	0	0	0	0	0	0	0	0	0	0	0	3	0	0	0	0	0	0	0	0	0	0	0	0	0	0	0
ASV1860	0	0	0	0	0	0	0	0	0	0	0	0	0	0	0	0	0	0	0	0	0	0	0	0	0	0	0	0	0	0	0	0	0	0	0	0	0	0	0	0	0	0	0	0	0	0	0	0	35
ASV1861	0	0	0	0	0	0	0	0	0	0	0	0	0	0	0	0	0	0	0	0	0	0	0	0	0	0	0	0	0	0	0	0	0	0	0	0	0	0	0	0	0	0	0	0	0	0	0	0	0
ASV1862	0	0	0	0	0	0	0	0	0	0	0	0	0	0	0	0	0	0	0	0	0	0	0	0	0	0	0	0	0	0	0	0	0	0	0	0	0	0	0	0	0	0	0	0	0	0	0	0	0
ASV1863	0	0	0	0	0	0	0	0	0	0	0	0	0	0	0	0	0	0	0	0	0	0	0	0	0	0	0	0	0	0	0	0	0	0	0	0	0	0	0	28	0	0	0	0	1	0	0	0	0
ASV1864	0	0	0	0	0	0	0	0	0	0	0	0	0	0	0	0	0	0	0	0	0	0	0	0	0	0	0	0	0	0	0	0	0	0	0	0	0	0	0	0	0	0	0	0	0	0	0	0	18
ASV1865	0	0	0	0	0	0	0	0	0	0	0	0	0	0	0	0	0	0	0	0	0	0	0	0	0	0	0	0	0	0	0	0	0	0	0	0	0	0	0	0	0	0	0	0	0	0	0	0	0
ASV1866	9	0	0	0	0	0	0	8	4	0	0	0	0	0	0	0	0	0	0	0	9	0	0	0	2	0	0	0	0	0	0	0	0	1	0	0	0	8	0	6	0	0	0	4	0	0	2	0	0
ASV1867	0	0	0	0	0	0	0	4	0	0	0	0	0	0	0	0	0	0	0	0	0	0	0	0	0	0	0	0	0	0	0	0	0	0	0	0	0	0	0	0	0	0	0	0	0	0	0	0	0
ASV1868	0	0	0	0	0	0	0	0	0	0	0	0	0	0	0	0	0	0	0	0	0	0	0	0	0	0	0	0	0	0	0	0	0	0	0	0	0	0	0	0	0	0	0	0	0	0	0	0	0
ASV1869	0	0	0	0	0	0	23	0	0	0	0	0	0	0	0	0	0	0	0	0	0	0	0	0	0	0	0	17	0	0	0	0	0	0	0	0	0	0	0	0	0	0	0	0	0	0	5	0	0
ASV1870	0	0	0	0	0	0	0	0	0	3	0	0	0	0	14	0	0	0	0	0	0	0	1	0	0	0	0	0	25	0	0	0	0	0	0	0	0	0	0	0	0	0	0	0	0	0	0	0	0
ASV1871	0	0	0	0	0	0	0	0	0	0	0	0	0	0	81	0	0	0	0	0	0	0	0	0	0	0	0	0	10	0	0	0	0	0	0	0	0	0	0	0	0	0	0	0	0	0	0	0	0
ASV1872	0	0	0	0	0	0	0	0	0	0	0	0	0	0	0	0	0	0	0	0	0	0	0	0	0	0	0	0	0	0	0	0	0	0	0	0	0	0	0	0	0	0	0	0	0	0	0	0	0
ASV1873	0	0	0	0	0	0	0	0	0	0	0	0	0	0	0	0	0	0	0	0	0	0	0	0	0	0	0	0	0	0	0	0	0	7	0	0	0	0	0	0	0	0	0	0	0	0	0	0	0
ASV1874	0	0	0	0	0	0	0	0	0	0	0	0	0	0	0	0	0	0	0	0	0	0	0	0	0	0	0	0	0	0	0	0	0	0	0	0	0	0	0	0	0	0	0	0	0	0	0	0	0
ASV1875	0	0	0	0	0	0	0	0	0	0	0	0	0	0	0	0	0	0	0	0	0	0	0	0	0	0	0	0	0	0	0	0	0	0	0	0	0	0	0	0	0	0	0	0	0	0	0	0	0
ASV1876	0	0	0	0	0	0	0	0	0	0	0	0	0	0	0	0	0	0	0	0	0	0	0	0	0	0	0	0	0	0	0	0	0	0	0	0	0	0	0	0	0	0	0	0	0	0	0	0	0
ASV1877	0	0	0	0	0	0	0	0	0	0	0	0	0	0	0	0	0	0	0	0	0	0	0	0	0	0	0	0	0	0	0	0	0	0	0	0	0	0	0	0	0	0	0	0	0	0	0	0	0
ASV1878	0	0	0	0	0	0	0	45	0	0	0	0	0	0	0	0	0	0	0	0	55	0	0	0	8	0	0	0	0	0	0	0	0	0	0	0	0	36	0	0	0	0	0	0	0	0	0	0	0
ASV1879	0	0	0	0	0	0	0	0	0	0	0	0	0	0	39	0	0	0	0	0	0	0	0	0	0	0	0	0	8	0	0	0	0	0	0	0	0	0	0	0	0	0	0	0	0	0	0	0	0
ASV1880	0	0	0	0	0	0	0	0	0	0	0	0	0	0	0	0	0	0	0	0	0	0	0	0	0	0	0	0	0	0	0	0	0	0	0	0	0	0	0	0	0	0	0	0	0	0	0	0	0
ASV1881	0	0	0	0	0	0	0	0	0	0	0	0	0	0	0	0	0	0	0	0	0	0	0	0	0	0	0	0	0	0	0	0	0	0	0	0	0	0	0	0	0	0	0	0	0	0	0	0	0
ASV1882	0	0	0	0	0	0	0	0	0	0	0	0	0	0	0	0	0	0	0	0	0	0	0	0	0	0	0	0	0	0	0	0	0	0	0	0	0	0	0	0	0	0	0	0	0	0	0	0	0
ASV1883	0	0	0	0	0	0	0	0	0	0	0	0	0	0	0	0	204	0	0	0	0	0	0	0	0	0	0	0	0	0	0	0	0	0	0	0	0	0	0	0	0	0	0	0	0	0	0	0	0
ASV1884	0	0	0	0	0	0	0	0	0	0	0	0	0	0	0	0	0	0	0	0	0	0	0	0	0	0	0	0	0	0	0	0	0	0	0	11	0	0	0	0	0	0	0	0	0	0	0	0	0
ASV1885	0	0	0	0	0	0	0	0	0	0	0	0	0	0	0	0	0	0	0	0	0	0	0	0	0	0	0	0	0	0	0	0	0	0	0	0	0	0	20	0	0	0	0	0	14	0	0	0	0
ASV1886	0	0	0	0	0	0	0	0	0	0	0	0	0	0	0	0	0	0	0	0	0	0	0	0	0	0	0	0	0	0	0	0	0	0	0	0	0	0	0	0	0	0	0	0	0	0	0	0	0
ASV1887	0	0	0	0	0	0	0	0	0	0	0	0	0	0	38	0	0	0	0	0	0	0	0	0	0	0	0	0	35	0	0	0	0	0	0	0	0	0	0	0	0	0	0	0	0	0	0	0	0
ASV1888	0	0	0	0	0	0	0	0	0	0	0	0	0	0	0	0	0	0	0	0	0	0	0	0	0	0	0	0	0	0	0	0	0	0	0	0	0	0	0	0	0	0	0	0	0	0	0	0	0
ASV1889	0	0	0	0	0	6	0	11	28	0	0	0	0	0	0	0	1	0	0	0	2	0	0	0	57	6	0	0	0	0	0	0	0	0	0	0	0	15	0	0	0	0	6	0	0	0	0	0	0
ASV1890	0	0	0	0	0	0	0	6	0	0	0	0	0	0	0	0	3	0	0	0	0	0	0	0	0	0	0	0	0	0	0	0	0	0	0	0	0	0	0	0	0	0	0	0	0	0	0	0	0
ASV1891	0	0	0	0	0	0	0	0	0	0	0	0	0	0	0	0	0	0	0	0	0	0	0	0	0	0	0	0	0	0	0	0	0	0	0	0	0	0	0	0	0	0	0	0	0	0	0	0	0
ASV1892	0	0	0	0	0	0	0	0	0	0	0	0	0	0	0	0	0	0	0	0	0	0	0	0	0	0	0	0	0	0	0	0	0	0	0	0	0	0	0	0	0	0	0	0	0	0	0	0	0
ASV1893	0	0	0	0	0	0	0	0	0	0	0	0	0	0	0	0	0	0	0	0	0	0	0	0	0	0	0	0	0	0	0	0	0	0	0	0	0	0	0	0	0	0	0	0	0	0	0	0	0
ASV1894	0	0	0	0	0	0	0	0	0	0	0	0	0	0	0	0	0	0	0	0	0	0	0	0	0	0	0	0	0	0	0	0	0	0	0	0	0	0	0	0	0	0	0	0	0	0	0	0	0
ASV1895	0	141	0	0	0	0	0	0	0	0	0	0	0	0	0	25	0	0	0	0	0	0	0	0	0	0	0	0	0	0	0	0	0	0	0	0	0	0	0	0	0	0	0	0	0	0	0	0	0
ASV1896	0	7	0	0	0	0	0	0	0	0	0	0	0	0	0	13	0	0	0	0	0	0	0	0	0	0	0	0	2	0	0	0	0	0	0	0	0	0	0	0	0	0	0	0	0	0	0	209	0
ASV1897	0	0	0	0	0	0	0	0	0	0	0	0	0	0	0	0	0	0	0	0	0	0	0	0	0	0	0	0	0	0	0	0	0	0	0	0	0	0	0	0	0	0	0	0	12	0	0	0	0
ASV1898	0	0	0	0	0	0	0	0	0	0	0	0	0	0	0	0	0	0	0	0	0	0	0	0	0	0	0	0	0	0	16	0	0	0	0	0	0	0	0	0	0	0	0	0	0	0	0	0	0
ASV1899	0	0	0	0	0	0	0	0	0	0	0	0	0	0	0	0	0	0	0	0	0	0	0	0	0	0	0	0	0	0	0	0	0	0	0	0	0	0	0	0	0	0	0	0	0	0	0	0	0
ASV1900	0	0	0	0	0	0	0	0	0	0	0	0	0	0	0	0	0	0	0	0	0	0	0	0	0	0	0	0	0	0	0	0	0	0	0	0	0	0	0	0	0	0	0	0	0	0	0	0	0
ASV1901	0	0	0	0	0	0	0	0	0	0	0	0	0	0	0	0	0	0	0	0	0	0	0	0	0	0	0	0	0	0	0	0	0	0	0	0	0	0	0	0	0	0	0	0	0	0	0	0	0
ASV1902	0	0	0	0	0	5	0	18	11	0	0	0	0	0	0	0	2	0	0	0	0	0	0	0	7	4	0	0	0	0	0	3	0	0	0	0	0	9	0	0	0	0	5	0	0	0	0	0	0
ASV1903	0	0	0	0	0	11	0	11	9	0	0	0	0	0	0	0	0	0	0	0	0	0	0	0	54	17	0	0	0	0	0	0	0	0	0	0	0	17	0	0	0	0	0	0	0	0	0	0	0
ASV1904	0	0	0	0	0	0	0	6	0	0	0	0	0	0	0	0	0	0	0	0	0	0	0	0	0	0	0	0	0	0	0	0	0	0	0	0	0	0	0	0	0	0	0	0	0	0	0	0	0
ASV1905	0	0	0	0	0	0	0	0	0	0	0	0	0	193	0	0	0	0	0	0	0	0	0	0	0	0	0	0	0	0	0	0	0	0	0	0	0	0	0	0	0	0	0	0	0	0	0	0	0
ASV1906	0	0	0	0	0	0	0	0	0	0	0	0	0	0	0	0	3	0	0	0	0	0	0	0	0	0	0	0	0	0	0	0	0	0	0	0	0	0	0	0	0	0	0	0	0	0	0	0	0
ASV1907	0	0	0	0	0	0	0	0	0	0	0	0	0	0	0	0	0	0	0	0	0	0	0	0	0	0	0	0	0	0	0	0	0	0	0	0	0	0	0	0	0	0	0	0	0	0	0	0	0
ASV1908	0	0	0	0	0	8	0	12	12	0	0	0	0	0	0	0	0	0	0	0	0	0	0	0	39	17	0	0	0	0	0	15	0	0	0	0	0	18	0	0	0	0	4	0	0	0	0	0	0
ASV1909	0	0	0	0	0	0	0	0	0	0	0	8	0	0	0	0	0	0	0	38	0	0	0	0	0	0	0	0	0	13	0	0	0	0	0	0	0	0	0	0	0	0	0	0	57	0	0	0	0
ASV1910	0	0	0	0	0	0	0	0	0	0	0	0	0	0	0	0	0	0	0	0	0	0	0	0	0	0	0	0	0	0	0	0	0	0	0	0	0	0	0	0	0	0	3	0	0	0	0	0	0
ASV1911	0	0	0	0	0	0	0	0	0	0	0	0	0	0	0	0	0	0	0	0	0	0	0	0	1	0	0	0	0	0	0	0	0	0	0	0	0	0	0	0	0	0	0	0	0	0	0	0	0
ASV1912	0	0	0	0	0	0	0	0	0	0	0	0	0	0	0	0	0	0	0	0	0	0	0	0	0	0	0	0	0	0	0	0	0	0	0	0	0	0	0	0	0	0	5	0	0	0	0	0	0
ASV1913	0	0	0	0	0	0	0	0	0	0	0	0	0	0	0	0	0	0	0	0	0	0	0	0	0	0	0	0	0	0	0	0	0	0	0	0	0	0	0	0	0	0	0	0	0	0	0	0	0
ASV1914	0	0	0	0	0	0	0	0	0	0	0	0	0	0	0	0	0	0	0	0	0	0	0	0	0	0	0	0	0	0	0	0	0	0	0	0	0	0	0	0	0	0	0	0	0	0	0	0	0
ASV1915	0	0	0	0	0	0	0	0	0	0	0	0	0	0	0	0	0	0	0	0	0	0	0	0	0	0	0	0	0	0	0	0	0	0	0	0	0	0	0	0	0	0	0	0	0	0	0	0	0
ASV1916	0	0	0	0	0	0	0	0	0	0	0	0	0	0	0	0	0	0	0	0	0	0	0	0	0	0	0	0	0	0	0	0	0	0	0	0	0	0	0	0	0	0	0	0	0	0	0	0	0
ASV1917	0	0	0	0	0	0	0	0	0	0	0	8	0	0	0	0	1	0	0	0	0	0	0	0	0	0	0	0	0	0	0	0	0	0	0	0	0	0	0	3	0	0	0	0	0	0	0	0	11
ASV1918	0	0	0	0	0	0	0	0	0	0	0	0	0	4	0	0	0	0	0	0	0	0	0	0	0	0	0	0	0	0	0	0	0	0	0	0	0	0	0	0	0	0	0	0	0	0	0	0	0
ASV1919	0	0	0	0	0	0	0	0	0	0	0	0	0	0	57	0	0	0	0	0	0	0	0	0	0	0	0	0	155	0	0	0	0	0	0	0	0	0	0	0	0	0	0	0	0	0	0	0	0
ASV1920	0	0	0	0	0	0	0	0	0	0	0	0	0	0	0	0	0	0	0	151	0	0	0	0	0	0	0	0	0	0	0	0	0	3	0	0	0	0	0	0	0	0	0	0	0	0	0	0	0
ASV1921	0	0	0	0	0	0	0	0	0	0	0	0	0	0	0	0	0	0	0	0	0	0	0	0	0	0	0	0	0	0	0	0	0	0	0	0	0	0	0	0	0	0	0	0	0	0	0	0	0
ASV1922	0	0	0	0	0	0	0	5	0	0	0	0	0	0	0	0	1	0	0	0	0	0	0	0	0	0	0	0	0	0	0	0	0	0	0	0	0	0	0	0	0	0	0	0	0	0	0	0	0
ASV1923	0	0	0	0	0	0	0	1	0	0	0	0	0	0	0	0	0	0	0	0	0	0	0	0	0	0	0	0	0	0	0	0	0	0	0	0	0	0	0	0	0	0	0	0	0	0	0	0	0
ASV1924	0	0	0	0	0	0	0	3	0	0	0	0	0	0	0	0	0	0	0	0	0	0	0	0	0	0	0	0	0	0	0	0	0	0	0	0	0	0	0	0	0	0	0	0	0	0	0	0	0
ASV1925	0	0	0	0	0	0	0	0	0	0	5	11	1	0	0	0	5	0	0	0	0	6	0	0	0	0	0	0	0	29	0	0	0	0	0	0	0	0	0	0	0	0	0	0	123	0	0	0	0
ASV1926	0	0	0	0	0	0	0	0	0	0	0	8	0	0	0	0	0	0	0	0	0	0	0	0	0	0	0	0	0	0	0	0	0	0	0	0	0	0	0	0	0	0	0	0	0	0	0	0	0
ASV1927	0	0	0	0	0	0	0	0	0	0	0	1	0	0	0	0	0	0	0	0	0	0	0	0	0	0	0	0	0	0	0	0	0	0	0	0	0	0	0	0	0	0	0	0	0	0	0	0	0
ASV1928	0	0	0	0	0	0	0	0	0	0	0	5	0	0	0	0	3	0	0	0	0	0	0	0	0	0	0	0	0	0	0	0	0	0	0	0	0	0	0	0	0	0	0	0	0	0	0	0	0
ASV1929	0	0	0	0	0	0	0	0	0	0	0	0	0	0	0	0	6	0	0	0	0	0	0	0	0	0	0	0	0	0	0	0	0	0	0	0	0	0	0	0	0	0	0	0	0	0	0	0	15
ASV1930	0	0	0	0	0	0	0	0	0	0	0	0	0	0	0	0	0	0	0	0	0	0	0	0	0	0	0	3	0	0	0	0	0	0	0	0	0	0	0	0	0	0	0	0	0	0	8	0	0
ASV1931	0	0	0	0	0	0	0	0	0	0	0	0	0	0	0	0	0	0	0	0	0	0	0	0	0	0	0	0	0	0	0	0	0	0	0	2	0	0	0	0	0	0	0	0	0	0	0	0	0
ASV1932	0	0	0	0	0	0	0	0	0	0	0	0	0	0	0	0	0	0	0	0	0	0	0	0	0	0	0	0	0	0	0	0	0	0	0	0	0	0	0	0	0	0	0	0	0	0	0	0	0
ASV1933	7	0	0	0	0	3	0	0	5	0	0	6	0	0	0	0	0	0	0	0	0	0	0	0	3	1	0	0	0	41	0	0	0	0	0	0	0	0	0	0	0	0	0	0	17	0	0	0	0
ASV1934	0	0	0	0	0	0	1	0	0	0	0	0	0	1	0	0	0	0	0	8	0	0	0	0	0	2	0	1	0	0	0	10	0	0	0	0	0	0	0	0	0	0	0	0	0	0	16	0	0
ASV1935	0	0	0	0	0	0	0	0	0	0	0	0	0	0	65	0	0	0	0	0	0	0	0	0	0	0	0	0	142	0	0	0	0	0	0	0	0	0	0	0	0	0	0	0	0	0	0	0	0
ASV1936	0	0	0	0	0	0	0	0	0	0	0	0	0	0	12	0	0	0	0	0	0	0	0	0	0	0	0	0	50	0	0	0	0	0	0	0	0	0	0	0	0	0	0	0	0	0	0	0	0
ASV1937	0	0	0	0	0	0	0	0	0	0	0	0	0	0	9	0	0	0	0	18	0	0	0	0	0	0	0	0	16	0	0	65	0	0	0	0	0	3	0	0	0	0	0	0	0	0	0	0	0
ASV1938	0	0	0	0	0	0	0	0	0	0	0	0	0	0	0	0	0	0	0	0	0	0	0	0	0	0	0	0	0	0	0	0	0	0	0	0	0	0	0	0	0	0	0	0	0	0	0	0	16
ASV1939	0	0	0	0	0	0	0	0	0	0	0	0	0	0	0	0	0	0	0	0	0	0	0	0	0	0	0	0	0	0	0	0	0	0	0	0	0	0	0	0	0	0	0	0	0	0	0	0	0
ASV1940	0	0	0	0	0	0	0	0	0	0	0	0	0	0	0	0	0	0	0	0	0	0	0	0	0	0	0	0	0	0	0	0	0	0	0	0	0	0	0	0	0	0	0	0	0	0	0	0	0
ASV1941	0	0	0	0	0	160	0	2	9	0	0	0	0	0	0	0	0	0	0	0	0	0	0	0	2	13	0	0	0	0	0	0	0	0	0	0	0	0	0	0	0	0	9	0	0	0	0	0	0
ASV1942	0	0	0	0	0	0	0	0	0	0	0	0	0	0	0	0	0	0	0	0	0	0	0	0	0	0	0	0	0	0	15	0	0	0	0	0	0	0	0	0	0	0	0	0	0	0	0	0	0
ASV1943	0	0	0	0	0	0	0	0	0	0	0	0	0	0	0	0	0	0	0	0	0	0	0	0	0	0	0	0	0	0	0	0	0	2	0	0	0	0	0	8	0	0	0	0	0	0	0	0	0
ASV1944	0	0	0	0	0	0	0	0	0	0	0	0	0	0	0	0	0	0	0	0	0	0	0	0	0	0	0	0	0	0	0	0	0	0	0	0	0	0	0	1	0	0	0	0	0	0	0	0	0
ASV1945	0	0	0	0	0	0	0	0	0	0	0	0	0	0	0	0	0	0	0	0	0	0	0	0	0	0	0	0	0	0	0	0	0	0	0	0	0	0	0	0	0	0	0	0	0	0	0	0	0
ASV1946	0	0	0	0	0	0	0	0	0	0	0	0	0	0	0	0	0	0	0	0	0	0	0	0	0	0	0	0	0	0	0	0	0	0	0	0	0	0	0	0	0	0	0	0	0	0	0	0	0
ASV1947	0	0	0	0	0	0	0	0	0	0	0	0	0	0	0	0	0	0	0	0	0	0	0	0	0	0	0	0	0	0	0	0	0	0	0	0	0	0	0	0	0	0	0	0	0	0	0	0	0
ASV1948	0	0	0	0	0	5	0	20	24	0	0	0	0	0	0	0	0	0	0	0	0	0	0	0	22	14	0	0	0	0	0	0	0	0	0	0	0	8	0	0	0	0	6	0	0	0	0	0	0
ASV1949	0	0	0	0	0	7	0	0	13	0	0	0	0	0	0	0	0	0	0	0	0	0	0	0	49	0	0	0	0	0	0	0	0	0	0	0	0	9	0	0	0	0	0	0	0	0	0	0	0
ASV1950	0	0	0	0	0	0	0	0	0	0	0	0	0	0	0	0	0	0	0	0	0	0	0	0	0	0	0	0	0	0	0	0	0	0	0	0	0	0	0	0	0	0	0	0	0	0	0	0	0
ASV1951	0	0	0	0	0	0	0	0	0	0	0	0	0	0	0	0	0	0	0	0	0	0	0	0	0	0	0	0	0	0	0	0	0	0	0	0	0	0	0	0	0	0	0	0	0	0	0	0	0
ASV1952	0	0	0	0	0	0	0	0	0	0	0	0	0	0	0	0	0	0	0	0	0	0	0	0	0	0	0	0	0	0	0	0	0	0	0	0	0	0	0	0	0	0	0	0	0	0	0	0	0
ASV1953	0	0	0	0	0	0	0	0	0	0	0	0	0	0	0	0	0	0	0	0	0	0	0	0	0	0	0	0	0	0	0	0	0	0	0	0	0	0	0	0	0	0	0	0	0	0	0	0	0
ASV1954	0	0	0	0	0	0	0	0	0	0	0	0	0	0	0	0	0	0	0	0	0	0	0	0	0	0	0	0	0	0	0	0	0	0	0	0	0	0	0	0	0	0	0	0	0	0	0	0	0
ASV1955	0	0	0	0	0	0	0	5	0	0	0	2	0	0	0	0	0	0	0	0	0	2	0	0	0	0	0	0	0	3	0	0	0	0	0	0	0	0	0	0	0	0	0	0	0	0	0	0	0
ASV1956	0	0	0	0	0	0	0	0	0	0	0	0	0	0	3	0	0	0	0	0	0	0	0	0	0	0	0	0	0	0	0	0	0	0	0	0	0	0	0	0	0	0	0	0	0	0	0	0	0
ASV1957	0	0	0	0	0	0	0	0	0	0	0	0	0	0	0	0	0	0	0	0	0	0	0	0	0	0	0	0	0	0	0	82	0	0	0	0	0	0	0	0	0	0	0	0	0	0	0	0	0
ASV1958	0	0	0	0	0	0	0	0	0	0	0	0	0	0	0	0	0	0	0	0	0	0	0	0	0	0	0	0	0	0	0	0	0	0	0	0	0	0	0	0	0	0	0	0	0	0	0	0	0
ASV1959	0	0	0	0	0	0	6	0	0	0	0	0	0	0	0	0	0	0	0	0	0	0	0	0	0	0	0	83	0	0	0	0	0	0	0	0	0	0	0	0	0	0	0	0	0	0	99	0	0
ASV1960	0	0	0	0	0	0	0	2	0	0	0	0	0	0	0	0	0	0	0	0	0	0	0	0	0	0	0	0	0	0	0	0	0	0	0	0	0	0	0	0	0	0	0	0	0	0	0	0	0
ASV1961	0	0	0	0	0	0	0	0	0	0	0	0	0	0	0	0	0	0	0	0	0	0	0	0	0	0	0	0	0	0	0	0	0	0	0	0	0	0	0	96	0	0	0	0	0	0	0	0	0
ASV1962	0	0	0	0	0	0	0	0	0	0	0	0	0	0	0	0	0	0	0	0	0	0	0	8	0	0	5	0	0	0	0	0	0	0	0	0	0	0	0	0	0	0	0	0	0	0	0	0	0
ASV1963	0	0	0	0	0	0	0	0	0	0	0	0	0	0	0	0	0	0	0	0	0	0	0	1	0	0	1	0	0	0	0	0	0	0	0	0	0	0	0	0	0	0	0	0	0	0	0	0	0
ASV1964	0	0	0	0	0	0	0	0	0	0	0	0	0	0	0	0	0	0	0	0	0	0	0	2	0	0	0	0	0	0	0	0	0	0	0	0	0	0	0	0	0	0	0	0	0	0	0	0	0
ASV1965	0	0	0	0	0	0	0	0	0	0	0	0	0	0	0	0	0	0	0	0	0	0	0	0	0	0	0	0	0	0	0	0	0	0	0	0	0	0	0	15	0	0	0	0	0	0	0	0	0
ASV1966	0	0	0	0	0	0	0	0	0	0	0	0	0	0	0	0	0	0	0	0	0	0	0	0	0	0	0	0	0	0	0	0	0	0	0	0	0	0	0	0	0	0	0	0	0	0	0	0	0
ASV1967	0	0	6	0	0	0	0	0	0	10	0	0	0	0	0	0	0	0	0	0	0	0	0	0	0	0	0	0	0	0	0	0	0	0	0	0	0	0	0	0	0	0	0	0	0	0	0	0	0
ASV1968	0	0	0	0	0	0	0	0	0	0	4	5	3	0	0	0	0	0	0	0	0	0	0	0	0	0	0	0	0	78	0	0	0	0	0	0	0	0	0	0	0	0	0	0	58	0	0	0	0
ASV1969	0	0	0	0	0	0	0	0	0	0	0	8	0	0	0	0	0	0	0	0	0	0	0	0	0	0	0	0	0	0	0	0	0	0	0	0	0	2	0	0	0	0	0	0	1	0	0	0	0
ASV1970	0	0	0	0	0	0	0	0	0	0	0	0	0	0	19	0	0	0	0	0	0	0	0	0	0	0	0	0	4	0	0	0	0	0	0	0	0	0	0	0	0	0	0	0	0	0	0	0	0
ASV1971	0	0	0	0	0	0	0	0	0	0	0	0	0	0	0	0	12	0	0	0	0	0	0	0	0	0	0	0	1	0	0	0	0	0	0	0	0	0	0	0	0	0	0	0	0	0	0	0	28
ASV1972	0	0	0	0	0	0	0	0	0	0	0	0	0	0	0	0	0	0	0	0	0	0	0	0	0	0	0	0	0	0	0	0	0	0	0	0	0	0	0	0	0	0	0	0	0	0	0	0	0
ASV1973	0	0	0	2	0	0	0	0	0	0	0	0	0	0	0	0	0	0	0	0	0	0	0	0	0	0	0	0	0	6	0	0	2	0	0	0	0	0	0	0	0	0	0	0	7	0	0	0	0
ASV1974	0	0	0	0	0	2	0	2	6	0	0	4	0	9	0	0	0	0	0	0	0	0	0	0	11	5	0	0	0	0	0	0	0	4	0	0	0	1	0	0	0	0	0	0	26	0	0	0	0
ASV1975	0	0	0	0	0	0	2	0	0	0	0	0	0	6	15	0	0	0	0	0	0	0	0	0	0	0	0	9	9	0	0	0	0	0	0	0	0	0	0	17	0	0	0	0	0	0	20	0	0
ASV1976	0	0	0	0	0	0	0	0	0	0	0	9	0	0	0	0	9	0	0	0	0	0	0	0	0	0	0	0	0	0	0	0	0	0	0	0	0	0	0	0	0	0	0	4	0	0	0	0	0
ASV1977	0	0	0	0	0	0	0	0	0	0	0	0	0	2	0	0	3	0	0	0	0	2	0	0	0	0	0	0	0	0	0	0	0	0	0	0	0	0	0	0	0	0	0	0	0	0	0	0	0
ASV1978	0	0	0	0	0	0	0	0	0	0	0	0	0	0	0	0	2	0	0	0	0	0	0	0	0	0	0	0	0	0	0	0	0	0	0	0	0	0	0	0	0	0	0	0	0	0	0	0	0
ASV1979	0	0	0	0	0	0	0	0	0	0	0	0	0	0	0	0	0	0	0	0	0	0	9	0	0	0	0	0	0	0	0	0	0	0	0	0	0	0	0	0	0	0	0	0	0	0	0	0	0
ASV1980	0	0	22	0	0	77	0	0	2	0	0	0	0	0	0	0	0	0	0	0	0	0	0	0	0	13	0	0	0	0	0	0	0	0	0	38	0	1	0	0	0	0	12	0	0	0	0	0	0
ASV1981	0	0	0	0	0	0	0	1	0	0	0	0	0	0	0	0	0	0	0	0	0	0	0	0	0	0	0	0	0	0	0	0	0	0	0	0	0	0	0	0	0	0	4	0	0	0	0	0	0
ASV1982	0	0	0	0	0	0	0	0	0	0	0	0	0	0	0	0	0	0	0	0	0	0	0	0	0	0	0	0	0	0	0	0	0	2	0	0	0	0	0	0	0	0	0	0	0	0	0	0	0
ASV1983	0	0	0	0	0	0	0	0	0	0	0	0	0	0	0	0	0	0	0	0	0	0	0	0	0	0	0	0	0	0	0	0	0	0	0	0	0	0	0	0	0	0	0	0	0	0	0	0	0
ASV1984	0	0	0	0	0	0	0	0	0	0	0	0	0	0	0	0	0	0	0	0	0	0	0	0	0	0	0	0	0	0	0	0	0	0	0	0	0	0	0	0	0	0	0	0	0	0	0	0	0
ASV1985	0	0	0	0	0	0	0	0	0	0	0	0	0	0	0	0	0	0	0	0	0	0	0	0	0	0	0	0	0	0	0	0	0	0	0	0	0	0	0	0	0	0	0	0	0	0	0	0	0
ASV1986	0	0	0	0	0	0	0	10	38	0	0	2	0	0	0	0	0	0	0	0	0	0	0	0	97	0	0	0	0	0	0	0	0	0	0	0	0	14	0	0	0	0	0	0	0	0	0	0	0
ASV1987	0	0	0	0	0	0	0	0	0	0	0	0	0	0	0	0	5	0	0	0	0	0	0	0	0	0	0	0	0	0	0	0	0	0	0	0	0	0	0	0	0	0	0	0	0	0	0	0	0
ASV1988	0	0	0	0	0	0	0	0	0	0	0	0	0	0	0	0	0	0	0	0	0	0	0	0	0	0	0	0	0	0	0	0	0	0	0	0	0	0	0	0	0	0	0	0	0	0	0	0	0
ASV1989	0	0	0	0	0	0	0	0	0	0	0	0	0	0	0	0	16	0	0	0	0	1	0	0	0	0	0	0	0	0	0	0	0	0	0	0	0	0	0	0	0	0	0	0	0	0	0	0	0
ASV1990	0	0	0	0	0	0	0	0	0	0	0	0	0	0	0	0	0	0	0	0	0	0	0	0	0	0	0	0	0	0	0	0	0	0	0	0	0	0	0	0	0	0	0	0	0	0	0	0	0
ASV1991	0	0	0	0	0	0	0	0	0	0	0	0	0	0	0	0	0	0	0	0	0	0	0	0	0	0	0	0	0	0	0	0	0	0	0	0	0	0	0	0	0	0	0	0	0	0	0	0	0
ASV1992	0	0	0	0	0	0	0	0	0	0	0	0	0	0	0	0	0	0	0	0	0	0	0	0	0	0	0	0	0	0	0	0	0	0	0	0	0	0	0	0	0	0	0	0	0	0	0	0	0
ASV1993	0	0	0	0	0	20	0	2	40	0	0	0	0	0	0	0	0	0	0	0	0	0	0	0	41	21	0	0	0	0	0	0	0	0	0	0	0	7	0	0	0	0	2	0	0	0	0	0	0
ASV1994	0	0	0	0	0	0	0	0	0	0	0	36	1	0	0	0	0	0	0	0	0	0	0	0	0	0	0	0	0	41	0	0	0	0	0	0	0	0	0	0	0	0	0	0	70	0	0	0	0
ASV1995	0	0	0	0	0	0	0	0	0	0	0	0	0	0	0	0	0	0	0	19	0	0	0	0	0	0	0	0	0	0	88	0	0	0	0	0	0	0	0	0	0	0	0	0	0	0	0	0	0
ASV1996	0	0	0	0	0	0	0	0	0	0	0	0	0	0	0	0	0	0	0	0	0	0	0	0	0	0	0	0	0	0	0	0	0	0	0	0	0	0	0	0	0	0	0	0	0	0	0	0	0
[truncated: 5,430 more rows]
[truncated: 189 more columns]

## Sheet: TableS3
Table S3. Taxonomic labels for ASVs in dataset.
PacBio CSS reads were processed in QIIME2 with the dada2 plugin and the resulting ASVs were taxonomically annotated with a curated version of the Silva (v.138.1) reference database.
We used two of the QIIME classifiers: i) two rounds of stringent VSEARCH classification or ii) one round of a Naive Bayes trained sklearn classification.
Taxonomic labels from the two methods were resolved for each ASV according to confidence/consensus scores (see methods section in manuscript)
Here we only show the final taxonomic string that was assigned.
ASV_ID	Final_TaxString	Domain	Phylum	Class	Order	Family	Genus	Species
ASV0001	d__Bacteria; p__Bacteroidota; c__Bacteroidia; o__Bacteroidales; f__Porphyromonadaceae; g__Porphyromonas; s__Porphyromonas_gulae	Bacteria	Bacteroidota	Bacteroidia	Bacteroidales	Porphyromonadaceae	Porphyromonas	Porphyromonas gulae
ASV0002	d__Bacteria; p__Bacteroidota; c__Bacteroidia; o__Bacteroidales; f__Porphyromonadaceae; g__Porphyromonas; s__Porphyromonas_macacae	Bacteria	Bacteroidota	Bacteroidia	Bacteroidales	Porphyromonadaceae	Porphyromonas	Porphyromonas macacae
ASV0003	d__Bacteria; p__Bacteroidota; c__Bacteroidia; o__Bacteroidales; f__Bacteroidaceae; g__Bacteroides; s__Bacteroides_pyogenes	Bacteria	Bacteroidota	Bacteroidia	Bacteroidales	Bacteroidaceae	Bacteroides	Bacteroides pyogenes
ASV0004	d__Bacteria; p__Bacteroidota; c__Bacteroidia; o__Bacteroidales; f__Porphyromonadaceae; g__Porphyromonas; s__Porphyromonas_gulae	Bacteria	Bacteroidota	Bacteroidia	Bacteroidales	Porphyromonadaceae	Porphyromonas	Porphyromonas gulae
ASV0005	d__Bacteria; p__Bacteroidota; c__Bacteroidia; o__Bacteroidales; f__Porphyromonadaceae; g__Porphyromonas; s__Porphyromonas_circumdentaria	Bacteria	Bacteroidota	Bacteroidia	Bacteroidales	Porphyromonadaceae	Porphyromonas	Porphyromonas circumdentaria
ASV0006	d__Bacteria; p__Bacteroidota; c__Bacteroidia; o__Bacteroidales; f__Porphyromonadaceae; g__Porphyromonas; s__Porphyromonas_gulae	Bacteria	Bacteroidota	Bacteroidia	Bacteroidales	Porphyromonadaceae	Porphyromonas	Porphyromonas gulae
ASV0007	d__Bacteria; p__Firmicutes; c__Clostridia; o__Peptostreptococcales-Tissierellales; f__Peptostreptococcaceae; g__Peptostreptococcus; s__Peptostreptococcus_canis	Bacteria	Firmicutes	Clostridia	Peptostreptococcales-Tissierellales	Peptostreptococcaceae	Peptostreptococcus	Peptostreptococcus canis
ASV0008	d__Bacteria; p__Bacteroidota; c__Bacteroidia; o__Bacteroidales; f__Porphyromonadaceae; g__Porphyromonas; s__Porphyromonas_gulae	Bacteria	Bacteroidota	Bacteroidia	Bacteroidales	Porphyromonadaceae	Porphyromonas	Porphyromonas gulae
ASV0009	d__Bacteria; p__Bacteroidota; c__Bacteroidia; o__Bacteroidales; f__Porphyromonadaceae; g__Porphyromonas; s__Porphyromonas_circumdentaria	Bacteria	Bacteroidota	Bacteroidia	Bacteroidales	Porphyromonadaceae	Porphyromonas	Porphyromonas circumdentaria
ASV0010	d__Bacteria; p__Bacteroidota; c__Bacteroidia; o__Bacteroidales; f__Bacteroidaceae; g__Bacteroides	Bacteria	Bacteroidota	Bacteroidia	Bacteroidales	Bacteroidaceae	Bacteroides	Bacteroides
ASV0011	d__Bacteria; p__Campylobacterota; c__Campylobacteria; o__Campylobacterales; f__Campylobacteraceae; g__Campylobacter; s__Campylobacter_rectus	Bacteria	Campylobacterota	Campylobacteria	Campylobacterales	Campylobacteraceae	Campylobacter	Campylobacter rectus
ASV0012	d__Bacteria; p__Firmicutes; c__Clostridia; o__Peptostreptococcales-Tissierellales; f__Family_XI; g__Helcococcus; s__Helcococcus	Bacteria	Firmicutes	Clostridia	Peptostreptococcales-Tissierellales	Family_XI	Helcococcus	Helcococcus
ASV0013	d__Bacteria; p__Bacteroidota; c__Bacteroidia; o__Bacteroidales; f__Porphyromonadaceae; g__Porphyromonas; s__Porphyromonas_gulae	Bacteria	Bacteroidota	Bacteroidia	Bacteroidales	Porphyromonadaceae	Porphyromonas	Porphyromonas gulae
ASV0014	d__Bacteria; p__Firmicutes; c__Clostridia; o__Peptostreptococcales-Tissierellales; f__Peptostreptococcaceae; g__Filifactor; s__Filifactor_villosus	Bacteria	Firmicutes	Clostridia	Peptostreptococcales-Tissierellales	Peptostreptococcaceae	Filifactor	Filifactor villosus
ASV0015	d__Bacteria; p__Proteobacteria; c__Gammaproteobacteria; o__Pseudomonadales; f__Moraxellaceae; g__Moraxella	Bacteria	Proteobacteria	Gammaproteobacteria	Pseudomonadales	Moraxellaceae	Moraxella	Moraxella
ASV0016	d__Bacteria; p__Firmicutes; c__Clostridia; o__Oscillospirales; f__Oscillospiraceae; g__Colidextribacter; s__Clostridiales	Bacteria	Firmicutes	Clostridia	Oscillospirales	Oscillospiraceae	Colidextribacter	Clostridiales
ASV0017	d__Bacteria; p__Proteobacteria; c__Gammaproteobacteria; o__Burkholderiales; f__Aquaspirillaceae; g__Aquaspirillum; s__Aquaspirillum_putridiconchylium	Bacteria	Proteobacteria	Gammaproteobacteria	Burkholderiales	Aquaspirillaceae	Aquaspirillum	Aquaspirillum putridiconchylium
ASV0018	d__Bacteria; p__Firmicutes; c__Clostridia; o__Peptostreptococcales-Tissierellales; f__Peptostreptococcaceae; g__Peptostreptococcus; s__Peptostreptococcus_canis	Bacteria	Firmicutes	Clostridia	Peptostreptococcales-Tissierellales	Peptostreptococcaceae	Peptostreptococcus	Peptostreptococcus canis
ASV0019	d__Bacteria; p__Bacteroidota; c__Bacteroidia; o__Bacteroidales; f__Porphyromonadaceae; g__Porphyromonas; s__Porphyromonas_canoris	Bacteria	Bacteroidota	Bacteroidia	Bacteroidales	Porphyromonadaceae	Porphyromonas	Porphyromonas canoris
ASV0020	d__Bacteria; p__Firmicutes; c__Bacilli; o__Acholeplasmatales; f__Acholeplasmataceae; g__Acholeplasma	Bacteria	Firmicutes	Bacilli	Acholeplasmatales	Acholeplasmataceae	Acholeplasma	Acholeplasma
ASV0021	d__Bacteria; p__Bacteroidota; c__Bacteroidia; o__Flavobacteriales; f__Flavobacteriaceae; g__Flavobacterium	Bacteria	Bacteroidota	Bacteroidia	Flavobacteriales	Flavobacteriaceae	Flavobacterium	Flavobacterium
ASV0022	d__Bacteria; p__Bacteroidota; c__Bacteroidia; o__Bacteroidales; f__Porphyromonadaceae; g__Porphyromonas; s__Porphyromonas_gulae	Bacteria	Bacteroidota	Bacteroidia	Bacteroidales	Porphyromonadaceae	Porphyromonas	Porphyromonas gulae
ASV0023	d__Bacteria; p__Bacteroidota; c__Bacteroidia; o__Flavobacteriales; f__Flavobacteriaceae; g__Flavobacterium	Bacteria	Bacteroidota	Bacteroidia	Flavobacteriales	Flavobacteriaceae	Flavobacterium	Flavobacterium
ASV0024	d__Bacteria; p__Bacteroidota; c__Bacteroidia; o__Bacteroidales; f__Porphyromonadaceae; g__Porphyromonas; s__Porphyromonas_gulae	Bacteria	Bacteroidota	Bacteroidia	Bacteroidales	Porphyromonadaceae	Porphyromonas	Porphyromonas gulae
ASV0025	d__Bacteria; p__Proteobacteria; c__Gammaproteobacteria; o__Pseudomonadales; f__Moraxellaceae	Bacteria	Proteobacteria	Gammaproteobacteria	Pseudomonadales	Moraxellaceae	Moraxellaceae	Moraxellaceae
ASV0026	d__Bacteria; p__Campylobacterota; c__Campylobacteria; o__Campylobacterales; f__Arcobacteraceae; g__Arcobacter	Bacteria	Campylobacterota	Campylobacteria	Campylobacterales	Arcobacteraceae	Arcobacter	Arcobacter
ASV0027	d__Bacteria; p__Bacteroidota; c__Bacteroidia; o__Bacteroidales; f__Tannerellaceae; g__Tannerella; s__Tannerella_forsythia	Bacteria	Bacteroidota	Bacteroidia	Bacteroidales	Tannerellaceae	Tannerella	Tannerella forsythia
ASV0028	d__Bacteria; p__Bacteroidota; c__Bacteroidia; o__Bacteroidales; f__Tannerellaceae; g__Tannerella; s__Tannerella_forsythia	Bacteria	Bacteroidota	Bacteroidia	Bacteroidales	Tannerellaceae	Tannerella	Tannerella forsythia
ASV0029	d__Bacteria; p__Bacteroidota; c__Bacteroidia; o__Bacteroidales; f__Porphyromonadaceae; g__Porphyromonas; s__Porphyromonas_canoris	Bacteria	Bacteroidota	Bacteroidia	Bacteroidales	Porphyromonadaceae	Porphyromonas	Porphyromonas canoris
ASV0030	d__Bacteria; p__Bacteroidota; c__Bacteroidia; o__Bacteroidales; f__Porphyromonadaceae; g__Porphyromonas; s__Porphyromonas_gulae	Bacteria	Bacteroidota	Bacteroidia	Bacteroidales	Porphyromonadaceae	Porphyromonas	Porphyromonas gulae
ASV0031	d__Bacteria; p__Fusobacteriota; c__Fusobacteriia; o__Fusobacteriales; f__Fusobacteriaceae; g__Fusobacterium; s__Fusobacterium_russii	Bacteria	Fusobacteriota	Fusobacteriia	Fusobacteriales	Fusobacteriaceae	Fusobacterium	Fusobacterium russii
ASV0032	d__Bacteria; p__Proteobacteria; c__Gammaproteobacteria; o__Xanthomonadales; f__Xanthomonadaceae; g__Luteimonas; s__Lysobacter_tolerans	Bacteria	Proteobacteria	Gammaproteobacteria	Xanthomonadales	Xanthomonadaceae	Luteimonas	Lysobacter tolerans
ASV0033	d__Bacteria; p__Firmicutes; c__Clostridia	Bacteria	Firmicutes	Clostridia	Clostridia	Clostridia	Clostridia	Clostridia
ASV0034	d__Bacteria; p__Spirochaetota; c__Spirochaetia; o__Spirochaetales; f__Spirochaetaceae; g__Treponema; s__Treponema_COT_249	Bacteria	Spirochaetota	Spirochaetia	Spirochaetales	Spirochaetaceae	Treponema	Treponema COT 249
ASV0035	d__Bacteria; p__Firmicutes; c__Clostridia; o__Peptostreptococcales-Tissierellales; f__Family_XI	Bacteria	Firmicutes	Clostridia	Peptostreptococcales-Tissierellales	Peptostreptococcales_XI	Peptostreptococcales_XI	Peptostreptococcales XI
ASV0036	d__Bacteria; p__Bacteroidota; c__Bacteroidia; o__Bacteroidales; f__Porphyromonadaceae; g__Porphyromonas; s__Porphyromonas_macacae	Bacteria	Bacteroidota	Bacteroidia	Bacteroidales	Porphyromonadaceae	Porphyromonas	Porphyromonas macacae
ASV0037	d__Bacteria; p__Bacteroidota; c__Bacteroidia; o__Bacteroidales	Bacteria	Bacteroidota	Bacteroidia	Bacteroidales	Bacteroidales	Bacteroidales	Bacteroidales
ASV0038	d__Bacteria; p__Actinobacteriota; c__Actinobacteria; o__Propionibacteriales; f__Propionibacteriaceae; g__Tessaracoccus	Bacteria	Actinobacteriota	Actinobacteria	Propionibacteriales	Propionibacteriaceae	Tessaracoccus	Tessaracoccus
ASV0039	d__Bacteria; p__Bacteroidota; c__Bacteroidia	Bacteria	Bacteroidota	Bacteroidia	Bacteroidia	Bacteroidia	Bacteroidia	Bacteroidia
ASV0040	d__Bacteria; p__Bacteroidota; c__Bacteroidia; o__Bacteroidales; f__Porphyromonadaceae; g__Porphyromonas; s__Porphyromonas_circumdentaria	Bacteria	Bacteroidota	Bacteroidia	Bacteroidales	Porphyromonadaceae	Porphyromonas	Porphyromonas circumdentaria
ASV0041	d__Bacteria; p__Fusobacteriota; c__Fusobacteriia; o__Fusobacteriales; f__Fusobacteriaceae; g__Fusobacterium; s__Fusobacterium_russii	Bacteria	Fusobacteriota	Fusobacteriia	Fusobacteriales	Fusobacteriaceae	Fusobacterium	Fusobacterium russii
ASV0042	d__Bacteria; p__Proteobacteria; c__Gammaproteobacteria; o__Burkholderiales; f__Aquaspirillaceae; g__Aquaspirillum; s__Aquaspirillum_putridiconchylium	Bacteria	Proteobacteria	Gammaproteobacteria	Burkholderiales	Aquaspirillaceae	Aquaspirillum	Aquaspirillum putridiconchylium
ASV0043	d__Bacteria; p__Fusobacteriota; c__Fusobacteriia; o__Fusobacteriales; f__Leptotrichiaceae; g__Streptobacillus; s__Streptobacillus_felis	Bacteria	Fusobacteriota	Fusobacteriia	Fusobacteriales	Leptotrichiaceae	Streptobacillus	Streptobacillus felis
ASV0044	d__Bacteria; p__Bacteroidota; c__Bacteroidia; o__Flavobacteriales; f__Flavobacteriaceae; g__Flavobacterium	Bacteria	Bacteroidota	Bacteroidia	Flavobacteriales	Flavobacteriaceae	Flavobacterium	Flavobacterium
ASV0045	d__Bacteria; p__Actinobacteriota; c__Actinobacteria; o__Actinomycetales; f__Actinomycetaceae; g__Actinomyces; s__Buchananella_hordeovulneris	Bacteria	Actinobacteriota	Actinobacteria	Actinomycetales	Actinomycetaceae	Actinomyces	Buchananella hordeovulneris
ASV0046	d__Bacteria; p__Bacteroidota; c__Bacteroidia; o__Bacteroidales; f__Bacteroidaceae; g__Bacteroides; s__Bacteroides_pyogenes	Bacteria	Bacteroidota	Bacteroidia	Bacteroidales	Bacteroidaceae	Bacteroides	Bacteroides pyogenes
ASV0047	d__Bacteria; p__Campylobacterota; c__Campylobacteria; o__Campylobacterales; f__Helicobacteraceae; g__Wolinella; s__Wolinella_succinogenes	Bacteria	Campylobacterota	Campylobacteria	Campylobacterales	Helicobacteraceae	Wolinella	Wolinella succinogenes
ASV0048	d__Bacteria; p__Proteobacteria; c__Gammaproteobacteria; o__Xanthomonadales; f__Xanthomonadaceae; g__Luteimonas; s__Lysobacter_tolerans	Bacteria	Proteobacteria	Gammaproteobacteria	Xanthomonadales	Xanthomonadaceae	Luteimonas	Lysobacter tolerans
ASV0049	d__Bacteria; p__Desulfobacterota; c__Desulfovibrionia; o__Desulfovibrionales; f__Desulfomicrobiaceae; g__Desulfomicrobium; s__Desulfomicrobium_orale	Bacteria	Desulfobacterota	Desulfovibrionia	Desulfovibrionales	Desulfomicrobiaceae	Desulfomicrobium	Desulfomicrobium orale
ASV0050	d__Bacteria; p__Proteobacteria; c__Gammaproteobacteria; o__Enterobacterales; f__Pasteurellaceae; g__Pasteurella; s__Pasteurella_multocida	Bacteria	Proteobacteria	Gammaproteobacteria	Enterobacterales	Pasteurellaceae	Pasteurella	Pasteurella multocida
ASV0051	d__Bacteria; p__Firmicutes; c__Bacilli; o__Lactobacillales; f__Aerococcaceae	Bacteria	Firmicutes	Bacilli	Lactobacillales	Aerococcaceae	Aerococcaceae	Aerococcaceae
ASV0052	d__Bacteria; p__Fusobacteriota; c__Fusobacteriia; o__Fusobacteriales; f__Fusobacteriaceae; g__Fusobacterium; s__Fusobacterium_russii	Bacteria	Fusobacteriota	Fusobacteriia	Fusobacteriales	Fusobacteriaceae	Fusobacterium	Fusobacterium russii
ASV0053	d__Bacteria; p__Firmicutes; c__Bacilli; o__Acholeplasmatales; f__Acholeplasmataceae; g__Acholeplasma	Bacteria	Firmicutes	Bacilli	Acholeplasmatales	Acholeplasmataceae	Acholeplasma	Acholeplasma
ASV0054	d__Bacteria; p__Actinobacteriota; c__Actinobacteria; o__Propionibacteriales; f__Propionibacteriaceae; g__Tessaracoccus	Bacteria	Actinobacteriota	Actinobacteria	Propionibacteriales	Propionibacteriaceae	Tessaracoccus	Tessaracoccus
ASV0055	d__Bacteria; p__Firmicutes; c__Clostridia; o__Peptostreptococcales-Tissierellales; f__Peptostreptococcaceae; g__uncultured; s__Eubacterium	Bacteria	Firmicutes	Clostridia	Peptostreptococcales-Tissierellales	Peptostreptococcaceae	uncultured	Eubacterium
ASV0056	d__Bacteria; p__Proteobacteria; c__Gammaproteobacteria; o__Enterobacterales; f__Pasteurellaceae; g__Pasteurella; s__Pasteurella_oralis	Bacteria	Proteobacteria	Gammaproteobacteria	Enterobacterales	Pasteurellaceae	Pasteurella	Pasteurella oralis
ASV0057	d__Bacteria; p__Campylobacterota; c__Campylobacteria; o__Campylobacterales; f__Helicobacteraceae; g__Wolinella; s__Wolinella_succinogenes	Bacteria	Campylobacterota	Campylobacteria	Campylobacterales	Helicobacteraceae	Wolinella	Wolinella succinogenes
ASV0058	d__Bacteria; p__Fusobacteriota; c__Fusobacteriia; o__Fusobacteriales; f__Fusobacteriaceae; g__Fusobacterium; s__Filifactor_alocis	Bacteria	Fusobacteriota	Fusobacteriia	Fusobacteriales	Fusobacteriaceae	Fusobacterium	Filifactor alocis
ASV0059	d__Bacteria; p__Proteobacteria; c__Gammaproteobacteria; o__Pseudomonadales; f__Moraxellaceae; g__Moraxella	Bacteria	Proteobacteria	Gammaproteobacteria	Pseudomonadales	Moraxellaceae	Moraxella	Moraxella
ASV0060	d__Bacteria; p__Firmicutes; c__Clostridia; o__Peptostreptococcales-Tissierellales; f__Peptostreptococcaceae; g__Filifactor; s__Filifactor_villosus	Bacteria	Firmicutes	Clostridia	Peptostreptococcales-Tissierellales	Peptostreptococcaceae	Filifactor	Filifactor villosus
ASV0061	d__Bacteria; p__Proteobacteria; c__Gammaproteobacteria; o__Burkholderiales; f__Neisseriaceae; g__Neisseria; s__Neisseria_shayeganii	Bacteria	Proteobacteria	Gammaproteobacteria	Burkholderiales	Neisseriaceae	Neisseria	Neisseria shayeganii
ASV0062	d__Bacteria; p__Firmicutes; c__Bacilli; o__Lactobacillales; f__Aerococcaceae; g__Globicatella	Bacteria	Firmicutes	Bacilli	Lactobacillales	Aerococcaceae	Globicatella	Globicatella
ASV0063	d__Bacteria; p__Bacteroidota; c__Bacteroidia; o__Bacteroidales; f__Porphyromonadaceae; g__Porphyromonas; s__Porphyromonas_gulae	Bacteria	Bacteroidota	Bacteroidia	Bacteroidales	Porphyromonadaceae	Porphyromonas	Porphyromonas gulae
ASV0064	d__Bacteria; p__Actinobacteriota; c__Actinobacteria; o__Actinomycetales; f__Actinomycetaceae; g__Actinomyces; s__Gleimia_coleocanis	Bacteria	Actinobacteriota	Actinobacteria	Actinomycetales	Actinomycetaceae	Actinomyces	Gleimia coleocanis
ASV0065	d__Bacteria; p__Proteobacteria; c__Gammaproteobacteria; o__Enterobacterales; f__Pasteurellaceae; g__Pasteurella; s__Pasteurella_multocida	Bacteria	Proteobacteria	Gammaproteobacteria	Enterobacterales	Pasteurellaceae	Pasteurella	Pasteurella multocida
ASV0066	d__Bacteria; p__Bacteroidota; c__Bacteroidia; o__Bacteroidales; f__Porphyromonadaceae; g__Porphyromonas; s__Porphyromonas_canoris	Bacteria	Bacteroidota	Bacteroidia	Bacteroidales	Porphyromonadaceae	Porphyromonas	Porphyromonas canoris
ASV0067	d__Bacteria; p__Bacteroidota; c__Bacteroidia; o__Bacteroidales; f__Porphyromonadaceae; g__Porphyromonas; s__Porphyromonas_gulae	Bacteria	Bacteroidota	Bacteroidia	Bacteroidales	Porphyromonadaceae	Porphyromonas	Porphyromonas gulae
ASV0068	d__Bacteria; p__Proteobacteria; c__Gammaproteobacteria; o__Xanthomonadales; f__Xanthomonadaceae; g__Luteimonas; s__Lysobacter_tolerans	Bacteria	Proteobacteria	Gammaproteobacteria	Xanthomonadales	Xanthomonadaceae	Luteimonas	Lysobacter tolerans
ASV0069	d__Bacteria; p__Firmicutes; c__Clostridia; o__Lachnospirales; f__Lachnospiraceae; g__Catonella; s__Catonella_genomosp.	Bacteria	Firmicutes	Clostridia	Lachnospirales	Lachnospiraceae	Catonella	Catonella genomosp.
ASV0070	d__Bacteria; p__Proteobacteria; c__Gammaproteobacteria; o__Burkholderiales; f__Comamonadaceae; g__Corticibacter; s__Corticibacter_populi	Bacteria	Proteobacteria	Gammaproteobacteria	Burkholderiales	Comamonadaceae	Corticibacter	Corticibacter populi
ASV0071	d__Bacteria; p__Proteobacteria; c__Gammaproteobacteria; o__Pseudomonadales; f__Moraxellaceae; g__Moraxella	Bacteria	Proteobacteria	Gammaproteobacteria	Pseudomonadales	Moraxellaceae	Moraxella	Moraxella
ASV0072	d__Bacteria; p__Bacteroidota; c__Bacteroidia; o__Bacteroidales; f__Porphyromonadaceae; g__Porphyromonas; s__Porphyromonas_gulae	Bacteria	Bacteroidota	Bacteroidia	Bacteroidales	Porphyromonadaceae	Porphyromonas	Porphyromonas gulae
ASV0073	d__Bacteria; p__Bacteroidota; c__Bacteroidia; o__Bacteroidales; f__Bacteroidaceae; g__Bacteroides; s__Bacteroides_pyogenes	Bacteria	Bacteroidota	Bacteroidia	Bacteroidales	Bacteroidaceae	Bacteroides	Bacteroides pyogenes
ASV0074	d__Bacteria; p__Firmicutes; c__Clostridia; o__Peptostreptococcales-Tissierellales; f__Peptostreptococcaceae; g__Proteocatella; s__Proteocatella	Bacteria	Firmicutes	Clostridia	Peptostreptococcales-Tissierellales	Peptostreptococcaceae	Proteocatella	Proteocatella
ASV0075	d__Bacteria; p__Bacteroidota; c__Bacteroidia; o__Bacteroidales	Bacteria	Bacteroidota	Bacteroidia	Bacteroidales	Bacteroidales	Bacteroidales	Bacteroidales
ASV0076	d__Bacteria; p__Proteobacteria; c__Gammaproteobacteria; o__Pseudomonadales; f__Moraxellaceae	Bacteria	Proteobacteria	Gammaproteobacteria	Pseudomonadales	Moraxellaceae	Moraxellaceae	Moraxellaceae
ASV0077	d__Bacteria; p__Bacteroidota; c__Bacteroidia; o__Bacteroidales; f__Porphyromonadaceae; g__Porphyromonas; s__Porphyromonas_canoris	Bacteria	Bacteroidota	Bacteroidia	Bacteroidales	Porphyromonadaceae	Porphyromonas	Porphyromonas canoris
ASV0078	d__Bacteria; p__Proteobacteria; c__Gammaproteobacteria; o__Burkholderiales; f__Aquaspirillaceae; g__Aquaspirillum; s__Aquaspirillum_putridiconchylium	Bacteria	Proteobacteria	Gammaproteobacteria	Burkholderiales	Aquaspirillaceae	Aquaspirillum	Aquaspirillum putridiconchylium
ASV0079	d__Bacteria; p__Bacteroidota; c__Bacteroidia; o__Bacteroidales; f__Bacteroidaceae; g__Bacteroides; s__Bacteroides_pyogenes	Bacteria	Bacteroidota	Bacteroidia	Bacteroidales	Bacteroidaceae	Bacteroides	Bacteroides pyogenes
ASV0080	d__Bacteria; p__Bacteroidota; c__Bacteroidia; o__Bacteroidales; f__Porphyromonadaceae; g__Porphyromonas; s__Porphyromonas_circumdentaria	Bacteria	Bacteroidota	Bacteroidia	Bacteroidales	Porphyromonadaceae	Porphyromonas	Porphyromonas circumdentaria
ASV0081	d__Bacteria; p__Bacteroidota; c__Bacteroidia; o__Bacteroidales; f__Porphyromonadaceae; g__Porphyromonas; s__Porphyromonas_canoris	Bacteria	Bacteroidota	Bacteroidia	Bacteroidales	Porphyromonadaceae	Porphyromonas	Porphyromonas canoris
ASV0082	d__Bacteria; p__Proteobacteria; c__Gammaproteobacteria; o__Burkholderiales; f__Neisseriaceae; g__Neisseria; s__Neisseria_zoodegmatis	Bacteria	Proteobacteria	Gammaproteobacteria	Burkholderiales	Neisseriaceae	Neisseria	Neisseria zoodegmatis
ASV0083	d__Bacteria; p__Bacteroidota; c__Bacteroidia; o__Bacteroidales; f__Porphyromonadaceae; g__Porphyromonas; s__Porphyromonas_pasteri	Bacteria	Bacteroidota	Bacteroidia	Bacteroidales	Porphyromonadaceae	Porphyromonas	Porphyromonas pasteri
ASV0084	d__Bacteria; p__Bacteroidota; c__Bacteroidia; o__Bacteroidales; f__Tannerellaceae; g__Tannerella; s__Tannerella_forsythia	Bacteria	Bacteroidota	Bacteroidia	Bacteroidales	Tannerellaceae	Tannerella	Tannerella forsythia
ASV0085	d__Bacteria; p__Bacteroidota; c__Bacteroidia; o__Bacteroidales; f__Porphyromonadaceae; g__Porphyromonas; s__Porphyromonas_gulae	Bacteria	Bacteroidota	Bacteroidia	Bacteroidales	Porphyromonadaceae	Porphyromonas	Porphyromonas gulae
ASV0086	d__Bacteria; p__Proteobacteria; c__Gammaproteobacteria; o__Pseudomonadales; f__Moraxellaceae; g__Moraxella	Bacteria	Proteobacteria	Gammaproteobacteria	Pseudomonadales	Moraxellaceae	Moraxella	Moraxella
ASV0087	d__Bacteria; p__Proteobacteria; c__Gammaproteobacteria; o__Burkholderiales; f__Comamonadaceae; g__Corticibacter; s__Corticibacter_populi	Bacteria	Proteobacteria	Gammaproteobacteria	Burkholderiales	Comamonadaceae	Corticibacter	Corticibacter populi
ASV0088	d__Bacteria; p__Firmicutes; c__Clostridia; o__Peptostreptococcales-Tissierellales; f__Fusibacteraceae; g__Fusibacter	Bacteria	Firmicutes	Clostridia	Peptostreptococcales-Tissierellales	Fusibacteraceae	Fusibacter	Fusibacter
ASV0089	d__Bacteria; p__Bacteroidota; c__Bacteroidia; o__Bacteroidales; f__Porphyromonadaceae; g__Porphyromonas; s__Porphyromonas_canoris	Bacteria	Bacteroidota	Bacteroidia	Bacteroidales	Porphyromonadaceae	Porphyromonas	Porphyromonas canoris
ASV0090	d__Bacteria; p__Firmicutes; c__Bacilli; o__Lactobacillales; f__Aerococcaceae; g__Globicatella	Bacteria	Firmicutes	Bacilli	Lactobacillales	Aerococcaceae	Globicatella	Globicatella
ASV0091	d__Bacteria; p__Bacteroidota; c__Bacteroidia; o__Bacteroidales; f__Porphyromonadaceae; g__Porphyromonas; s__Porphyromonas_circumdentaria	Bacteria	Bacteroidota	Bacteroidia	Bacteroidales	Porphyromonadaceae	Porphyromonas	Porphyromonas circumdentaria
ASV0092	d__Bacteria; p__Bacteroidota; c__Bacteroidia; o__Bacteroidales; f__Porphyromonadaceae; g__Porphyromonas; s__Porphyromonas_gulae	Bacteria	Bacteroidota	Bacteroidia	Bacteroidales	Porphyromonadaceae	Porphyromonas	Porphyromonas gulae
ASV0093	d__Bacteria; p__Chloroflexi; c__Anaerolineae; o__Anaerolineales; f__Anaerolineaceae; g__Flexilinea; s__Flexilinea_flocculi	Bacteria	Chloroflexi	Anaerolineae	Anaerolineales	Anaerolineaceae	Flexilinea	Flexilinea flocculi
ASV0094	d__Bacteria; p__Proteobacteria; c__Gammaproteobacteria; o__Pseudomonadales; f__Moraxellaceae	Bacteria	Proteobacteria	Gammaproteobacteria	Pseudomonadales	Moraxellaceae	Moraxellaceae	Moraxellaceae
ASV0095	d__Bacteria; p__Desulfobacterota; c__Desulfovibrionia; o__Desulfovibrionales; f__Desulfomicrobiaceae; g__Desulfomicrobium; s__Desulfomicrobium_orale	Bacteria	Desulfobacterota	Desulfovibrionia	Desulfovibrionales	Desulfomicrobiaceae	Desulfomicrobium	Desulfomicrobium orale
ASV0096	d__Bacteria; p__Firmicutes; c__Clostridia; o__Lachnospirales; f__Lachnospiraceae	Bacteria	Firmicutes	Clostridia	Lachnospirales	Lachnospiraceae	Lachnospiraceae	Lachnospiraceae
ASV0097	d__Bacteria; p__Bacteroidota; c__Bacteroidia; o__Bacteroidales; f__Porphyromonadaceae; g__Porphyromonas; s__Porphyromonas_canoris	Bacteria	Bacteroidota	Bacteroidia	Bacteroidales	Porphyromonadaceae	Porphyromonas	Porphyromonas canoris
ASV0098	d__Bacteria; p__Spirochaetota; c__Spirochaetia; o__Spirochaetales; f__Spirochaetaceae; g__Treponema; s__Treponema_denticola	Bacteria	Spirochaetota	Spirochaetia	Spirochaetales	Spirochaetaceae	Treponema	Treponema denticola
ASV0099	d__Bacteria; p__Spirochaetota; c__Spirochaetia; o__Spirochaetales; f__Spirochaetaceae; g__Treponema; s__Treponema_COT_249	Bacteria	Spirochaetota	Spirochaetia	Spirochaetales	Spirochaetaceae	Treponema	Treponema COT 249
ASV0100	d__Bacteria; p__Proteobacteria; c__Gammaproteobacteria; o__Enterobacterales; f__Pasteurellaceae; g__Frederiksenia; s__Frederiksenia_canicola	Bacteria	Proteobacteria	Gammaproteobacteria	Enterobacterales	Pasteurellaceae	Frederiksenia	Frederiksenia canicola
ASV0101	d__Bacteria; p__Bacteroidota; c__Bacteroidia; o__Bacteroidales	Bacteria	Bacteroidota	Bacteroidia	Bacteroidales	Bacteroidales	Bacteroidales	Bacteroidales
ASV0102	d__Bacteria; p__Bacteroidota; c__Bacteroidia; o__Flavobacteriales; f__Flavobacteriaceae	Bacteria	Bacteroidota	Bacteroidia	Flavobacteriales	Flavobacteriaceae	Flavobacteriaceae	Flavobacteriaceae
ASV0103	d__Bacteria; p__Bacteroidota; c__Bacteroidia; o__Bacteroidales; f__Porphyromonadaceae; g__Porphyromonas; s__Porphyromonas_gulae	Bacteria	Bacteroidota	Bacteroidia	Bacteroidales	Porphyromonadaceae	Porphyromonas	Porphyromonas gulae
ASV0104	d__Bacteria; p__Bacteroidota; c__Bacteroidia; o__Bacteroidales; f__Porphyromonadaceae; g__Porphyromonas; s__Porphyromonas_pasteri	Bacteria	Bacteroidota	Bacteroidia	Bacteroidales	Porphyromonadaceae	Porphyromonas	Porphyromonas pasteri
ASV0105	d__Bacteria; p__Firmicutes; c__Clostridia; o__Peptostreptococcales-Tissierellales; f__Peptostreptococcaceae; g__Filifactor; s__Filifactor_villosus	Bacteria	Firmicutes	Clostridia	Peptostreptococcales-Tissierellales	Peptostreptococcaceae	Filifactor	Filifactor villosus
ASV0106	d__Bacteria; p__Firmicutes; c__Bacilli; o__Lactobacillales; f__Streptococcaceae; g__Streptococcus; s__Streptococcus_minor	Bacteria	Firmicutes	Bacilli	Lactobacillales	Streptococcaceae	Streptococcus	Streptococcus minor
ASV0107	d__Bacteria; p__Proteobacteria; c__Gammaproteobacteria; o__Pseudomonadales; f__Moraxellaceae	Bacteria	Proteobacteria	Gammaproteobacteria	Pseudomonadales	Moraxellaceae	Moraxellaceae	Moraxellaceae
ASV0108	d__Bacteria; p__Bacteroidota; c__Bacteroidia; o__Bacteroidales; f__Porphyromonadaceae; g__Porphyromonas; s__Porphyromonas_cangingivalis	Bacteria	Bacteroidota	Bacteroidia	Bacteroidales	Porphyromonadaceae	Porphyromonas	Porphyromonas cangingivalis
ASV0109	d__Bacteria; p__Firmicutes; c__Clostridia; o__Peptostreptococcales-Tissierellales; f__Fusibacteraceae; g__Fusibacter	Bacteria	Firmicutes	Clostridia	Peptostreptococcales-Tissierellales	Fusibacteraceae	Fusibacter	Fusibacter
ASV0110	d__Bacteria; p__Proteobacteria; c__Gammaproteobacteria; o__Burkholderiales; f__Burkholderiaceae; g__Lautropia; s__Lautropia_mirabilis	Bacteria	Proteobacteria	Gammaproteobacteria	Burkholderiales	Burkholderiaceae	Lautropia	Lautropia mirabilis
ASV0111	d__Bacteria; p__Firmicutes; c__Clostridia; o__Peptostreptococcales-Tissierellales; f__Peptostreptococcaceae; g__Filifactor; s__Filifactor_villosus	Bacteria	Firmicutes	Clostridia	Peptostreptococcales-Tissierellales	Peptostreptococcaceae	Filifactor	Filifactor villosus
ASV0112	d__Bacteria; p__Actinobacteriota; c__Actinobacteria; o__Euzebyales; f__Euzebyaceae; g__Euzebya; s__Euzebya_tangerina	Bacteria	Actinobacteriota	Actinobacteria	Euzebyales	Euzebyaceae	Euzebya	Euzebya tangerina
ASV0113	d__Bacteria; p__Bacteroidota; c__Bacteroidia; o__Bacteroidales; f__Prevotellaceae; g__Alloprevotella; s__Alloprevotella_rava	Bacteria	Bacteroidota	Bacteroidia	Bacteroidales	Prevotellaceae	Alloprevotella	Alloprevotella rava
ASV0114	d__Bacteria; p__Firmicutes; c__Clostridia; o__Peptostreptococcales-Tissierellales; f__Peptostreptococcaceae; g__Peptostreptococcus; s__Peptostreptococcus_canis	Bacteria	Firmicutes	Clostridia	Peptostreptococcales-Tissierellales	Peptostreptococcaceae	Peptostreptococcus	Peptostreptococcus canis
ASV0115	d__Bacteria; p__Fusobacteriota; c__Fusobacteriia; o__Fusobacteriales; f__Fusobacteriaceae; g__Fusobacterium; s__Fusobacterium_russii	Bacteria	Fusobacteriota	Fusobacteriia	Fusobacteriales	Fusobacteriaceae	Fusobacterium	Fusobacterium russii
ASV0116	d__Bacteria; p__Actinobacteriota; c__Actinobacteria; o__Actinomycetales; f__Actinomycetaceae; g__Actinomyces; s__Gleimia_coleocanis	Bacteria	Actinobacteriota	Actinobacteria	Actinomycetales	Actinomycetaceae	Actinomyces	Gleimia coleocanis
ASV0117	d__Bacteria; p__Firmicutes; c__Clostridia; o__Peptostreptococcales-Tissierellales; f__Anaerovoracaceae; g__[Eubacterium]_brachy_group; s__Eubacterium_brachy	Bacteria	Firmicutes	Clostridia	Peptostreptococcales-Tissierellales	Anaerovoracaceae	Eubacterium	Eubacterium brachy
ASV0118	d__Bacteria; p__Firmicutes; c__Clostridia; o__Peptostreptococcales-Tissierellales; f__Peptostreptococcaceae; g__Peptostreptococcus; s__Peptostreptococcus_canis	Bacteria	Firmicutes	Clostridia	Peptostreptococcales-Tissierellales	Peptostreptococcaceae	Peptostreptococcus	Peptostreptococcus canis
ASV0119	d__Bacteria; p__Firmicutes; c__Bacilli; o__Erysipelotrichales; f__Erysipelotrichaceae; g__Holdemania; s__Holdemania_massiliensis	Bacteria	Firmicutes	Bacilli	Erysipelotrichales	Erysipelotrichaceae	Holdemania	Holdemania massiliensis
ASV0120	d__Bacteria; p__Bacteroidota; c__Bacteroidia; o__Bacteroidales; f__Tannerellaceae; g__Tannerella; s__Tannerella_forsythia	Bacteria	Bacteroidota	Bacteroidia	Bacteroidales	Tannerellaceae	Tannerella	Tannerella forsythia
ASV0121	d__Bacteria; p__Firmicutes; c__Clostridia; o__Peptostreptococcales-Tissierellales; f__Family_XI; g__Helcococcus; s__Helcococcus	Bacteria	Firmicutes	Clostridia	Peptostreptococcales-Tissierellales	Family_XI	Helcococcus	Helcococcus
ASV0122	d__Bacteria; p__Fusobacteriota; c__Fusobacteriia; o__Fusobacteriales; f__Leptotrichiaceae; g__Caviibacter; s__Caviibacter_abscessus	Bacteria	Fusobacteriota	Fusobacteriia	Fusobacteriales	Leptotrichiaceae	Caviibacter	Caviibacter abscessus
ASV0123	d__Bacteria; p__Campylobacterota; c__Campylobacteria; o__Campylobacterales; f__Campylobacteraceae; g__Campylobacter; s__Campylobacter_rectus	Bacteria	Campylobacterota	Campylobacteria	Campylobacterales	Campylobacteraceae	Campylobacter	Campylobacter rectus
ASV0124	d__Bacteria; p__Actinobacteriota; c__Actinobacteria; o__Micrococcales; f__Microbacteriaceae; g__Leucobacter; s__Canibacter_oris	Bacteria	Actinobacteriota	Actinobacteria	Micrococcales	Microbacteriaceae	Leucobacter	Canibacter oris
ASV0125	d__Bacteria; p__Fusobacteriota; c__Fusobacteriia; o__Fusobacteriales; f__Fusobacteriaceae; g__Fusobacterium; s__Fusobacterium_russii	Bacteria	Fusobacteriota	Fusobacteriia	Fusobacteriales	Fusobacteriaceae	Fusobacterium	Fusobacterium russii
ASV0126	d__Bacteria; p__Bacteroidota; c__Bacteroidia; o__Bacteroidales; f__Porphyromonadaceae; g__Porphyromonas; s__Porphyromonas_pasteri	Bacteria	Bacteroidota	Bacteroidia	Bacteroidales	Porphyromonadaceae	Porphyromonas	Porphyromonas pasteri
ASV0127	d__Bacteria; p__Proteobacteria; c__Gammaproteobacteria; o__Enterobacterales; f__Pasteurellaceae; g__Pasteurella; s__Pasteurella_multocida	Bacteria	Proteobacteria	Gammaproteobacteria	Enterobacterales	Pasteurellaceae	Pasteurella	Pasteurella multocida
ASV0128	d__Bacteria; p__Fusobacteriota; c__Fusobacteriia; o__Fusobacteriales; f__Fusobacteriaceae; g__Fusobacterium; s__Fusobacterium_russii	Bacteria	Fusobacteriota	Fusobacteriia	Fusobacteriales	Fusobacteriaceae	Fusobacterium	Fusobacterium russii
ASV0129	d__Bacteria; p__Firmicutes; c__Clostridia; o__Lachnospirales; f__Lachnospiraceae	Bacteria	Firmicutes	Clostridia	Lachnospirales	Lachnospiraceae	Lachnospiraceae	Lachnospiraceae
ASV0130	d__Bacteria; p__Firmicutes; c__Bacilli; o__Lactobacillales; f__Aerococcaceae	Bacteria	Firmicutes	Bacilli	Lactobacillales	Aerococcaceae	Aerococcaceae	Aerococcaceae
ASV0131	d__Bacteria; p__Bacteroidota; c__Bacteroidia; o__Bacteroidales; f__Prevotellaceae; g__Alloprevotella; s__Alloprevotella_rava	Bacteria	Bacteroidota	Bacteroidia	Bacteroidales	Prevotellaceae	Alloprevotella	Alloprevotella rava
ASV0132	d__Bacteria; p__Fusobacteriota; c__Fusobacteriia; o__Fusobacteriales; f__Fusobacteriaceae; g__Fusobacterium	Bacteria	Fusobacteriota	Fusobacteriia	Fusobacteriales	Fusobacteriaceae	Fusobacterium	Fusobacterium
ASV0133	d__Bacteria; p__Desulfobacterota; c__Desulfovibrionia; o__Desulfovibrionales; f__Desulfomicrobiaceae; g__Desulfomicrobium; s__Desulfomicrobium_orale	Bacteria	Desulfobacterota	Desulfovibrionia	Desulfovibrionales	Desulfomicrobiaceae	Desulfomicrobium	Desulfomicrobium orale
ASV0134	d__Bacteria; p__Firmicutes; c__Clostridia; o__Peptostreptococcales-Tissierellales; f__Fusibacteraceae; g__Fusibacter	Bacteria	Firmicutes	Clostridia	Peptostreptococcales-Tissierellales	Fusibacteraceae	Fusibacter	Fusibacter
ASV0135	d__Bacteria; p__Firmicutes; c__Bacilli; o__Lactobacillales; f__Streptococcaceae; g__Streptococcus	Bacteria	Firmicutes	Bacilli	Lactobacillales	Streptococcaceae	Streptococcus	Streptococcus
ASV0136	d__Bacteria; p__Proteobacteria; c__Gammaproteobacteria; o__Pseudomonadales; f__Moraxellaceae	Bacteria	Proteobacteria	Gammaproteobacteria	Pseudomonadales	Moraxellaceae	Moraxellaceae	Moraxellaceae
ASV0137	d__Bacteria; p__Firmicutes; c__Clostridia; o__Peptostreptococcales-Tissierellales; f__Peptostreptococcaceae; g__Acetoanaerobium	Bacteria	Firmicutes	Clostridia	Peptostreptococcales-Tissierellales	Peptostreptococcaceae	Acetoanaerobium	Acetoanaerobium
ASV0138	d__Bacteria; p__Desulfobacterota; c__Desulfovibrionia; o__Desulfovibrionales; f__Desulfomicrobiaceae; g__Desulfomicrobium; s__Desulfomicrobium_orale	Bacteria	Desulfobacterota	Desulfovibrionia	Desulfovibrionales	Desulfomicrobiaceae	Desulfomicrobium	Desulfomicrobium orale
ASV0139	d__Bacteria; p__Firmicutes; c__Clostridia; o__Lachnospirales; f__Lachnospiraceae	Bacteria	Firmicutes	Clostridia	Lachnospirales	Lachnospiraceae	Lachnospiraceae	Lachnospiraceae
ASV0140	d__Bacteria; p__Bacteroidota; c__Bacteroidia; o__Bacteroidales; f__Porphyromonadaceae; g__Porphyromonas; s__Porphyromonas_gulae	Bacteria	Bacteroidota	Bacteroidia	Bacteroidales	Porphyromonadaceae	Porphyromonas	Porphyromonas gulae
ASV0141	d__Bacteria; p__Firmicutes; c__Bacilli; o__Lactobacillales; f__Streptococcaceae; g__Streptococcus	Bacteria	Firmicutes	Bacilli	Lactobacillales	Streptococcaceae	Streptococcus	Streptococcus
ASV0142	d__Bacteria; p__Bacteroidota; c__Bacteroidia; o__Bacteroidales; f__Porphyromonadaceae; g__Porphyromonas; s__Porphyromonas_gulae	Bacteria	Bacteroidota	Bacteroidia	Bacteroidales	Porphyromonadaceae	Porphyromonas	Porphyromonas gulae
ASV0143	d__Bacteria; p__Proteobacteria; c__Gammaproteobacteria; o__Burkholderiales; f__Neisseriaceae; g__Neisseria; s__Neisseria_zoodegmatis	Bacteria	Proteobacteria	Gammaproteobacteria	Burkholderiales	Neisseriaceae	Neisseria	Neisseria zoodegmatis
ASV0144	d__Bacteria; p__Bacteroidota; c__Bacteroidia; o__Bacteroidales; f__Paludibacteraceae; g__F0058; s__Bacteroidetes_oral	Bacteria	Bacteroidota	Bacteroidia	Bacteroidales	Paludibacteraceae	Paludibacteraceae.F0058	Paludibacteraceae.F0058
ASV0145	d__Bacteria; p__Fusobacteriota; c__Fusobacteriia; o__Fusobacteriales; f__Fusobacteriaceae; g__Fusobacterium; s__Fusobacterium_gastrosuis	Bacteria	Fusobacteriota	Fusobacteriia	Fusobacteriales	Fusobacteriaceae	Fusobacterium	Fusobacterium gastrosuis
ASV0146	d__Bacteria; p__Spirochaetota; c__Spirochaetia; o__Spirochaetales; f__Spirochaetaceae; g__Treponema; s__Treponema_denticola	Bacteria	Spirochaetota	Spirochaetia	Spirochaetales	Spirochaetaceae	Treponema	Treponema denticola
ASV0147	d__Bacteria; p__Actinobacteria; c__Actinobacteria; o__Actinomycetales; f__Actinomycetaceae; g__Actinomyces; s__Actinomyces_COT_374	Bacteria	Actinobacteria	Actinobacteria	Actinomycetales	Actinomycetaceae	Actinomyces	Actinomyces COT 374
ASV0148	d__Bacteria; p__Proteobacteria; c__Gammaproteobacteria; o__Pseudomonadales; f__Moraxellaceae	Bacteria	Proteobacteria	Gammaproteobacteria	Pseudomonadales	Moraxellaceae	Moraxellaceae	Moraxellaceae
ASV0149	d__Bacteria; p__Bacteroidota; c__Bacteroidia; o__Bacteroidales; f__Porphyromonadaceae; g__Porphyromonas; s__Porphyromonas_canoris	Bacteria	Bacteroidota	Bacteroidia	Bacteroidales	Porphyromonadaceae	Porphyromonas	Porphyromonas canoris
ASV0150	d__Bacteria; p__Fusobacteriota; c__Fusobacteriia; o__Fusobacteriales; f__Fusobacteriaceae; g__Fusobacterium; s__Filifactor_alocis	Bacteria	Fusobacteriota	Fusobacteriia	Fusobacteriales	Fusobacteriaceae	Fusobacterium	Filifactor alocis
ASV0151	d__Bacteria; p__Proteobacteria; c__Gammaproteobacteria; o__Enterobacterales; f__Pasteurellaceae; g__Frederiksenia; s__Frederiksenia_canicola	Bacteria	Proteobacteria	Gammaproteobacteria	Enterobacterales	Pasteurellaceae	Frederiksenia	Frederiksenia canicola
ASV0152	d__Bacteria; p__Firmicutes; c__Bacilli; o__Lactobacillales; f__Streptococcaceae; g__Streptococcus	Bacteria	Firmicutes	Bacilli	Lactobacillales	Streptococcaceae	Streptococcus	Streptococcus
ASV0153	d__Bacteria; p__Proteobacteria; c__Gammaproteobacteria; o__Pseudomonadales; f__Moraxellaceae; g__Moraxella	Bacteria	Proteobacteria	Gammaproteobacteria	Pseudomonadales	Moraxellaceae	Moraxella	Moraxella
ASV0154	d__Bacteria; p__Proteobacteria; c__Gammaproteobacteria; o__Pseudomonadales; f__Moraxellaceae	Bacteria	Proteobacteria	Gammaproteobacteria	Pseudomonadales	Moraxellaceae	Moraxellaceae	Moraxellaceae
ASV0155	d__Bacteria; p__Bacteroidota; c__Bacteroidia; o__Flavobacteriales; f__Weeksellaceae; g__Bergeyella; s__Bergeyella_zoohelcum	Bacteria	Bacteroidota	Bacteroidia	Flavobacteriales	Weeksellaceae	Bergeyella	Bergeyella zoohelcum
ASV0156	d__Bacteria; p__Firmicutes; c__Clostridia; o__Christensenellales; f__Christensenellaceae; g__Christensenellaceae_R-7_group; s__Blattella_germanica	Bacteria	Firmicutes	Clostridia	Christensenellales	Christensenellaceae	Christensenellaceae.R7	Blattella germanica
ASV0157	d__Bacteria; p__Spirochaetota; c__Spirochaetia; o__Spirochaetales; f__Spirochaetaceae; g__Treponema; s__Treponema_denticola	Bacteria	Spirochaetota	Spirochaetia	Spirochaetales	Spirochaetaceae	Treponema	Treponema denticola
ASV0158	d__Bacteria; p__Actinobacteriota; c__Actinobacteria; o__Corynebacteriales; f__Corynebacteriaceae; g__Corynebacterium; s__Corynebacterium_freiburgense	Bacteria	Actinobacteriota	Actinobacteria	Corynebacteriales	Corynebacteriaceae	Corynebacterium	Corynebacterium freiburgense
ASV0159	d__Bacteria; p__Bacteroidota; c__Bacteroidia; o__Bacteroidales; f__Porphyromonadaceae; g__Porphyromonas; s__Porphyromonas_gulae	Bacteria	Bacteroidota	Bacteroidia	Bacteroidales	Porphyromonadaceae	Porphyromonas	Porphyromonas gulae
ASV0160	d__Bacteria; p__Bacteroidota; c__Bacteroidia; o__Bacteroidales; f__Porphyromonadaceae; g__Porphyromonas; s__Porphyromonas_gulae	Bacteria	Bacteroidota	Bacteroidia	Bacteroidales	Porphyromonadaceae	Porphyromonas	Porphyromonas gulae
ASV0161	d__Bacteria; p__Bacteroidota; c__Bacteroidia; o__Bacteroidales; f__Porphyromonadaceae; g__Porphyromonas; s__Porphyromonas_gulae	Bacteria	Bacteroidota	Bacteroidia	Bacteroidales	Porphyromonadaceae	Porphyromonas	Porphyromonas gulae
ASV0162	d__Bacteria; p__Actinobacteriota; c__Actinobacteria; o__Actinomycetales; f__Actinomycetaceae; g__Actinomyces; s__Schaalia_canis	Bacteria	Actinobacteriota	Actinobacteria	Actinomycetales	Actinomycetaceae	Actinomyces	Schaalia canis
ASV0163	d__Bacteria; p__Actinobacteriota; c__Actinobacteria; o__Actinomycetales; f__Actinomycetaceae; g__Actinomyces; s__Buchananella_hordeovulneris	Bacteria	Actinobacteriota	Actinobacteria	Actinomycetales	Actinomycetaceae	Actinomyces	Buchananella hordeovulneris
ASV0164	d__Bacteria; p__Proteobacteria; c__Gammaproteobacteria; o__Pseudomonadales; f__Moraxellaceae	Bacteria	Proteobacteria	Gammaproteobacteria	Pseudomonadales	Moraxellaceae	Moraxellaceae	Moraxellaceae
ASV0165	d__Bacteria; p__Bacteroidota; c__Bacteroidia; o__Bacteroidales; f__Tannerellaceae; g__Tannerella; s__Tannerella_forsythia	Bacteria	Bacteroidota	Bacteroidia	Bacteroidales	Tannerellaceae	Tannerella	Tannerella forsythia
ASV0166	d__Bacteria; p__Bacteroidota; c__Bacteroidia; o__Bacteroidales; f__Prevotellaceae; g__Alloprevotella; s__Alloprevotella_rava	Bacteria	Bacteroidota	Bacteroidia	Bacteroidales	Prevotellaceae	Alloprevotella	Alloprevotella rava
ASV0167	d__Bacteria; p__Firmicutes; c__Bacilli; o__Acholeplasmatales; f__Acholeplasmataceae; g__Acholeplasma; s__Mycoplasmataceae_genomosp.	Bacteria	Firmicutes	Bacilli	Acholeplasmatales	Acholeplasmataceae	Acholeplasma	Mycoplasmataceae genomosp.
ASV0168	d__Bacteria; p__Firmicutes; c__Clostridia	Bacteria	Firmicutes	Clostridia	Clostridia	Clostridia	Clostridia	Clostridia
ASV0169	d__Bacteria; p__Fusobacteriota; c__Fusobacteriia; o__Fusobacteriales; f__Fusobacteriaceae; g__Fusobacterium; s__Fusobacterium_canifelinum	Bacteria	Fusobacteriota	Fusobacteriia	Fusobacteriales	Fusobacteriaceae	Fusobacterium	Fusobacterium canifelinum
ASV0170	d__Bacteria; p__Bacteroidota; c__Bacteroidia; o__Bacteroidales; f__Prevotellaceae; g__Alloprevotella; s__Alloprevotella_rava	Bacteria	Bacteroidota	Bacteroidia	Bacteroidales	Prevotellaceae	Alloprevotella	Alloprevotella rava
ASV0171	d__Bacteria; p__Bacteroidota; c__Bacteroidia; o__Bacteroidales; f__Porphyromonadaceae; g__Porphyromonas; s__Porphyromonas_macacae	Bacteria	Bacteroidota	Bacteroidia	Bacteroidales	Porphyromonadaceae	Porphyromonas	Porphyromonas macacae
ASV0172	d__Bacteria; p__Firmicutes; c__Clostridia; o__Peptostreptococcales-Tissierellales; f__Peptostreptococcaceae; g__uncultured; s__Eubacterium	Bacteria	Firmicutes	Clostridia	Peptostreptococcales-Tissierellales	Peptostreptococcaceae	uncultured	Eubacterium
ASV0173	d__Bacteria; p__Bacteroidota; c__Bacteroidia; o__Bacteroidales; f__Prevotellaceae; g__Alloprevotella; s__Alloprevotella_rava	Bacteria	Bacteroidota	Bacteroidia	Bacteroidales	Prevotellaceae	Alloprevotella	Alloprevotella rava
ASV0174	d__Bacteria; p__Campylobacterota; c__Campylobacteria; o__Campylobacterales; f__Arcobacteraceae; g__Arcobacter	Bacteria	Campylobacterota	Campylobacteria	Campylobacterales	Arcobacteraceae	Arcobacter	Arcobacter
ASV0175	d__Bacteria; p__Bacteroidota; c__Bacteroidia; o__Bacteroidales; f__Paludibacteraceae; g__F0058; s__Bacteroidetes_oral	Bacteria	Bacteroidota	Bacteroidia	Bacteroidales	Paludibacteraceae	Paludibacteraceae.F0058	Paludibacteraceae.F0058
ASV0176	d__Bacteria; p__Bacteroidota; c__Bacteroidia; o__Bacteroidales; f__Bacteroidaceae; g__Bacteroides	Bacteria	Bacteroidota	Bacteroidia	Bacteroidales	Bacteroidaceae	Bacteroides	Bacteroides
ASV0177	d__Bacteria; p__Proteobacteria; c__Gammaproteobacteria; o__Burkholderiales; f__Neisseriaceae; g__Conchiformibius; s__Conchiformibius_kuhniae	Bacteria	Proteobacteria	Gammaproteobacteria	Burkholderiales	Neisseriaceae	Conchiformibius	Conchiformibius kuhniae
ASV0178	d__Bacteria; p__Firmicutes; c__Clostridia; o__Peptostreptococcales-Tissierellales; f__Peptostreptococcaceae; g__uncultured; s__Eubacterium	Bacteria	Firmicutes	Clostridia	Peptostreptococcales-Tissierellales	Peptostreptococcaceae	uncultured	Eubacterium
ASV0179	d__Bacteria; p__Synergistota; c__Synergistia; o__Synergistales; f__Synergistaceae; g__Fretibacterium; s__Fretibacterium_feline	Bacteria	Synergistota	Synergistia	Synergistales	Synergistaceae	Fretibacterium	Fretibacterium feline
ASV0180	d__Bacteria; p__Firmicutes; c__Bacilli; o__Lactobacillales; f__Aerococcaceae	Bacteria	Firmicutes	Bacilli	Lactobacillales	Aerococcaceae	Aerococcaceae	Aerococcaceae
ASV0181	d__Bacteria; p__Bacteroidota; c__Bacteroidia; o__Bacteroidales; f__Porphyromonadaceae; g__Porphyromonas; s__Porphyromonas_pasteri	Bacteria	Bacteroidota	Bacteroidia	Bacteroidales	Porphyromonadaceae	Porphyromonas	Porphyromonas pasteri
ASV0182	d__Bacteria; p__Proteobacteria; c__Gammaproteobacteria; o__Pseudomonadales; f__Moraxellaceae	Bacteria	Proteobacteria	Gammaproteobacteria	Pseudomonadales	Moraxellaceae	Moraxellaceae	Moraxellaceae
ASV0183	d__Bacteria; p__Bacteroidota; c__Bacteroidia; o__Bacteroidales; f__Porphyromonadaceae; g__Porphyromonas; s__Porphyromonas_canoris	Bacteria	Bacteroidota	Bacteroidia	Bacteroidales	Porphyromonadaceae	Porphyromonas	Porphyromonas canoris
ASV0184	d__Bacteria; p__Bacteroidota; c__Bacteroidia; o__Bacteroidales; f__Prevotellaceae; g__Alloprevotella; s__Alloprevotella_rava	Bacteria	Bacteroidota	Bacteroidia	Bacteroidales	Prevotellaceae	Alloprevotella	Alloprevotella rava
ASV0185	d__Bacteria; p__Bacteroidota; c__Bacteroidia; o__Bacteroidales; f__Porphyromonadaceae; g__Porphyromonas; s__Porphyromonas_cangingivalis	Bacteria	Bacteroidota	Bacteroidia	Bacteroidales	Porphyromonadaceae	Porphyromonas	Porphyromonas cangingivalis
ASV0186	d__Bacteria; p__Firmicutes; c__Clostridia; o__Oscillospirales; f__Hungateiclostridiaceae	Bacteria	Firmicutes	Clostridia	Oscillospirales	Hungateiclostridiaceae	Hungateiclostridiaceae	Hungateiclostridiaceae
ASV0187	d__Bacteria; p__Firmicutes; c__Bacilli; o__Mycoplasmatales; f__Mycoplasmataceae; g__Mycoplasma; s__Mycoplasmopsis_arginini	Bacteria	Firmicutes	Bacilli	Mycoplasmatales	Mycoplasmataceae	Mycoplasma	Mycoplasmopsis arginini
ASV0188	d__Bacteria; p__Proteobacteria; c__Gammaproteobacteria; o__Burkholderiales; f__Burkholderiaceae; g__Lautropia; s__Lautropia_mirabilis	Bacteria	Proteobacteria	Gammaproteobacteria	Burkholderiales	Burkholderiaceae	Lautropia	Lautropia mirabilis
ASV0189	d__Bacteria; p__Bacteroidota; c__Bacteroidia; o__Bacteroidales; f__Porphyromonadaceae; g__Porphyromonas; s__Porphyromonas_crevioricanis	Bacteria	Bacteroidota	Bacteroidia	Bacteroidales	Porphyromonadaceae	Porphyromonas	Porphyromonas crevioricanis
ASV0190	d__Bacteria; p__Bacteroidota; c__Bacteroidia; o__Flavobacteriales; f__Weeksellaceae; g__Bergeyella; s__Bergeyella_zoohelcum	Bacteria	Bacteroidota	Bacteroidia	Flavobacteriales	Weeksellaceae	Bergeyella	Bergeyella zoohelcum
ASV0191	d__Bacteria; p__Firmicutes; c__Clostridia; o__Peptostreptococcales-Tissierellales; f__Fusibacteraceae; g__Fusibacter	Bacteria	Firmicutes	Clostridia	Peptostreptococcales-Tissierellales	Fusibacteraceae	Fusibacter	Fusibacter
ASV0192	d__Bacteria; p__Bacteroidota; c__Bacteroidia; o__Bacteroidales; f__Marinifilaceae; g__Odoribacter; s__Odoribacter_denticanis	Bacteria	Bacteroidota	Bacteroidia	Bacteroidales	Marinifilaceae	Odoribacter	Odoribacter denticanis
ASV0193	d__Bacteria; p__Proteobacteria; c__Gammaproteobacteria; o__Burkholderiales; f__Comamonadaceae; g__Comamonas	Bacteria	Proteobacteria	Gammaproteobacteria	Burkholderiales	Comamonadaceae	Comamonas	Comamonas
ASV0194	d__Bacteria; p__Bacteroidota; c__Kapabacteria; o__Kapabacteriales; f__Kapabacteriales; g__Kapabacteriales; s__Candidatus_Kapabacteria	Bacteria	Bacteroidota	Kapabacteria	Kapabacteriales	Kapabacteriales	Kapabacteriales	Kapabacteria Cand.
ASV0195	d__Bacteria; p__Bacteroidota; c__Bacteroidia; o__Bacteroidales; f__Porphyromonadaceae; g__Porphyromonas; s__Porphyromonas_canoris	Bacteria	Bacteroidota	Bacteroidia	Bacteroidales	Porphyromonadaceae	Porphyromonas	Porphyromonas canoris
ASV0196	d__Bacteria; p__Firmicutes; c__Bacilli; o__Acholeplasmatales; f__Acholeplasmataceae; g__Acholeplasma	Bacteria	Firmicutes	Bacilli	Acholeplasmatales	Acholeplasmataceae	Acholeplasma	Acholeplasma
ASV0197	d__Bacteria	Bacteria	Bacteria_unclassified	Bacteria_unclassified	Bacteria_unclassified	Bacteria_unclassified	Bacteria_unclassified	Bacteria unclassified
ASV0198	d__Bacteria; p__Firmicutes; c__Bacilli; o__Lactobacillales; f__Aerococcaceae; g__Globicatella	Bacteria	Firmicutes	Bacilli	Lactobacillales	Aerococcaceae	Globicatella	Globicatella
ASV0199	d__Bacteria; p__Proteobacteria; c__Gammaproteobacteria; o__Enterobacterales; f__Pasteurellaceae; g__Pasteurella; s__Pasteurella_multocida	Bacteria	Proteobacteria	Gammaproteobacteria	Enterobacterales	Pasteurellaceae	Pasteurella	Pasteurella multocida
ASV0200	d__Bacteria; p__Actinobacteriota; c__Actinobacteria; o__Propionibacteriales; f__Propionibacteriaceae; g__Tessaracoccus	Bacteria	Actinobacteriota	Actinobacteria	Propionibacteriales	Propionibacteriaceae	Tessaracoccus	Tessaracoccus
ASV0201	d__Bacteria; p__Proteobacteria; c__Alphaproteobacteria; o__Caulobacterales; f__Caulobacteraceae; g__Brevundimonas; s__Brevundimonas_aurantiaca	Bacteria	Proteobacteria	Alphaproteobacteria	Caulobacterales	Caulobacteraceae	Brevundimonas	Brevundimonas aurantiaca
ASV0202	d__Bacteria; p__Fusobacteriota; c__Fusobacteriia; o__Fusobacteriales; f__Fusobacteriaceae; g__Fusobacterium; s__Filifactor_alocis	Bacteria	Fusobacteriota	Fusobacteriia	Fusobacteriales	Fusobacteriaceae	Fusobacterium	Filifactor alocis
ASV0203	d__Bacteria; p__Bacteroidota; c__Bacteroidia; o__Bacteroidales; f__Tannerellaceae; g__Tannerella; s__Tannerella_forsythia	Bacteria	Bacteroidota	Bacteroidia	Bacteroidales	Tannerellaceae	Tannerella	Tannerella forsythia
ASV0204	d__Bacteria; p__Proteobacteria; c__Gammaproteobacteria; o__Pseudomonadales; f__Moraxellaceae; g__Moraxella	Bacteria	Proteobacteria	Gammaproteobacteria	Pseudomonadales	Moraxellaceae	Moraxella	Moraxella
ASV0205	d__Bacteria; p__Proteobacteria; c__Gammaproteobacteria; o__Pseudomonadales; f__Moraxellaceae; g__Moraxella	Bacteria	Proteobacteria	Gammaproteobacteria	Pseudomonadales	Moraxellaceae	Moraxella	Moraxella
ASV0206	d__Bacteria; p__Proteobacteria; c__Gammaproteobacteria; o__Pseudomonadales; f__Moraxellaceae; g__Moraxella	Bacteria	Proteobacteria	Gammaproteobacteria	Pseudomonadales	Moraxellaceae	Moraxella	Moraxella
ASV0207	d__Bacteria; p__Firmicutes; c__Clostridia	Bacteria	Firmicutes	Clostridia	Clostridia	Clostridia	Clostridia	Clostridia
ASV0208	d__Bacteria; p__Proteobacteria; c__Gammaproteobacteria; o__Pseudomonadales; f__Moraxellaceae	Bacteria	Proteobacteria	Gammaproteobacteria	Pseudomonadales	Moraxellaceae	Moraxellaceae	Moraxellaceae
ASV0209	d__Bacteria; p__Bacteroidota; c__Bacteroidia; o__Flavobacteriales; f__Weeksellaceae; g__Bergeyella; s__Bergeyella_zoohelcum	Bacteria	Bacteroidota	Bacteroidia	Flavobacteriales	Weeksellaceae	Bergeyella	Bergeyella zoohelcum
ASV0210	d__Bacteria; p__Bacteroidota; c__Bacteroidia; o__Bacteroidales; f__Porphyromonadaceae; g__Porphyromonas; s__Porphyromonas_cangingivalis	Bacteria	Bacteroidota	Bacteroidia	Bacteroidales	Porphyromonadaceae	Porphyromonas	Porphyromonas cangingivalis
ASV0211	d__Bacteria; p__Bacteroidota; c__Bacteroidia; o__Bacteroidales; f__Porphyromonadaceae; g__Porphyromonas; s__Porphyromonas_cangingivalis	Bacteria	Bacteroidota	Bacteroidia	Bacteroidales	Porphyromonadaceae	Porphyromonas	Porphyromonas cangingivalis
ASV0212	d__Bacteria; p__Spirochaetota; c__Spirochaetia; o__Spirochaetales; f__Spirochaetaceae; g__Treponema; s__Treponema_denticola	Bacteria	Spirochaetota	Spirochaetia	Spirochaetales	Spirochaetaceae	Treponema	Treponema denticola
ASV0213	d__Bacteria; p__Bacteroidota; c__Kapabacteria; o__Kapabacteriales; f__Kapabacteriales; g__Kapabacteriales; s__Candidatus_Kapabacteria	Bacteria	Bacteroidota	Kapabacteria	Kapabacteriales	Kapabacteriales	Kapabacteriales	Kapabacteria Cand.
ASV0214	d__Bacteria; p__Actinobacteriota; c__Actinobacteria; o__Propionibacteriales; f__Propionibacteriaceae; g__Tessaracoccus	Bacteria	Actinobacteriota	Actinobacteria	Propionibacteriales	Propionibacteriaceae	Tessaracoccus	Tessaracoccus
ASV0215	d__Bacteria; p__Bacteroidota; c__Bacteroidia; o__Flavobacteriales; f__Weeksellaceae; g__Bergeyella; s__Bergeyella_zoohelcum	Bacteria	Bacteroidota	Bacteroidia	Flavobacteriales	Weeksellaceae	Bergeyella	Bergeyella zoohelcum
ASV0216	d__Bacteria; p__Proteobacteria; c__Gammaproteobacteria; o__Pseudomonadales; f__Moraxellaceae; g__Moraxella	Bacteria	Proteobacteria	Gammaproteobacteria	Pseudomonadales	Moraxellaceae	Moraxella	Moraxella
ASV0217	d__Bacteria; p__Desulfobacterota; c__Desulfovibrionia; o__Desulfovibrionales; f__Desulfomicrobiaceae; g__Desulfomicrobium; s__Desulfomicrobium_orale	Bacteria	Desulfobacterota	Desulfovibrionia	Desulfovibrionales	Desulfomicrobiaceae	Desulfomicrobium	Desulfomicrobium orale
ASV0218	d__Bacteria; p__Proteobacteria; c__Gammaproteobacteria; o__Enterobacterales; f__Pasteurellaceae; g__Pasteurella; s__Pasteurella_multocida	Bacteria	Proteobacteria	Gammaproteobacteria	Enterobacterales	Pasteurellaceae	Pasteurella	Pasteurella multocida
ASV0219	d__Bacteria; p__Bacteroidota; c__Bacteroidia; o__Flavobacteriales; f__Flavobacteriaceae	Bacteria	Bacteroidota	Bacteroidia	Flavobacteriales	Flavobacteriaceae	Flavobacteriaceae	Flavobacteriaceae
ASV0220	d__Bacteria; p__Firmicutes; c__Clostridia; o__Peptostreptococcales-Tissierellales; f__Family_XI; g__Parvimonas; s__Peptostreptococcaceae	Bacteria	Firmicutes	Clostridia	Peptostreptococcales-Tissierellales	Family_XI	Parvimonas	Peptostreptococcaceae
ASV0221	d__Bacteria; p__Spirochaetota; c__Spirochaetia; o__Spirochaetales; f__Spirochaetaceae; g__Treponema; s__Treponema_COT_209	Bacteria	Spirochaetota	Spirochaetia	Spirochaetales	Spirochaetaceae	Treponema	Treponema COT 209
ASV0222	d__Bacteria; p__Bacteroidota; c__Bacteroidia; o__Bacteroidales; f__Porphyromonadaceae; g__Porphyromonas; s__Porphyromonas_cangingivalis	Bacteria	Bacteroidota	Bacteroidia	Bacteroidales	Porphyromonadaceae	Porphyromonas	Porphyromonas cangingivalis
ASV0223	d__Bacteria; p__Proteobacteria; c__Gammaproteobacteria; o__Burkholderiales; f__Neisseriaceae; g__Neisseria; s__Neisseria_shayeganii	Bacteria	Proteobacteria	Gammaproteobacteria	Burkholderiales	Neisseriaceae	Neisseria	Neisseria shayeganii
ASV0224	d__Bacteria; p__Actinobacteriota; c__Actinobacteria; o__Propionibacteriales; f__Propionibacteriaceae	Bacteria	Actinobacteriota	Actinobacteria	Propionibacteriales	Propionibacteriaceae	Propionibacteriaceae	Propionibacteriaceae
ASV0225	d__Bacteria; p__Proteobacteria; c__Gammaproteobacteria; o__Pseudomonadales; f__Moraxellaceae	Bacteria	Proteobacteria	Gammaproteobacteria	Pseudomonadales	Moraxellaceae	Moraxellaceae	Moraxellaceae
ASV0226	d__Bacteria; p__Proteobacteria; c__Gammaproteobacteria; o__Burkholderiales; f__Neisseriaceae; g__Conchiformibius; s__Conchiformibius_kuhniae	Bacteria	Proteobacteria	Gammaproteobacteria	Burkholderiales	Neisseriaceae	Conchiformibius	Conchiformibius kuhniae
ASV0227	d__Bacteria; p__Bacteroidota; c__Bacteroidia; o__Flavobacteriales; f__Flavobacteriaceae; g__Capnocytophaga; s__Capnocytophaga_canimorsus	Bacteria	Bacteroidota	Bacteroidia	Flavobacteriales	Flavobacteriaceae	Capnocytophaga	Capnocytophaga canimorsus
ASV0228	d__Bacteria; p__Proteobacteria; c__Gammaproteobacteria; o__Enterobacterales; f__Pasteurellaceae; g__Pasteurella; s__Pasteurella_multocida	Bacteria	Proteobacteria	Gammaproteobacteria	Enterobacterales	Pasteurellaceae	Pasteurella	Pasteurella multocida
ASV0229	d__Bacteria; p__Proteobacteria; c__Gammaproteobacteria; o__Burkholderiales; f__Neisseriaceae; g__Conchiformibius; s__Conchiformibius_kuhniae	Bacteria	Proteobacteria	Gammaproteobacteria	Burkholderiales	Neisseriaceae	Conchiformibius	Conchiformibius kuhniae
ASV0230	d__Bacteria; p__Firmicutes; c__Clostridia; o__Peptostreptococcales-Tissierellales; f__Family_XI; g__Tissierella; s__Tissierella_carlieri	Bacteria	Firmicutes	Clostridia	Peptostreptococcales-Tissierellales	Family_XI	Tissierella	Tissierella carlieri
ASV0231	d__Bacteria; p__Firmicutes; c__Clostridia; o__Peptostreptococcales-Tissierellales; f__Family_XI; g__Parvimonas; s__Peptostreptococcaceae	Bacteria	Firmicutes	Clostridia	Peptostreptococcales-Tissierellales	Family_XI	Parvimonas	Peptostreptococcaceae
ASV0232	d__Bacteria; p__Firmicutes; c__Clostridia; o__Peptostreptococcales-Tissierellales; f__Peptostreptococcaceae; g__Peptostreptococcus; s__Peptostreptococcus_canis	Bacteria	Firmicutes	Clostridia	Peptostreptococcales-Tissierellales	Peptostreptococcaceae	Peptostreptococcus	Peptostreptococcus canis
ASV0233	d__Bacteria	Bacteria	Bacteria_unclassified	Bacteria_unclassified	Bacteria_unclassified	Bacteria_unclassified	Bacteria_unclassified	Bacteria unclassified
ASV0234	d__Bacteria; p__Bacteroidota; c__Kapabacteria; o__Kapabacteriales; f__Kapabacteriales; g__Kapabacteriales; s__Candidatus_Kapabacteria	Bacteria	Bacteroidota	Kapabacteria	Kapabacteriales	Kapabacteriales	Kapabacteriales	Kapabacteria Cand.
ASV0235	d__Bacteria; p__Bacteroidota; c__Bacteroidia; o__Bacteroidales; f__Porphyromonadaceae; g__Porphyromonas; s__Porphyromonas_macacae	Bacteria	Bacteroidota	Bacteroidia	Bacteroidales	Porphyromonadaceae	Porphyromonas	Porphyromonas macacae
ASV0236	d__Bacteria; p__Firmicutes; c__Clostridia; o__Peptococcales; f__Peptococcaceae; g__Peptococcus; s__Peptococcus_simiae	Bacteria	Firmicutes	Clostridia	Peptococcales	Peptococcaceae	Peptococcus	Peptococcus simiae
ASV0237	d__Bacteria; p__Bacteroidota; c__Bacteroidia; o__Bacteroidales; f__Marinifilaceae; g__Odoribacter; s__Odoribacter_denticanis	Bacteria	Bacteroidota	Bacteroidia	Bacteroidales	Marinifilaceae	Odoribacter	Odoribacter denticanis
ASV0238	d__Bacteria; p__Fusobacteriota; c__Fusobacteriia; o__Fusobacteriales; f__Fusobacteriaceae; g__Fusobacterium; s__Fusobacterium_equinum	Bacteria	Fusobacteriota	Fusobacteriia	Fusobacteriales	Fusobacteriaceae	Fusobacterium	Fusobacterium equinum
ASV0239	d__Bacteria	Bacteria	Bacteria_unclassified	Bacteria_unclassified	Bacteria_unclassified	Bacteria_unclassified	Bacteria_unclassified	Bacteria unclassified
ASV0240	d__Bacteria; p__Bacteroidota; c__Kapabacteria; o__Kapabacteriales; f__Kapabacteriales; g__Kapabacteriales; s__Candidatus_Kapabacteria	Bacteria	Bacteroidota	Kapabacteria	Kapabacteriales	Kapabacteriales	Kapabacteriales	Kapabacteria Cand.
ASV0241	d__Bacteria; p__Bacteroidota; c__Bacteroidia; o__Bacteroidales; f__Prevotellaceae; g__Alloprevotella; s__Alloprevotella_rava	Bacteria	Bacteroidota	Bacteroidia	Bacteroidales	Prevotellaceae	Alloprevotella	Alloprevotella rava
ASV0242	d__Bacteria; p__Proteobacteria; c__Gammaproteobacteria; o__Burkholderiales; f__Neisseriaceae; g__Neisseria; s__Neisseria_shayeganii	Bacteria	Proteobacteria	Gammaproteobacteria	Burkholderiales	Neisseriaceae	Neisseria	Neisseria shayeganii
ASV0243	d__Bacteria; p__Spirochaetota; c__Spirochaetia; o__Spirochaetales; f__Spirochaetaceae; g__Treponema; s__Treponema_COT_207	Bacteria	Spirochaetota	Spirochaetia	Spirochaetales	Spirochaetaceae	Treponema	Treponema COT 207
ASV0244	d__Bacteria; p__Desulfobacterota; c__Desulfovibrionia; o__Desulfovibrionales; f__Desulfomicrobiaceae; g__Desulfomicrobium; s__Desulfomicrobium_orale	Bacteria	Desulfobacterota	Desulfovibrionia	Desulfovibrionales	Desulfomicrobiaceae	Desulfomicrobium	Desulfomicrobium orale
ASV0245	d__Bacteria; p__Firmicutes; c__Clostridia; o__Peptostreptococcales-Tissierellales; f__Peptostreptococcaceae; g__Filifactor; s__Filifactor_villosus	Bacteria	Firmicutes	Clostridia	Peptostreptococcales-Tissierellales	Peptostreptococcaceae	Filifactor	Filifactor villosus
ASV0246	d__Bacteria; p__Bacteroidota; c__Bacteroidia; o__Bacteroidales; f__Porphyromonadaceae; g__Porphyromonas; s__Porphyromonas_pasteri	Bacteria	Bacteroidota	Bacteroidia	Bacteroidales	Porphyromonadaceae	Porphyromonas	Porphyromonas pasteri
ASV0247	d__Bacteria; p__Bacteroidota; c__Bacteroidia; o__Bacteroidales; f__Porphyromonadaceae; g__Porphyromonas; s__Porphyromonas_gulae	Bacteria	Bacteroidota	Bacteroidia	Bacteroidales	Porphyromonadaceae	Porphyromonas	Porphyromonas gulae
ASV0248	d__Bacteria; p__Spirochaetota; c__Spirochaetia; o__Spirochaetales; f__Spirochaetaceae; g__Treponema; s__Treponema_COT_249	Bacteria	Spirochaetota	Spirochaetia	Spirochaetales	Spirochaetaceae	Treponema	Treponema COT 249
ASV0249	d__Bacteria; p__Spirochaetota; c__Spirochaetia; o__Spirochaetales; f__Spirochaetaceae; g__Treponema; s__Treponema_COT_356	Bacteria	Spirochaetota	Spirochaetia	Spirochaetales	Spirochaetaceae	Treponema	Treponema COT 356
ASV0250	d__Bacteria; p__Elusimicrobiota; c__Endomicrobia; o__Endomicrobiales; f__Endomicrobiaceae; g__Endomicrobium	Bacteria	Elusimicrobiota	Endomicrobia	Endomicrobiales	Endomicrobiaceae	Endomicrobium	Endomicrobium
ASV0251	d__Bacteria; p__Proteobacteria; c__Gammaproteobacteria; o__Enterobacterales; f__Pasteurellaceae; g__Frederiksenia; s__Frederiksenia_canicola	Bacteria	Proteobacteria	Gammaproteobacteria	Enterobacterales	Pasteurellaceae	Frederiksenia	Frederiksenia canicola
ASV0252	d__Bacteria; p__Bacteroidota; c__Bacteroidia; o__Bacteroidales; f__Porphyromonadaceae; g__Porphyromonas; s__Porphyromonas_cangingivalis	Bacteria	Bacteroidota	Bacteroidia	Bacteroidales	Porphyromonadaceae	Porphyromonas	Porphyromonas cangingivalis
ASV0253	d__Bacteria; p__Desulfobacterota; c__Desulfovibrionia; o__Desulfovibrionales; f__Desulfovibrionaceae; g__Desulfovibrio	Bacteria	Desulfobacterota	Desulfovibrionia	Desulfovibrionales	Desulfovibrionaceae	Desulfovibrio	Desulfovibrio
ASV0254	d__Bacteria; p__Firmicutes; c__Bacilli; o__Mycoplasmatales; f__Mycoplasmataceae; g__Mycoplasma; s__Mycoplasmopsis_arginini	Bacteria	Firmicutes	Bacilli	Mycoplasmatales	Mycoplasmataceae	Mycoplasma	Mycoplasmopsis arginini
ASV0255	d__Bacteria; p__Proteobacteria; c__Gammaproteobacteria; o__Burkholderiales; f__Neisseriaceae; g__Conchiformibius; s__Conchiformibius_kuhniae	Bacteria	Proteobacteria	Gammaproteobacteria	Burkholderiales	Neisseriaceae	Conchiformibius	Conchiformibius kuhniae
ASV0256	d__Bacteria; p__Bacteroidota; c__Bacteroidia; o__Flavobacteriales; f__Flavobacteriaceae; g__Capnocytophaga; s__Capnocytophaga_stomatis	Bacteria	Bacteroidota	Bacteroidia	Flavobacteriales	Flavobacteriaceae	Capnocytophaga	Capnocytophaga stomatis
ASV0257	d__Bacteria; p__Bacteroidota; c__Bacteroidia; o__Bacteroidales; f__Porphyromonadaceae; g__Porphyromonas	Bacteria	Bacteroidota	Bacteroidia	Bacteroidales	Porphyromonadaceae	Porphyromonas	Porphyromonas
ASV0258	d__Bacteria; p__Fusobacteriota; c__Fusobacteriia; o__Fusobacteriales; f__Fusobacteriaceae; g__Fusobacterium; s__Fusobacterium_gastrosuis	Bacteria	Fusobacteriota	Fusobacteriia	Fusobacteriales	Fusobacteriaceae	Fusobacterium	Fusobacterium gastrosuis
ASV0259	d__Bacteria; p__Proteobacteria; c__Gammaproteobacteria; o__Pseudomonadales; f__Pseudomonadaceae; g__Pseudomonas; s__Pseudomonas_vancouverensis	Bacteria	Proteobacteria	Gammaproteobacteria	Pseudomonadales	Pseudomonadaceae	Pseudomonas	Pseudomonas vancouverensis
ASV0260	d__Bacteria; p__Desulfobacterota; c__Desulfovibrionia; o__Desulfovibrionales; f__Desulfovibrionaceae; g__Desulfovibrio	Bacteria	Desulfobacterota	Desulfovibrionia	Desulfovibrionales	Desulfovibrionaceae	Desulfovibrio	Desulfovibrio
ASV0261	d__Bacteria; p__Bacteroidota; c__Bacteroidia; o__Flavobacteriales; f__Weeksellaceae; g__Bergeyella; s__Bergeyella_zoohelcum	Bacteria	Bacteroidota	Bacteroidia	Flavobacteriales	Weeksellaceae	Bergeyella	Bergeyella zoohelcum
ASV0262	d__Bacteria; p__Proteobacteria; c__Gammaproteobacteria; o__Burkholderiales; f__Neisseriaceae; g__Conchiformibius; s__Conchiformibius_kuhniae	Bacteria	Proteobacteria	Gammaproteobacteria	Burkholderiales	Neisseriaceae	Conchiformibius	Conchiformibius kuhniae
ASV0263	d__Bacteria; p__Campylobacterota; c__Campylobacteria; o__Campylobacterales; f__Campylobacteraceae; g__Campylobacter; s__Campylobacter_rectus	Bacteria	Campylobacterota	Campylobacteria	Campylobacterales	Campylobacteraceae	Campylobacter	Campylobacter rectus
ASV0264	d__Bacteria; p__Bacteroidota; c__Bacteroidia; o__Bacteroidales; f__Porphyromonadaceae; g__Porphyromonas; s__Porphyromonas_pasteri	Bacteria	Bacteroidota	Bacteroidia	Bacteroidales	Porphyromonadaceae	Porphyromonas	Porphyromonas pasteri
ASV0265	d__Bacteria; p__Firmicutes; c__Clostridia; o__Peptostreptococcales-Tissierellales; f__Anaerovoracaceae; g__Amnipila; s__Aminipila_butyrica	Bacteria	Firmicutes	Clostridia	Peptostreptococcales-Tissierellales	Anaerovoracaceae	Amnipila	Aminipila butyrica
ASV0266	d__Bacteria; p__Bacteroidota; c__Bacteroidia; o__Bacteroidales; f__Prevotellaceae; g__Alloprevotella; s__Alloprevotella_rava	Bacteria	Bacteroidota	Bacteroidia	Bacteroidales	Prevotellaceae	Alloprevotella	Alloprevotella rava
ASV0267	d__Bacteria; p__Fusobacteriota; c__Fusobacteriia; o__Fusobacteriales; f__Fusobacteriaceae; g__Fusobacterium; s__Fusobacterium_russii	Bacteria	Fusobacteriota	Fusobacteriia	Fusobacteriales	Fusobacteriaceae	Fusobacterium	Fusobacterium russii
ASV0268	d__Bacteria; p__Firmicutes; c__Clostridia; o__Lachnospirales; f__Lachnospiraceae	Bacteria	Firmicutes	Clostridia	Lachnospirales	Lachnospiraceae	Lachnospiraceae	Lachnospiraceae
ASV0269	d__Bacteria; p__Firmicutes; c__Bacilli; o__Erysipelotrichales; f__Erysipelotrichaceae; g__Holdemania; s__Holdemania_massiliensis	Bacteria	Firmicutes	Bacilli	Erysipelotrichales	Erysipelotrichaceae	Holdemania	Holdemania massiliensis
ASV0270	d__Bacteria; p__Bacteroidota; c__Bacteroidia; o__Bacteroidales; f__Porphyromonadaceae; g__Porphyromonas; s__Porphyromonas_cangingivalis	Bacteria	Bacteroidota	Bacteroidia	Bacteroidales	Porphyromonadaceae	Porphyromonas	Porphyromonas cangingivalis
ASV0271	d__Bacteria; p__Bacteroidota; c__Bacteroidia; o__Bacteroidales; f__Bacteroidaceae; g__Bacteroides	Bacteria	Bacteroidota	Bacteroidia	Bacteroidales	Bacteroidaceae	Bacteroides	Bacteroides
ASV0272	d__Bacteria; p__Bacteroidota; c__Bacteroidia; o__Bacteroidales; f__Porphyromonadaceae; g__Porphyromonas; s__Porphyromonas_pasteri	Bacteria	Bacteroidota	Bacteroidia	Bacteroidales	Porphyromonadaceae	Porphyromonas	Porphyromonas pasteri
ASV0273	d__Bacteria; p__Bacteroidota; c__Bacteroidia; o__Bacteroidales; f__Porphyromonadaceae; g__Porphyromonas; s__Porphyromonas_canoris	Bacteria	Bacteroidota	Bacteroidia	Bacteroidales	Porphyromonadaceae	Porphyromonas	Porphyromonas canoris
ASV0274	d__Bacteria; p__Bacteroidota; c__Bacteroidia; o__Bacteroidales; f__Paludibacteraceae; g__F0058; s__Bacteroidetes_oral	Bacteria	Bacteroidota	Bacteroidia	Bacteroidales	Paludibacteraceae	Paludibacteraceae.F0058	Paludibacteraceae.F0058
ASV0275	d__Bacteria; p__Proteobacteria; c__Gammaproteobacteria; o__Burkholderiales; f__Neisseriaceae; g__Neisseria	Bacteria	Proteobacteria	Gammaproteobacteria	Burkholderiales	Neisseriaceae	Neisseria	Neisseria
ASV0276	d__Bacteria; p__Bacteroidota; c__Bacteroidia; o__Bacteroidales; f__Porphyromonadaceae; g__Porphyromonas; s__Porphyromonas_canis	Bacteria	Bacteroidota	Bacteroidia	Bacteroidales	Porphyromonadaceae	Porphyromonas	Porphyromonas canis
ASV0277	d__Bacteria; p__Proteobacteria; c__Gammaproteobacteria; o__Burkholderiales; f__Neisseriaceae; g__Neisseria; s__Neisseria_shayeganii	Bacteria	Proteobacteria	Gammaproteobacteria	Burkholderiales	Neisseriaceae	Neisseria	Neisseria shayeganii
ASV0278	d__Bacteria; p__Synergistota; c__Synergistia; o__Synergistales; f__Synergistaceae; g__Fretibacterium; s__Synergistetes_oral	Bacteria	Synergistota	Synergistia	Synergistales	Synergistaceae	Fretibacterium	Synergistetes oral
ASV0279	d__Bacteria; p__Firmicutes; c__Clostridia; o__Peptostreptococcales-Tissierellales; f__Peptostreptococcaceae; g__Filifactor; s__Filifactor_villosus	Bacteria	Firmicutes	Clostridia	Peptostreptococcales-Tissierellales	Peptostreptococcaceae	Filifactor	Filifactor villosus
ASV0280	d__Bacteria; p__Bacteroidota; c__Bacteroidia; o__Bacteroidales; f__Prevotellaceae; g__Alloprevotella; s__Alloprevotella_rava	Bacteria	Bacteroidota	Bacteroidia	Bacteroidales	Prevotellaceae	Alloprevotella	Alloprevotella rava
ASV0281	d__Bacteria; p__Synergistota; c__Synergistia; o__Synergistales; f__Synergistaceae; g__Candidatus_Tammella; s__Candidatus_Tammella	Bacteria	Synergistota	Synergistia	Synergistales	Synergistaceae	Tammella Cand.	Tammella Cand.
ASV0282	d__Bacteria; p__Bacteroidota; c__Bacteroidia; o__Bacteroidales; f__Tannerellaceae; g__Tannerella; s__Tannerella_forsythia	Bacteria	Bacteroidota	Bacteroidia	Bacteroidales	Tannerellaceae	Tannerella	Tannerella forsythia
ASV0283	d__Bacteria; p__Proteobacteria; c__Gammaproteobacteria; o__Pseudomonadales; f__Moraxellaceae; g__Moraxella	Bacteria	Proteobacteria	Gammaproteobacteria	Pseudomonadales	Moraxellaceae	Moraxella	Moraxella
ASV0284	d__Bacteria; p__Firmicutes; c__Bacilli; o__Erysipelotrichales; f__Erysipelotrichaceae	Bacteria	Firmicutes	Bacilli	Erysipelotrichales	Erysipelotrichaceae	Erysipelotrichaceae	Erysipelotrichaceae
ASV0285	d__Bacteria; p__Firmicutes; c__Clostridia; o__Peptostreptococcales-Tissierellales; f__Family_XI; g__Parvimonas; s__Peptostreptococcaceae	Bacteria	Firmicutes	Clostridia	Peptostreptococcales-Tissierellales	Family_XI	Parvimonas	Peptostreptococcaceae
ASV0286	d__Bacteria; p__Proteobacteria; c__Gammaproteobacteria; o__Burkholderiales; f__Comamonadaceae; g__Corticibacter; s__Corticibacter_populi	Bacteria	Proteobacteria	Gammaproteobacteria	Burkholderiales	Comamonadaceae	Corticibacter	Corticibacter populi
ASV0287	d__Bacteria; p__Synergistota; c__Synergistia; o__Synergistales; f__Synergistaceae; g__Fretibacterium	Bacteria	Synergistota	Synergistia	Synergistales	Synergistaceae	Fretibacterium	Fretibacterium
ASV0288	d__Bacteria; p__Firmicutes; c__Clostridia; o__Peptostreptococcales-Tissierellales; f__Family_XI; g__Tissierella; s__Tissierella_carlieri	Bacteria	Firmicutes	Clostridia	Peptostreptococcales-Tissierellales	Family_XI	Tissierella	Tissierella carlieri
ASV0289	d__Bacteria; p__Proteobacteria; c__Gammaproteobacteria; o__Pseudomonadales; f__Moraxellaceae; g__Moraxella	Bacteria	Proteobacteria	Gammaproteobacteria	Pseudomonadales	Moraxellaceae	Moraxella	Moraxella
ASV0290	d__Bacteria; p__Firmicutes; c__Clostridia; o__Peptostreptococcales-Tissierellales; f__Fusibacteraceae; g__Fusibacter	Bacteria	Firmicutes	Clostridia	Peptostreptococcales-Tissierellales	Fusibacteraceae	Fusibacter	Fusibacter
ASV0291	d__Bacteria; p__Bacteroidota; c__Bacteroidia; o__Bacteroidales; f__Porphyromonadaceae; g__Porphyromonas; s__Porphyromonas_pasteri	Bacteria	Bacteroidota	Bacteroidia	Bacteroidales	Porphyromonadaceae	Porphyromonas	Porphyromonas pasteri
ASV0292	d__Bacteria; p__Desulfobacterota; c__Desulfovibrionia; o__Desulfovibrionales; f__Desulfomicrobiaceae; g__Desulfomicrobium; s__Desulfomicrobium_orale	Bacteria	Desulfobacterota	Desulfovibrionia	Desulfovibrionales	Desulfomicrobiaceae	Desulfomicrobium	Desulfomicrobium orale
ASV0293	d__Bacteria; p__Bacteroidota; c__Kapabacteria; o__Kapabacteriales; f__Kapabacteriales; g__Kapabacteriales; s__Candidatus_Kapabacteria	Bacteria	Bacteroidota	Kapabacteria	Kapabacteriales	Kapabacteriales	Kapabacteriales	Kapabacteria Cand.
ASV0294	d__Bacteria; p__Proteobacteria; c__Gammaproteobacteria; o__Burkholderiales; f__Comamonadaceae	Bacteria	Proteobacteria	Gammaproteobacteria	Burkholderiales	Comamonadaceae	Comamonadaceae	Comamonadaceae
ASV0295	d__Bacteria; p__Bacteroidota; c__Bacteroidia; o__Bacteroidales; f__Porphyromonadaceae; g__Porphyromonas; s__Porphyromonas_pasteri	Bacteria	Bacteroidota	Bacteroidia	Bacteroidales	Porphyromonadaceae	Porphyromonas	Porphyromonas pasteri
ASV0296	d__Bacteria; p__Firmicutes; c__Clostridia; o__Peptostreptococcales-Tissierellales; f__Anaerovoracaceae	Bacteria	Firmicutes	Clostridia	Peptostreptococcales-Tissierellales	Anaerovoracaceae	Anaerovoracaceae	Anaerovoracaceae
ASV0297	d__Bacteria; p__Spirochaetota; c__Spirochaetia; o__Spirochaetales; f__Spirochaetaceae; g__Treponema; s__Treponema_denticola	Bacteria	Spirochaetota	Spirochaetia	Spirochaetales	Spirochaetaceae	Treponema	Treponema denticola
ASV0298	d__Bacteria; p__Bacteroidota; c__Bacteroidia; o__Bacteroidales; f__Porphyromonadaceae; g__Porphyromonas; s__Porphyromonas_gulae	Bacteria	Bacteroidota	Bacteroidia	Bacteroidales	Porphyromonadaceae	Porphyromonas	Porphyromonas gulae
ASV0299	d__Bacteria; p__Firmicutes; c__Clostridia; o__Lachnospirales; f__Lachnospiraceae	Bacteria	Firmicutes	Clostridia	Lachnospirales	Lachnospiraceae	Lachnospiraceae	Lachnospiraceae
ASV0300	d__Bacteria; p__Bacteroidota; c__Bacteroidia; o__Bacteroidales; f__Porphyromonadaceae; g__Porphyromonas; s__Porphyromonas_canoris	Bacteria	Bacteroidota	Bacteroidia	Bacteroidales	Porphyromonadaceae	Porphyromonas	Porphyromonas canoris
ASV0301	d__Bacteria; p__Proteobacteria; c__Gammaproteobacteria; o__Enterobacterales; f__Pasteurellaceae; g__Pasteurella; s__Pasteurella_multocida	Bacteria	Proteobacteria	Gammaproteobacteria	Enterobacterales	Pasteurellaceae	Pasteurella	Pasteurella multocida
ASV0302	d__Bacteria; p__Proteobacteria; c__Gammaproteobacteria; o__Burkholderiales; f__Aquaspirillaceae; g__Aquaspirillum; s__Aquaspirillum_putridiconchylium	Bacteria	Proteobacteria	Gammaproteobacteria	Burkholderiales	Aquaspirillaceae	Aquaspirillum	Aquaspirillum putridiconchylium
ASV0303	d__Bacteria; p__Proteobacteria; c__Gammaproteobacteria; o__Burkholderiales; f__Neisseriaceae; g__Conchiformibius; s__Conchiformibius_kuhniae	Bacteria	Proteobacteria	Gammaproteobacteria	Burkholderiales	Neisseriaceae	Conchiformibius	Conchiformibius kuhniae
ASV0304	d__Bacteria; p__Bacteroidota; c__Bacteroidia; o__Bacteroidales; f__Porphyromonadaceae; g__Porphyromonas; s__Porphyromonas_canoris	Bacteria	Bacteroidota	Bacteroidia	Bacteroidales	Porphyromonadaceae	Porphyromonas	Porphyromonas canoris
ASV0305	d__Bacteria; p__Proteobacteria; c__Gammaproteobacteria; o__Xanthomonadales; f__Xanthomonadaceae; g__Stenotrophomonas; s__Stenotrophomonas_maltophilia	Bacteria	Proteobacteria	Gammaproteobacteria	Xanthomonadales	Xanthomonadaceae	Stenotrophomonas	Stenotrophomonas maltophilia
ASV0306	d__Bacteria; p__Bacteroidota; c__Kapabacteria; o__Kapabacteriales; f__Kapabacteriales; g__Kapabacteriales; s__Candidatus_Kapabacteria	Bacteria	Bacteroidota	Kapabacteria	Kapabacteriales	Kapabacteriales	Kapabacteriales	Kapabacteria Cand.
ASV0307	d__Bacteria; p__Firmicutes; c__Clostridia; o__Peptostreptococcales-Tissierellales; f__Peptostreptococcaceae; g__Proteocatella; s__Proteocatella	Bacteria	Firmicutes	Clostridia	Peptostreptococcales-Tissierellales	Peptostreptococcaceae	Proteocatella	Proteocatella
ASV0308	d__Bacteria; p__Proteobacteria; c__Gammaproteobacteria; o__Pseudomonadales; f__Moraxellaceae; g__Moraxella	Bacteria	Proteobacteria	Gammaproteobacteria	Pseudomonadales	Moraxellaceae	Moraxella	Moraxella
ASV0309	d__Bacteria; p__Firmicutes; c__Clostridia; o__Oscillospirales; f__Hungateiclostridiaceae	Bacteria	Firmicutes	Clostridia	Oscillospirales	Hungateiclostridiaceae	Hungateiclostridiaceae	Hungateiclostridiaceae
ASV0310	d__Bacteria; p__Firmicutes; c__Clostridia; o__Peptostreptococcales-Tissierellales; f__Peptostreptococcaceae; g__Peptostreptococcus; s__Peptostreptococcus_canis	Bacteria	Firmicutes	Clostridia	Peptostreptococcales-Tissierellales	Peptostreptococcaceae	Peptostreptococcus	Peptostreptococcus canis
ASV0311	d__Bacteria; p__Firmicutes; c__Clostridia; o__Lachnospirales; f__Lachnospiraceae	Bacteria	Firmicutes	Clostridia	Lachnospirales	Lachnospiraceae	Lachnospiraceae	Lachnospiraceae
ASV0312	d__Bacteria; p__Proteobacteria; c__Gammaproteobacteria; o__Burkholderiales; f__Neisseriaceae; g__Neisseria; s__Neisseria_wadsworthii	Bacteria	Proteobacteria	Gammaproteobacteria	Burkholderiales	Neisseriaceae	Neisseria	Neisseria wadsworthii
ASV0313	d__Bacteria; p__Proteobacteria; c__Gammaproteobacteria; o__Pseudomonadales; f__Moraxellaceae; g__Moraxella	Bacteria	Proteobacteria	Gammaproteobacteria	Pseudomonadales	Moraxellaceae	Moraxella	Moraxella
ASV0314	d__Bacteria; p__Bacteroidota; c__Bacteroidia; o__Bacteroidales; f__Bacteroidaceae; g__Bacteroides; s__Bacteroides_pyogenes	Bacteria	Bacteroidota	Bacteroidia	Bacteroidales	Bacteroidaceae	Bacteroides	Bacteroides pyogenes
ASV0315	d__Bacteria; p__Desulfobacterota; c__Desulfovibrionia; o__Desulfovibrionales; f__Desulfomicrobiaceae; g__Desulfomicrobium; s__Desulfomicrobium_orale	Bacteria	Desulfobacterota	Desulfovibrionia	Desulfovibrionales	Desulfomicrobiaceae	Desulfomicrobium	Desulfomicrobium orale
ASV0316	d__Bacteria; p__Synergistota; c__Synergistia; o__Synergistales; f__Synergistaceae; g__Fretibacterium; s__Synergistetes_oral	Bacteria	Synergistota	Synergistia	Synergistales	Synergistaceae	Fretibacterium	Synergistetes oral
ASV0317	d__Bacteria; p__Fusobacteriota; c__Fusobacteriia; o__Fusobacteriales; f__Fusobacteriaceae; g__Fusobacterium; s__Fusobacterium_russii	Bacteria	Fusobacteriota	Fusobacteriia	Fusobacteriales	Fusobacteriaceae	Fusobacterium	Fusobacterium russii
ASV0318	d__Bacteria; p__Desulfobacterota; c__Desulfovibrionia; o__Desulfovibrionales; f__Desulfovibrionaceae; g__Desulfovibrio	Bacteria	Desulfobacterota	Desulfovibrionia	Desulfovibrionales	Desulfovibrionaceae	Desulfovibrio	Desulfovibrio
ASV0319	d__Bacteria; p__Firmicutes; c__Bacilli; o__Acholeplasmatales; f__Acholeplasmataceae; g__Acholeplasma; s__Mycoplasma_feliminutum	Bacteria	Firmicutes	Bacilli	Acholeplasmatales	Acholeplasmataceae	Acholeplasma	Mycoplasma feliminutum
ASV0320	d__Bacteria; p__Bacteroidota; c__Bacteroidia; o__Bacteroidales; f__Bacteroidaceae; g__Bacteroides; s__Bacteroides_pyogenes	Bacteria	Bacteroidota	Bacteroidia	Bacteroidales	Bacteroidaceae	Bacteroides	Bacteroides pyogenes
ASV0321	d__Bacteria; p__Firmicutes; c__Clostridia; o__Peptostreptococcales-Tissierellales; f__Peptostreptococcaceae; g__Acetoanaerobium	Bacteria	Firmicutes	Clostridia	Peptostreptococcales-Tissierellales	Peptostreptococcaceae	Acetoanaerobium	Acetoanaerobium
ASV0322	d__Bacteria; p__Firmicutes; c__Clostridia; o__Peptostreptococcales-Tissierellales; f__Peptostreptococcaceae; g__Peptostreptococcus; s__Peptostreptococcus_canis	Bacteria	Firmicutes	Clostridia	Peptostreptococcales-Tissierellales	Peptostreptococcaceae	Peptostreptococcus	Peptostreptococcus canis
ASV0323	d__Bacteria; p__Firmicutes; c__Clostridia; o__Peptococcales; f__Peptococcaceae; g__Peptococcus; s__Peptococcus_simiae	Bacteria	Firmicutes	Clostridia	Peptococcales	Peptococcaceae	Peptococcus	Peptococcus simiae
ASV0324	d__Bacteria; p__Firmicutes; c__Clostridia; o__Peptostreptococcales-Tissierellales; f__Peptostreptococcaceae; g__Acetoanaerobium	Bacteria	Firmicutes	Clostridia	Peptostreptococcales-Tissierellales	Peptostreptococcaceae	Acetoanaerobium	Acetoanaerobium
ASV0325	d__Bacteria; p__Bacteroidota; c__Bacteroidia; o__Bacteroidales; f__Porphyromonadaceae; g__Porphyromonas; s__Porphyromonas_canoris	Bacteria	Bacteroidota	Bacteroidia	Bacteroidales	Porphyromonadaceae	Porphyromonas	Porphyromonas canoris
ASV0326	d__Bacteria; p__Proteobacteria; c__Gammaproteobacteria; o__Burkholderiales; f__Comamonadaceae	Bacteria	Proteobacteria	Gammaproteobacteria	Burkholderiales	Comamonadaceae	Comamonadaceae	Comamonadaceae
ASV0327	d__Bacteria; p__Fusobacteriota; c__Fusobacteriia; o__Fusobacteriales; f__Fusobacteriaceae; g__Fusobacterium	Bacteria	Fusobacteriota	Fusobacteriia	Fusobacteriales	Fusobacteriaceae	Fusobacterium	Fusobacterium
ASV0328	d__Bacteria; p__Firmicutes; c__Clostridia; o__Peptostreptococcales-Tissierellales; f__Family_XI; g__Parvimonas; s__Peptostreptococcaceae	Bacteria	Firmicutes	Clostridia	Peptostreptococcales-Tissierellales	Family_XI	Parvimonas	Peptostreptococcaceae
ASV0329	d__Bacteria; p__Firmicutes; c__Clostridia; o__Peptostreptococcales-Tissierellales; f__Peptostreptococcaceae; g__Acetoanaerobium	Bacteria	Firmicutes	Clostridia	Peptostreptococcales-Tissierellales	Peptostreptococcaceae	Acetoanaerobium	Acetoanaerobium
ASV0330	d__Bacteria; p__Bacteroidota; c__Bacteroidia; o__Bacteroidales; f__Porphyromonadaceae; g__Porphyromonas; s__Porphyromonas_pasteri	Bacteria	Bacteroidota	Bacteroidia	Bacteroidales	Porphyromonadaceae	Porphyromonas	Porphyromonas pasteri
ASV0331	d__Bacteria; p__Firmicutes; c__Clostridia; o__Peptostreptococcales-Tissierellales; f__Family_XI; g__Tissierella; s__Tissierella_carlieri	Bacteria	Firmicutes	Clostridia	Peptostreptococcales-Tissierellales	Family_XI	Tissierella	Tissierella carlieri
ASV0332	d__Bacteria; p__Firmicutes; c__Clostridia; o__Peptostreptococcales-Tissierellales; f__Peptostreptococcaceae; g__uncultured; s__Eubacterium	Bacteria	Firmicutes	Clostridia	Peptostreptococcales-Tissierellales	Peptostreptococcaceae	uncultured	Eubacterium
ASV0333	d__Bacteria; p__Bacteroidota; c__Bacteroidia; o__Bacteroidales; f__Marinifilaceae; g__Odoribacter; s__Odoribacter_denticanis	Bacteria	Bacteroidota	Bacteroidia	Bacteroidales	Marinifilaceae	Odoribacter	Odoribacter denticanis
ASV0334	d__Bacteria; p__Proteobacteria; c__Gammaproteobacteria; o__Pseudomonadales; f__Pseudomonadaceae; g__Pseudomonas; s__Pseudomonas_arsenicoxydans	Bacteria	Proteobacteria	Gammaproteobacteria	Pseudomonadales	Pseudomonadaceae	Pseudomonas	Pseudomonas arsenicoxydans
ASV0335	d__Bacteria; p__Firmicutes; c__Clostridia; o__Lachnospirales; f__Lachnospiraceae; g__Catonella; s__Catonella_genomosp.	Bacteria	Firmicutes	Clostridia	Lachnospirales	Lachnospiraceae	Catonella	Catonella genomosp.
ASV0336	d__Bacteria; p__Actinobacteria; c__Actinobacteria; o__Actinomycetales; f__Actinomycetaceae; g__Actinomyces; s__Actinomyces_COT_374	Bacteria	Actinobacteria	Actinobacteria	Actinomycetales	Actinomycetaceae	Actinomyces	Actinomyces COT 374
ASV0337	d__Bacteria; p__Proteobacteria; c__Gammaproteobacteria; o__Pseudomonadales; f__Moraxellaceae; g__Moraxella	Bacteria	Proteobacteria	Gammaproteobacteria	Pseudomonadales	Moraxellaceae	Moraxella	Moraxella
ASV0338	d__Bacteria; p__Bacteroidota; c__Bacteroidia; o__Bacteroidales; f__Prevotellaceae; g__Alloprevotella; s__Alloprevotella_rava	Bacteria	Bacteroidota	Bacteroidia	Bacteroidales	Prevotellaceae	Alloprevotella	Alloprevotella rava
ASV0339	d__Bacteria; p__Proteobacteria; c__Gammaproteobacteria; o__Burkholderiales; f__Neisseriaceae	Bacteria	Proteobacteria	Gammaproteobacteria	Burkholderiales	Neisseriaceae	Neisseriaceae	Neisseriaceae
ASV0340	d__Bacteria; p__Firmicutes; c__Clostridia; o__Peptococcales; f__Peptococcaceae; g__Peptococcus; s__Peptococcus_simiae	Bacteria	Firmicutes	Clostridia	Peptococcales	Peptococcaceae	Peptococcus	Peptococcus simiae
ASV0341	d__Bacteria; p__Proteobacteria; c__Gammaproteobacteria; o__Burkholderiales; f__Neisseriaceae; g__Neisseria; s__Neisseria_zoodegmatis	Bacteria	Proteobacteria	Gammaproteobacteria	Burkholderiales	Neisseriaceae	Neisseria	Neisseria zoodegmatis
ASV0342	d__Bacteria; p__Fusobacteriota; c__Fusobacteriia; o__Fusobacteriales; f__Fusobacteriaceae; g__Fusobacterium	Bacteria	Fusobacteriota	Fusobacteriia	Fusobacteriales	Fusobacteriaceae	Fusobacterium	Fusobacterium
ASV0343	d__Bacteria; p__Proteobacteria; c__Gammaproteobacteria; o__Pseudomonadales; f__Moraxellaceae	Bacteria	Proteobacteria	Gammaproteobacteria	Pseudomonadales	Moraxellaceae	Moraxellaceae	Moraxellaceae
ASV0344	d__Bacteria; p__Bacteroidota; c__Bacteroidia; o__Bacteroidales; f__Porphyromonadaceae; g__Porphyromonas; s__Porphyromonas_cangingivalis	Bacteria	Bacteroidota	Bacteroidia	Bacteroidales	Porphyromonadaceae	Porphyromonas	Porphyromonas cangingivalis
ASV0345	d__Bacteria; p__Firmicutes; c__Clostridia; o__Peptostreptococcales-Tissierellales; f__Peptostreptococcaceae; g__Acetoanaerobium	Bacteria	Firmicutes	Clostridia	Peptostreptococcales-Tissierellales	Peptostreptococcaceae	Acetoanaerobium	Acetoanaerobium
ASV0346	d__Bacteria; p__Fusobacteriota; c__Fusobacteriia; o__Fusobacteriales; f__Leptotrichiaceae; g__Streptobacillus; s__Streptobacillus_felis	Bacteria	Fusobacteriota	Fusobacteriia	Fusobacteriales	Leptotrichiaceae	Streptobacillus	Streptobacillus felis
ASV0347	d__Bacteria; p__Firmicutes; c__Clostridia; o__Peptococcales; f__Peptococcaceae; g__Peptococcus; s__Peptococcus_simiae	Bacteria	Firmicutes	Clostridia	Peptococcales	Peptococcaceae	Peptococcus	Peptococcus simiae
ASV0348	d__Bacteria; p__Proteobacteria; c__Gammaproteobacteria; o__Pseudomonadales; f__Moraxellaceae	Bacteria	Proteobacteria	Gammaproteobacteria	Pseudomonadales	Moraxellaceae	Moraxellaceae	Moraxellaceae
ASV0349	d__Bacteria; p__Proteobacteria; c__Gammaproteobacteria; o__Cardiobacteriales; f__Cardiobacteriaceae; g__Cardiobacterium; s__Cardiobacterium_hominis	Bacteria	Proteobacteria	Gammaproteobacteria	Cardiobacteriales	Cardiobacteriaceae	Cardiobacterium	Cardiobacterium hominis
ASV0350	d__Bacteria; p__Proteobacteria; c__Gammaproteobacteria; o__Burkholderiales; f__Burkholderiaceae; g__Lautropia; s__Lautropia_mirabilis	Bacteria	Proteobacteria	Gammaproteobacteria	Burkholderiales	Burkholderiaceae	Lautropia	Lautropia mirabilis
ASV0351	d__Bacteria; p__Firmicutes; c__Clostridia; o__Peptostreptococcales-Tissierellales; f__Family_XI; g__Tissierella; s__Tissierella_carlieri	Bacteria	Firmicutes	Clostridia	Peptostreptococcales-Tissierellales	Family_XI	Tissierella	Tissierella carlieri
ASV0352	d__Bacteria; p__Firmicutes; c__Bacilli; o__Erysipelotrichales; f__Erysipelotrichaceae	Bacteria	Firmicutes	Bacilli	Erysipelotrichales	Erysipelotrichaceae	Erysipelotrichaceae	Erysipelotrichaceae
ASV0353	d__Bacteria; p__Proteobacteria; c__Gammaproteobacteria; o__Pseudomonadales; f__Moraxellaceae; g__Moraxella	Bacteria	Proteobacteria	Gammaproteobacteria	Pseudomonadales	Moraxellaceae	Moraxella	Moraxella
ASV0354	d__Bacteria; p__Proteobacteria; c__Gammaproteobacteria; o__Cardiobacteriales; f__Cardiobacteriaceae	Bacteria	Proteobacteria	Gammaproteobacteria	Cardiobacteriales	Cardiobacteriaceae	Cardiobacteriaceae	Cardiobacteriaceae
ASV0355	d__Bacteria; p__Firmicutes; c__Clostridia; o__Peptostreptococcales-Tissierellales; f__Peptostreptococcaceae; g__Filifactor; s__Filifactor_villosus	Bacteria	Firmicutes	Clostridia	Peptostreptococcales-Tissierellales	Peptostreptococcaceae	Filifactor	Filifactor villosus
ASV0356	d__Bacteria; p__Firmicutes; c__Bacilli; o__Acholeplasmatales; f__Acholeplasmataceae; g__Acholeplasma; s__Mycoplasmataceae_genomosp.	Bacteria	Firmicutes	Bacilli	Acholeplasmatales	Acholeplasmataceae	Acholeplasma	Mycoplasmataceae genomosp.
ASV0357	d__Bacteria; p__Bacteroidota; c__Bacteroidia; o__Bacteroidales; f__Marinifilaceae; g__Odoribacter; s__Odoribacter_denticanis	Bacteria	Bacteroidota	Bacteroidia	Bacteroidales	Marinifilaceae	Odoribacter	Odoribacter denticanis
ASV0358	d__Bacteria; p__Actinobacteriota; c__Actinobacteria; o__Euzebyales; f__Euzebyaceae; g__Euzebya; s__Euzebya_tangerina	Bacteria	Actinobacteriota	Actinobacteria	Euzebyales	Euzebyaceae	Euzebya	Euzebya tangerina
ASV0359	d__Bacteria; p__Proteobacteria; c__Gammaproteobacteria; o__Pseudomonadales; f__Pseudomonadaceae; g__Pseudomonas; s__Pseudomonas_arsenicoxydans	Bacteria	Proteobacteria	Gammaproteobacteria	Pseudomonadales	Pseudomonadaceae	Pseudomonas	Pseudomonas arsenicoxydans
ASV0360	d__Bacteria; p__Bacteroidota; c__Bacteroidia; o__Flavobacteriales; f__Flavobacteriaceae; g__Capnocytophaga; s__Capnocytophaga_stomatis	Bacteria	Bacteroidota	Bacteroidia	Flavobacteriales	Flavobacteriaceae	Capnocytophaga	Capnocytophaga stomatis
ASV0361	d__Bacteria; p__Proteobacteria; c__Gammaproteobacteria; o__Enterobacterales; f__Pasteurellaceae; g__Pasteurella; s__Pasteurella_multocida	Bacteria	Proteobacteria	Gammaproteobacteria	Enterobacterales	Pasteurellaceae	Pasteurella	Pasteurella multocida
ASV0362	d__Bacteria; p__Bacteroidota; c__Bacteroidia; o__Bacteroidales; f__Prevotellaceae; g__Alloprevotella; s__Alloprevotella_rava	Bacteria	Bacteroidota	Bacteroidia	Bacteroidales	Prevotellaceae	Alloprevotella	Alloprevotella rava
ASV0363	d__Bacteria; p__Spirochaetota; c__Spirochaetia; o__Spirochaetales; f__Spirochaetaceae; g__Treponema; s__Treponema_COT_359	Bacteria	Spirochaetota	Spirochaetia	Spirochaetales	Spirochaetaceae	Treponema	Treponema COT 359
ASV0364	d__Bacteria; p__Proteobacteria; c__Gammaproteobacteria; o__Burkholderiales; f__Neisseriaceae; g__Conchiformibius; s__Conchiformibius_kuhniae	Bacteria	Proteobacteria	Gammaproteobacteria	Burkholderiales	Neisseriaceae	Conchiformibius	Conchiformibius kuhniae
ASV0365	d__Bacteria; p__Firmicutes; c__Clostridia; o__Peptostreptococcales-Tissierellales	Bacteria	Firmicutes	Clostridia	Peptostreptococcales-Tissierellales	Peptostreptococcales-Tissierellales	Peptostreptococcales	Peptostreptococcales
ASV0366	d__Bacteria; p__Firmicutes; c__Clostridia; o__Peptostreptococcales-Tissierellales; f__Family_XI; g__Parvimonas; s__Peptostreptococcaceae	Bacteria	Firmicutes	Clostridia	Peptostreptococcales-Tissierellales	Family_XI	Parvimonas	Peptostreptococcaceae
ASV0367	d__Bacteria; p__Proteobacteria; c__Gammaproteobacteria; o__Burkholderiales; f__Neisseriaceae; g__Conchiformibius; s__Conchiformibius_kuhniae	Bacteria	Proteobacteria	Gammaproteobacteria	Burkholderiales	Neisseriaceae	Conchiformibius	Conchiformibius kuhniae
ASV0368	d__Bacteria; p__Proteobacteria; c__Gammaproteobacteria; o__Enterobacterales; f__Pasteurellaceae; g__Frederiksenia; s__Frederiksenia_canicola	Bacteria	Proteobacteria	Gammaproteobacteria	Enterobacterales	Pasteurellaceae	Frederiksenia	Frederiksenia canicola
ASV0369	d__Bacteria; p__Firmicutes; c__Clostridia; o__Peptostreptococcales-Tissierellales; f__Peptostreptococcaceae; g__Acetoanaerobium	Bacteria	Firmicutes	Clostridia	Peptostreptococcales-Tissierellales	Peptostreptococcaceae	Acetoanaerobium	Acetoanaerobium
ASV0370	d__Bacteria; p__Firmicutes; c__Clostridia; o__Peptostreptococcales-Tissierellales; f__Anaerovoracaceae; g__Amnipila; s__Aminipila_butyrica	Bacteria	Firmicutes	Clostridia	Peptostreptococcales-Tissierellales	Anaerovoracaceae	Amnipila	Aminipila butyrica
ASV0371	d__Bacteria; p__Bacteroidota; c__Bacteroidia; o__Bacteroidales; f__Porphyromonadaceae; g__Porphyromonas; s__Porphyromonas_circumdentaria	Bacteria	Bacteroidota	Bacteroidia	Bacteroidales	Porphyromonadaceae	Porphyromonas	Porphyromonas circumdentaria
ASV0372	d__Bacteria; p__Firmicutes; c__Clostridia; o__Peptostreptococcales-Tissierellales; f__Peptostreptococcaceae; g__Filifactor; s__Filifactor_villosus	Bacteria	Firmicutes	Clostridia	Peptostreptococcales-Tissierellales	Peptostreptococcaceae	Filifactor	Filifactor villosus
ASV0373	d__Bacteria; p__Synergistota; c__Synergistia; o__Synergistales; f__Synergistaceae; g__Fretibacterium; s__Synergistetes_oral	Bacteria	Synergistota	Synergistia	Synergistales	Synergistaceae	Fretibacterium	Synergistetes oral
ASV0374	d__Bacteria; p__Bacteroidota; c__Kapabacteria; o__Kapabacteriales; f__Kapabacteriales; g__Kapabacteriales; s__Candidatus_Kapabacteria	Bacteria	Bacteroidota	Kapabacteria	Kapabacteriales	Kapabacteriales	Kapabacteriales	Kapabacteria Cand.
ASV0375	d__Bacteria; p__Firmicutes; c__Clostridia; o__Peptostreptococcales-Tissierellales; f__Peptostreptococcaceae; g__Acetoanaerobium	Bacteria	Firmicutes	Clostridia	Peptostreptococcales-Tissierellales	Peptostreptococcaceae	Acetoanaerobium	Acetoanaerobium
ASV0376	d__Bacteria; p__Bacteroidota; c__Bacteroidia; o__Bacteroidales; f__Williamwhitmaniaceae; g__Acetobacteroides; s__Acetobacteroides_hydrogenigenes	Bacteria	Bacteroidota	Bacteroidia	Bacteroidales	Williamwhitmaniaceae	Acetobacteroides	Acetobacteroides hydrogenigenes
ASV0377	d__Bacteria; p__Bacteroidota; c__Bacteroidia; o__Bacteroidales; f__Porphyromonadaceae; g__Porphyromonas; s__Porphyromonas_canoris	Bacteria	Bacteroidota	Bacteroidia	Bacteroidales	Porphyromonadaceae	Porphyromonas	Porphyromonas canoris
ASV0378	d__Bacteria; p__Spirochaetota; c__Spirochaetia; o__Spirochaetales; f__Spirochaetaceae; g__Treponema; s__Treponema_COT_359	Bacteria	Spirochaetota	Spirochaetia	Spirochaetales	Spirochaetaceae	Treponema	Treponema COT 359
ASV0379	d__Bacteria; p__Bacteroidota; c__Bacteroidia; o__Bacteroidales; f__Tannerellaceae; g__Tannerella; s__Tannerella_forsythia	Bacteria	Bacteroidota	Bacteroidia	Bacteroidales	Tannerellaceae	Tannerella	Tannerella forsythia
ASV0380	d__Bacteria; p__Firmicutes; c__Clostridia; o__Peptostreptococcales-Tissierellales; f__Fusibacteraceae; g__Fusibacter	Bacteria	Firmicutes	Clostridia	Peptostreptococcales-Tissierellales	Fusibacteraceae	Fusibacter	Fusibacter
ASV0381	d__Bacteria; p__Proteobacteria; c__Gammaproteobacteria; o__Enterobacterales; f__Pasteurellaceae	Bacteria	Proteobacteria	Gammaproteobacteria	Enterobacterales	Pasteurellaceae	Pasteurellaceae	Pasteurellaceae
ASV0382	d__Bacteria; p__Bacteroidota; c__Bacteroidia; o__Bacteroidales; f__Porphyromonadaceae; g__Porphyromonas; s__Porphyromonas_canoris	Bacteria	Bacteroidota	Bacteroidia	Bacteroidales	Porphyromonadaceae	Porphyromonas	Porphyromonas canoris
ASV0383	d__Bacteria; p__Actinobacteriota; c__Actinobacteria	Bacteria	Actinobacteriota	Actinobacteria	Actinobacteria	Actinobacteria	Actinobacteria	Actinobacteria
ASV0384	d__Bacteria; p__Fusobacteriota; c__Fusobacteriia; o__Fusobacteriales; f__Fusobacteriaceae; g__Fusobacterium; s__Filifactor_alocis	Bacteria	Fusobacteriota	Fusobacteriia	Fusobacteriales	Fusobacteriaceae	Fusobacterium	Filifactor alocis
ASV0385	d__Bacteria; p__Bacteroidota; c__Bacteroidia; o__Flavobacteriales; f__Flavobacteriaceae; g__Capnocytophaga; s__Capnocytophaga_canimorsus	Bacteria	Bacteroidota	Bacteroidia	Flavobacteriales	Flavobacteriaceae	Capnocytophaga	Capnocytophaga canimorsus
ASV0386	d__Bacteria; p__Synergistota; c__Synergistia; o__Synergistales; f__Synergistaceae; g__Fretibacterium; s__Fretibacterium_feline	Bacteria	Synergistota	Synergistia	Synergistales	Synergistaceae	Fretibacterium	Fretibacterium feline
ASV0387	d__Bacteria; p__Bacteroidota; c__Bacteroidia; o__Bacteroidales; f__Bacteroidaceae; g__Bacteroides; s__Bacteroides_pyogenes	Bacteria	Bacteroidota	Bacteroidia	Bacteroidales	Bacteroidaceae	Bacteroides	Bacteroides pyogenes
ASV0388	d__Bacteria; p__Firmicutes; c__Clostridia; o__Lachnospirales; f__Lachnospiraceae	Bacteria	Firmicutes	Clostridia	Lachnospirales	Lachnospiraceae	Lachnospiraceae	Lachnospiraceae
ASV0389	d__Bacteria; p__Bacteroidota; c__Kapabacteria; o__Kapabacteriales; f__Kapabacteriales; g__Kapabacteriales; s__Candidatus_Kapabacteria	Bacteria	Bacteroidota	Kapabacteria	Kapabacteriales	Kapabacteriales	Kapabacteriales	Kapabacteria Cand.
ASV0390	d__Bacteria; p__Proteobacteria; c__Gammaproteobacteria; o__Burkholderiales; f__Neisseriaceae; g__Neisseria; s__Neisseria_zoodegmatis	Bacteria	Proteobacteria	Gammaproteobacteria	Burkholderiales	Neisseriaceae	Neisseria	Neisseria zoodegmatis
ASV0391	d__Bacteria; p__Firmicutes; c__Clostridia; o__Peptostreptococcales-Tissierellales; f__Peptostreptococcaceae; g__Acetoanaerobium	Bacteria	Firmicutes	Clostridia	Peptostreptococcales-Tissierellales	Peptostreptococcaceae	Acetoanaerobium	Acetoanaerobium
ASV0392	d__Bacteria; p__Bacteroidota; c__Bacteroidia; o__Flavobacteriales; f__Weeksellaceae; g__Bergeyella; s__Bergeyella_zoohelcum	Bacteria	Bacteroidota	Bacteroidia	Flavobacteriales	Weeksellaceae	Bergeyella	Bergeyella zoohelcum
ASV0393	d__Bacteria; p__Proteobacteria; c__Gammaproteobacteria; o__Burkholderiales; f__Aquaspirillaceae; g__Aquaspirillum; s__Aquaspirillum_putridiconchylium	Bacteria	Proteobacteria	Gammaproteobacteria	Burkholderiales	Aquaspirillaceae	Aquaspirillum	Aquaspirillum putridiconchylium
ASV0394	d__Bacteria; p__Bacteroidota; c__Bacteroidia; o__Bacteroidales; f__Porphyromonadaceae; g__Porphyromonas; s__Porphyromonas_pasteri	Bacteria	Bacteroidota	Bacteroidia	Bacteroidales	Porphyromonadaceae	Porphyromonas	Porphyromonas pasteri
ASV0395	d__Bacteria; p__Actinobacteriota; c__Actinobacteria; o__Actinomycetales; f__Actinomycetaceae; g__Actinomyces; s__Schaalia_canis	Bacteria	Actinobacteriota	Actinobacteria	Actinomycetales	Actinomycetaceae	Actinomyces	Schaalia canis
ASV0396	d__Bacteria; p__Proteobacteria; c__Gammaproteobacteria; o__Xanthomonadales; f__Rhodanobacteraceae; g__Chiayiivirga; s__Chiayiivirga_flava	Bacteria	Proteobacteria	Gammaproteobacteria	Xanthomonadales	Rhodanobacteraceae	Chiayiivirga	Chiayiivirga flava
ASV0397	d__Bacteria; p__Spirochaetota; c__Spirochaetia; o__Spirochaetales; f__Spirochaetaceae; g__Treponema; s__Treponema_COT_356	Bacteria	Spirochaetota	Spirochaetia	Spirochaetales	Spirochaetaceae	Treponema	Treponema COT 356
ASV0398	d__Bacteria; p__Firmicutes; c__Clostridia; o__Christensenellales; f__Christensenellaceae; g__Christensenellaceae_R-7_group; s__Blattella_germanica	Bacteria	Firmicutes	Clostridia	Christensenellales	Christensenellaceae	Christensenellaceae.R7	Blattella germanica
ASV0399	d__Bacteria; p__Proteobacteria; c__Gammaproteobacteria; o__Pseudomonadales; f__Moraxellaceae	Bacteria	Proteobacteria	Gammaproteobacteria	Pseudomonadales	Moraxellaceae	Moraxellaceae	Moraxellaceae
ASV0400	d__Bacteria; p__Spirochaetota; c__Spirochaetia; o__Spirochaetales; f__Spirochaetaceae; g__Treponema; s__Treponema_denticola	Bacteria	Spirochaetota	Spirochaetia	Spirochaetales	Spirochaetaceae	Treponema	Treponema denticola
ASV0401	d__Bacteria; p__Proteobacteria; c__Gammaproteobacteria; o__Burkholderiales; f__Neisseriaceae; g__Conchiformibius; s__Conchiformibius_kuhniae	Bacteria	Proteobacteria	Gammaproteobacteria	Burkholderiales	Neisseriaceae	Conchiformibius	Conchiformibius kuhniae
ASV0402	d__Bacteria; p__Firmicutes; c__Bacilli	Bacteria	Firmicutes	Bacilli	Bacilli	Bacilli	Bacilli	Bacilli
ASV0403	d__Bacteria; p__Firmicutes; c__Bacilli; o__Mycoplasmatales; f__Mycoplasmataceae; g__Mycoplasma; s__Metamycoplasma_gateae	Bacteria	Firmicutes	Bacilli	Mycoplasmatales	Mycoplasmataceae	Mycoplasma	Metamycoplasma gateae
ASV0404	d__Bacteria; p__Proteobacteria; c__Gammaproteobacteria; o__Pseudomonadales; f__Moraxellaceae; g__Moraxella	Bacteria	Proteobacteria	Gammaproteobacteria	Pseudomonadales	Moraxellaceae	Moraxella	Moraxella
ASV0405	d__Bacteria; p__Firmicutes; c__Clostridia; o__Peptostreptococcales-Tissierellales; f__Family_XI; g__Parvimonas; s__Peptostreptococcaceae	Bacteria	Firmicutes	Clostridia	Peptostreptococcales-Tissierellales	Family_XI	Parvimonas	Peptostreptococcaceae
ASV0406	d__Bacteria; p__Bacteroidota; c__Bacteroidia; o__Bacteroidales; f__Marinilabiliaceae	Bacteria	Bacteroidota	Bacteroidia	Bacteroidales	Marinilabiliaceae	Marinilabiliaceae	Marinilabiliaceae
ASV0407	d__Bacteria; p__Proteobacteria; c__Gammaproteobacteria; o__Pseudomonadales; f__Moraxellaceae; g__Moraxella	Bacteria	Proteobacteria	Gammaproteobacteria	Pseudomonadales	Moraxellaceae	Moraxella	Moraxella
ASV0408	d__Bacteria; p__Fusobacteriota; c__Fusobacteriia; o__Fusobacteriales; f__Fusobacteriaceae; g__Fusobacterium; s__Fusobacterium_russii	Bacteria	Fusobacteriota	Fusobacteriia	Fusobacteriales	Fusobacteriaceae	Fusobacterium	Fusobacterium russii
ASV0409	d__Bacteria; p__Bacteroidota; c__Bacteroidia; o__Bacteroidales; f__Porphyromonadaceae; g__Porphyromonas; s__Porphyromonas_pasteri	Bacteria	Bacteroidota	Bacteroidia	Bacteroidales	Porphyromonadaceae	Porphyromonas	Porphyromonas pasteri
ASV0410	d__Bacteria; p__Firmicutes; c__Clostridia; o__Lachnospirales; f__Lachnospiraceae	Bacteria	Firmicutes	Clostridia	Lachnospirales	Lachnospiraceae	Lachnospiraceae	Lachnospiraceae
ASV0411	d__Bacteria; p__Spirochaetota; c__Spirochaetia; o__Spirochaetales; f__Spirochaetaceae; g__Treponema; s__Treponema_denticola	Bacteria	Spirochaetota	Spirochaetia	Spirochaetales	Spirochaetaceae	Treponema	Treponema denticola
ASV0412	d__Bacteria; p__Bacteroidota; c__Bacteroidia; o__Bacteroidales; f__Prevotellaceae; g__Alloprevotella; s__Alloprevotella_rava	Bacteria	Bacteroidota	Bacteroidia	Bacteroidales	Prevotellaceae	Alloprevotella	Alloprevotella rava
ASV0413	d__Bacteria; p__Proteobacteria; c__Gammaproteobacteria; o__Burkholderiales; f__Comamonadaceae; g__Brachymonas; s__Brachymonas_chironomi	Bacteria	Proteobacteria	Gammaproteobacteria	Burkholderiales	Comamonadaceae	Brachymonas	Brachymonas chironomi
ASV0414	d__Bacteria; p__Synergistota; c__Synergistia; o__Synergistales; f__Synergistaceae; g__Fretibacterium; s__Fretibacterium_feline	Bacteria	Synergistota	Synergistia	Synergistales	Synergistaceae	Fretibacterium	Fretibacterium feline
ASV0415	d__Bacteria; p__Bacteroidota; c__Bacteroidia; o__Bacteroidales	Bacteria	Bacteroidota	Bacteroidia	Bacteroidales	Bacteroidales	Bacteroidales	Bacteroidales
ASV0416	d__Bacteria; p__Firmicutes; c__Clostridia; o__Peptostreptococcales-Tissierellales; f__Peptostreptococcaceae; g__uncultured; s__Eubacterium	Bacteria	Firmicutes	Clostridia	Peptostreptococcales-Tissierellales	Peptostreptococcaceae	uncultured	Eubacterium
ASV0417	d__Bacteria	Bacteria	Bacteria_unclassified	Bacteria_unclassified	Bacteria_unclassified	Bacteria_unclassified	Bacteria_unclassified	Bacteria unclassified
ASV0418	d__Bacteria; p__Bacteroidota; c__Kapabacteria; o__Kapabacteriales; f__Kapabacteriales; g__Kapabacteriales; s__Candidatus_Kapabacteria	Bacteria	Bacteroidota	Kapabacteria	Kapabacteriales	Kapabacteriales	Kapabacteriales	Kapabacteria Cand.
ASV0419	d__Bacteria; p__Actinobacteria; c__Actinobacteria; o__Actinomycetales; f__Actinomycetaceae; g__Actinomyces; s__Actinomyces_COT_374	Bacteria	Actinobacteria	Actinobacteria	Actinomycetales	Actinomycetaceae	Actinomyces	Actinomyces COT 374
ASV0420	d__Bacteria; p__Bacteroidota; c__Kapabacteria; o__Kapabacteriales; f__Kapabacteriales; g__Kapabacteriales; s__Candidatus_Kapabacteria	Bacteria	Bacteroidota	Kapabacteria	Kapabacteriales	Kapabacteriales	Kapabacteriales	Kapabacteria Cand.
ASV0421	d__Bacteria; p__Firmicutes; c__Clostridia; o__Peptostreptococcales-Tissierellales	Bacteria	Firmicutes	Clostridia	Peptostreptococcales-Tissierellales	Peptostreptococcales-Tissierellales	Peptostreptococcales	Peptostreptococcales
ASV0422	d__Bacteria; p__Proteobacteria; c__Gammaproteobacteria; o__Burkholderiales; f__Neisseriaceae; g__Conchiformibius; s__Conchiformibius_kuhniae	Bacteria	Proteobacteria	Gammaproteobacteria	Burkholderiales	Neisseriaceae	Conchiformibius	Conchiformibius kuhniae
ASV0423	d__Bacteria; p__Bacteroidota; c__Bacteroidia; o__Bacteroidales; f__Bacteroidaceae; g__Bacteroides	Bacteria	Bacteroidota	Bacteroidia	Bacteroidales	Bacteroidaceae	Bacteroides	Bacteroides
ASV0424	d__Bacteria; p__Proteobacteria; c__Gammaproteobacteria; o__Burkholderiales; f__Neisseriaceae; g__Conchiformibius; s__Conchiformibius_kuhniae	Bacteria	Proteobacteria	Gammaproteobacteria	Burkholderiales	Neisseriaceae	Conchiformibius	Conchiformibius kuhniae
ASV0425	d__Bacteria; p__Firmicutes; c__Clostridia; o__Lachnospirales; f__Lachnospiraceae	Bacteria	Firmicutes	Clostridia	Lachnospirales	Lachnospiraceae	Lachnospiraceae	Lachnospiraceae
ASV0426	d__Bacteria; p__Firmicutes; c__Clostridia; o__Peptostreptococcales-Tissierellales; f__Anaerovoracaceae; g__Amnipila; s__Aminipila_butyrica	Bacteria	Firmicutes	Clostridia	Peptostreptococcales-Tissierellales	Anaerovoracaceae	Amnipila	Aminipila butyrica
ASV0427	d__Bacteria; p__Bacteroidota; c__Bacteroidia; o__Bacteroidales; f__Porphyromonadaceae; g__Porphyromonas; s__Porphyromonas_gulae	Bacteria	Bacteroidota	Bacteroidia	Bacteroidales	Porphyromonadaceae	Porphyromonas	Porphyromonas gulae
ASV0428	d__Bacteria; p__Spirochaetota; c__Spirochaetia; o__Spirochaetales; f__Spirochaetaceae; g__Spirochaeta_2	Bacteria	Spirochaetota	Spirochaetia	Spirochaetales	Spirochaetaceae	Spirochaeta_2	Spirochaeta 2
ASV0429	d__Bacteria; p__Bacteroidota; c__Bacteroidia; o__Bacteroidales; f__Porphyromonadaceae; g__Porphyromonas; s__Porphyromonas_cangingivalis	Bacteria	Bacteroidota	Bacteroidia	Bacteroidales	Porphyromonadaceae	Porphyromonas	Porphyromonas cangingivalis
ASV0430	d__Bacteria; p__Firmicutes; c__Clostridia; o__Peptostreptococcales-Tissierellales; f__Peptostreptococcaceae; g__Filifactor; s__Filifactor_villosus	Bacteria	Firmicutes	Clostridia	Peptostreptococcales-Tissierellales	Peptostreptococcaceae	Filifactor	Filifactor villosus
ASV0431	d__Bacteria; p__Desulfobacterota; c__Desulfovibrionia; o__Desulfovibrionales; f__Desulfomicrobiaceae; g__Desulfomicrobium; s__Desulfomicrobium_orale	Bacteria	Desulfobacterota	Desulfovibrionia	Desulfovibrionales	Desulfomicrobiaceae	Desulfomicrobium	Desulfomicrobium orale
ASV0432	d__Bacteria; p__Bacteroidota; c__Bacteroidia; o__Flavobacteriales; f__Flavobacteriaceae	Bacteria	Bacteroidota	Bacteroidia	Flavobacteriales	Flavobacteriaceae	Flavobacteriaceae	Flavobacteriaceae
ASV0433	d__Bacteria; p__Firmicutes; c__Clostridia; o__Lachnospirales; f__Lachnospiraceae; g__Catonella; s__Catonella_genomosp.	Bacteria	Firmicutes	Clostridia	Lachnospirales	Lachnospiraceae	Catonella	Catonella genomosp.
ASV0434	d__Bacteria; p__Firmicutes; c__Bacilli; o__Lactobacillales; f__Streptococcaceae; g__Streptococcus	Bacteria	Firmicutes	Bacilli	Lactobacillales	Streptococcaceae	Streptococcus	Streptococcus
ASV0435	d__Bacteria; p__Bacteroidota; c__Bacteroidia; o__Bacteroidales; f__Porphyromonadaceae; g__Porphyromonas; s__Porphyromonas_cangingivalis	Bacteria	Bacteroidota	Bacteroidia	Bacteroidales	Porphyromonadaceae	Porphyromonas	Porphyromonas cangingivalis
ASV0436	d__Bacteria; p__Actinobacteriota; c__Actinobacteria	Bacteria	Actinobacteriota	Actinobacteria	Actinobacteria	Actinobacteria	Actinobacteria	Actinobacteria
ASV0437	d__Bacteria; p__Bacteroidota; c__Bacteroidia; o__Bacteroidales; f__Porphyromonadaceae; g__Porphyromonas; s__Porphyromonas_pasteri	Bacteria	Bacteroidota	Bacteroidia	Bacteroidales	Porphyromonadaceae	Porphyromonas	Porphyromonas pasteri
ASV0438	d__Bacteria; p__Firmicutes; c__Clostridia; o__Lachnospirales; f__Lachnospiraceae; g__Catonella; s__Catonella_genomosp.	Bacteria	Firmicutes	Clostridia	Lachnospirales	Lachnospiraceae	Catonella	Catonella genomosp.
ASV0439	d__Bacteria; p__Bacteroidota; c__Bacteroidia; o__Bacteroidales; f__Prevotellaceae; g__Alloprevotella; s__Alloprevotella_rava	Bacteria	Bacteroidota	Bacteroidia	Bacteroidales	Prevotellaceae	Alloprevotella	Alloprevotella rava
ASV0440	d__Bacteria; p__Proteobacteria; c__Gammaproteobacteria; o__Burkholderiales; f__Comamonadaceae; g__Brachymonas; s__Brachymonas_chironomi	Bacteria	Proteobacteria	Gammaproteobacteria	Burkholderiales	Comamonadaceae	Brachymonas	Brachymonas chironomi
ASV0441	d__Bacteria; p__Bacteroidota; c__Bacteroidia; o__Bacteroidales; f__Bacteroidaceae; g__Bacteroides; s__Bacteroides_thetaiotaomicron	Bacteria	Bacteroidota	Bacteroidia	Bacteroidales	Bacteroidaceae	Bacteroides	Bacteroides thetaiotaomicron
ASV0442	d__Bacteria; p__Bacteroidota; c__Bacteroidia; o__Bacteroidales; f__Williamwhitmaniaceae; g__Acetobacteroides; s__Acetobacteroides_hydrogenigenes	Bacteria	Bacteroidota	Bacteroidia	Bacteroidales	Williamwhitmaniaceae	Acetobacteroides	Acetobacteroides hydrogenigenes
ASV0443	d__Bacteria; p__Proteobacteria; c__Gammaproteobacteria; o__Enterobacterales; f__Pasteurellaceae; g__Pasteurella; s__Pasteurella_multocida	Bacteria	Proteobacteria	Gammaproteobacteria	Enterobacterales	Pasteurellaceae	Pasteurella	Pasteurella multocida
ASV0444	d__Bacteria; p__Bacteroidota; c__Bacteroidia; o__Bacteroidales; f__Porphyromonadaceae; g__Porphyromonas; s__Porphyromonas_cangingivalis	Bacteria	Bacteroidota	Bacteroidia	Bacteroidales	Porphyromonadaceae	Porphyromonas	Porphyromonas cangingivalis
ASV0445	d__Bacteria; p__Firmicutes; c__Clostridia; o__Lachnospirales; f__Lachnospiraceae; g__Catonella; s__Catonella_genomosp.	Bacteria	Firmicutes	Clostridia	Lachnospirales	Lachnospiraceae	Catonella	Catonella genomosp.
ASV0446	d__Bacteria; p__Firmicutes; c__Clostridia; o__Oscillospirales; f__Oscillospiraceae	Bacteria	Firmicutes	Clostridia	Oscillospirales	Oscillospiraceae	Oscillospiraceae	Oscillospiraceae
ASV0447	d__Bacteria; p__Firmicutes; c__Clostridia; o__Lachnospirales; f__Lachnospiraceae	Bacteria	Firmicutes	Clostridia	Lachnospirales	Lachnospiraceae	Lachnospiraceae	Lachnospiraceae
ASV0448	d__Bacteria; p__Firmicutes; c__Clostridia; o__Peptostreptococcales-Tissierellales; f__Peptostreptococcaceae; g__Filifactor; s__Filifactor_villosus	Bacteria	Firmicutes	Clostridia	Peptostreptococcales-Tissierellales	Peptostreptococcaceae	Filifactor	Filifactor villosus
ASV0449	d__Bacteria; p__Bacteroidota; c__Bacteroidia; o__Bacteroidales; f__Porphyromonadaceae; g__Porphyromonas; s__Porphyromonas_canis	Bacteria	Bacteroidota	Bacteroidia	Bacteroidales	Porphyromonadaceae	Porphyromonas	Porphyromonas canis
ASV0450	d__Bacteria; p__Bacteroidota; c__Bacteroidia; o__Bacteroidales; f__Porphyromonadaceae; g__Porphyromonas; s__Porphyromonas_gulae	Bacteria	Bacteroidota	Bacteroidia	Bacteroidales	Porphyromonadaceae	Porphyromonas	Porphyromonas gulae
ASV0451	d__Bacteria	Bacteria	Bacteria_unclassified	Bacteria_unclassified	Bacteria_unclassified	Bacteria_unclassified	Bacteria_unclassified	Bacteria unclassified
ASV0452	d__Bacteria; p__Spirochaetota; c__Spirochaetia; o__Spirochaetales; f__Spirochaetaceae; g__Treponema; s__Treponema_COT_233	Bacteria	Spirochaetota	Spirochaetia	Spirochaetales	Spirochaetaceae	Treponema	Treponema COT 233
ASV0453	d__Bacteria; p__Fusobacteriota; c__Fusobacteriia; o__Fusobacteriales; f__Fusobacteriaceae; g__Fusobacterium; s__Fusobacterium_russii	Bacteria	Fusobacteriota	Fusobacteriia	Fusobacteriales	Fusobacteriaceae	Fusobacterium	Fusobacterium russii
ASV0454	d__Bacteria; p__Firmicutes; c__Clostridia; o__Peptostreptococcales-Tissierellales; f__Peptostreptococcaceae; g__uncultured; s__Eubacterium	Bacteria	Firmicutes	Clostridia	Peptostreptococcales-Tissierellales	Peptostreptococcaceae	uncultured	Eubacterium
ASV0455	d__Bacteria; p__Desulfobacterota; c__Desulfovibrionia; o__Desulfovibrionales; f__Desulfovibrionaceae; g__Desulfovibrio	Bacteria	Desulfobacterota	Desulfovibrionia	Desulfovibrionales	Desulfovibrionaceae	Desulfovibrio	Desulfovibrio
ASV0456	d__Bacteria; p__Bacteroidota; c__Bacteroidia; o__Bacteroidales; f__Porphyromonadaceae; g__Porphyromonas; s__Porphyromonas_canis	Bacteria	Bacteroidota	Bacteroidia	Bacteroidales	Porphyromonadaceae	Porphyromonas	Porphyromonas canis
ASV0457	d__Bacteria; p__Firmicutes; c__Bacilli; o__Erysipelotrichales; f__Erysipelotrichaceae	Bacteria	Firmicutes	Bacilli	Erysipelotrichales	Erysipelotrichaceae	Erysipelotrichaceae	Erysipelotrichaceae
ASV0458	d__Bacteria; p__Bacteroidota; c__Bacteroidia; o__Bacteroidales; f__Porphyromonadaceae; g__Porphyromonas; s__Porphyromonas_canoris	Bacteria	Bacteroidota	Bacteroidia	Bacteroidales	Porphyromonadaceae	Porphyromonas	Porphyromonas canoris
ASV0459	d__Bacteria; p__Firmicutes	Bacteria	Firmicutes	Firmicutes	Firmicutes	Firmicutes	Firmicutes	Firmicutes
ASV0460	d__Bacteria; p__Proteobacteria; c__Gammaproteobacteria; o__Burkholderiales; f__Neisseriaceae; g__Neisseria; s__Neisseria_shayeganii	Bacteria	Proteobacteria	Gammaproteobacteria	Burkholderiales	Neisseriaceae	Neisseria	Neisseria shayeganii
ASV0461	d__Bacteria; p__Fusobacteriota; c__Fusobacteriia; o__Fusobacteriales; f__Fusobacteriaceae; g__Fusobacterium; s__Filifactor_alocis	Bacteria	Fusobacteriota	Fusobacteriia	Fusobacteriales	Fusobacteriaceae	Fusobacterium	Filifactor alocis
ASV0462	d__Bacteria; p__Firmicutes; c__Clostridia; o__Peptostreptococcales-Tissierellales; f__Family_XI; g__Parvimonas; s__Peptostreptococcaceae	Bacteria	Firmicutes	Clostridia	Peptostreptococcales-Tissierellales	Family_XI	Parvimonas	Peptostreptococcaceae
ASV0463	d__Bacteria; p__Proteobacteria; c__Gammaproteobacteria; o__Burkholderiales; f__Comamonadaceae; g__Brachymonas; s__Brachymonas_chironomi	Bacteria	Proteobacteria	Gammaproteobacteria	Burkholderiales	Comamonadaceae	Brachymonas	Brachymonas chironomi
ASV0464	d__Bacteria; p__Bacteroidota; c__Bacteroidia; o__Bacteroidales; f__Porphyromonadaceae; g__Porphyromonas; s__Porphyromonas_gulae	Bacteria	Bacteroidota	Bacteroidia	Bacteroidales	Porphyromonadaceae	Porphyromonas	Porphyromonas gulae
ASV0465	d__Bacteria; p__Spirochaetota; c__Spirochaetia; o__Spirochaetales; f__Spirochaetaceae; g__Treponema; s__Treponema_denticola	Bacteria	Spirochaetota	Spirochaetia	Spirochaetales	Spirochaetaceae	Treponema	Treponema denticola
ASV0466	d__Bacteria; p__Bacteroidota; c__Bacteroidia; o__Bacteroidales; f__Porphyromonadaceae; g__Porphyromonas; s__Porphyromonas_canoris	Bacteria	Bacteroidota	Bacteroidia	Bacteroidales	Porphyromonadaceae	Porphyromonas	Porphyromonas canoris
ASV0467	d__Bacteria; p__Bacteroidota; c__Bacteroidia; o__Bacteroidales; f__Porphyromonadaceae; g__Porphyromonas; s__Porphyromonas_canoris	Bacteria	Bacteroidota	Bacteroidia	Bacteroidales	Porphyromonadaceae	Porphyromonas	Porphyromonas canoris
ASV0468	d__Bacteria; p__Actinobacteriota; c__Actinobacteria; o__Actinomycetales; f__Actinomycetaceae; g__Actinomyces; s__Schaalia_canis	Bacteria	Actinobacteriota	Actinobacteria	Actinomycetales	Actinomycetaceae	Actinomyces	Schaalia canis
ASV0469	d__Bacteria; p__Bacteroidota; c__Bacteroidia; o__Bacteroidales; f__Porphyromonadaceae; g__Porphyromonas; s__Porphyromonas_cangingivalis	Bacteria	Bacteroidota	Bacteroidia	Bacteroidales	Porphyromonadaceae	Porphyromonas	Porphyromonas cangingivalis
ASV0470	d__Bacteria; p__Bacteroidota; c__Bacteroidia; o__Flavobacteriales; f__Flavobacteriaceae; g__Capnocytophaga	Bacteria	Bacteroidota	Bacteroidia	Flavobacteriales	Flavobacteriaceae	Capnocytophaga	Capnocytophaga
ASV0471	d__Bacteria; p__Spirochaetota; c__Spirochaetia; o__Spirochaetales; f__Spirochaetaceae; g__Treponema; s__Treponema_COT_356	Bacteria	Spirochaetota	Spirochaetia	Spirochaetales	Spirochaetaceae	Treponema	Treponema COT 356
ASV0472	d__Bacteria; p__Bacteroidota; c__Bacteroidia; o__Bacteroidales; f__Bacteroidaceae; g__Bacteroides	Bacteria	Bacteroidota	Bacteroidia	Bacteroidales	Bacteroidaceae	Bacteroides	Bacteroides
ASV0473	d__Bacteria; p__Bacteroidota; c__Bacteroidia; o__Bacteroidales	Bacteria	Bacteroidota	Bacteroidia	Bacteroidales	Bacteroidales	Bacteroidales	Bacteroidales
ASV0474	d__Bacteria; p__Firmicutes; c__Clostridia	Bacteria	Firmicutes	Clostridia	Clostridia	Clostridia	Clostridia	Clostridia
ASV0475	d__Bacteria; p__Spirochaetota; c__Spirochaetia; o__Spirochaetales; f__Spirochaetaceae; g__Treponema; s__Treponema_denticola	Bacteria	Spirochaetota	Spirochaetia	Spirochaetales	Spirochaetaceae	Treponema	Treponema denticola
ASV0476	d__Bacteria; p__Actinobacteriota; c__Actinobacteria; o__Euzebyales; f__Euzebyaceae; g__Euzebya; s__Euzebya_tangerina	Bacteria	Actinobacteriota	Actinobacteria	Euzebyales	Euzebyaceae	Euzebya	Euzebya tangerina
ASV0477	d__Bacteria; p__Firmicutes; c__Clostridia	Bacteria	Firmicutes	Clostridia	Clostridia	Clostridia	Clostridia	Clostridia
ASV0478	d__Bacteria; p__Firmicutes; c__Clostridia; o__Peptostreptococcales-Tissierellales	Bacteria	Firmicutes	Clostridia	Peptostreptococcales-Tissierellales	Peptostreptococcales-Tissierellales	Peptostreptococcales	Peptostreptococcales
ASV0479	d__Bacteria; p__Firmicutes; c__Clostridia; o__Peptostreptococcales-Tissierellales; f__Anaerovoracaceae; g__Anaerovorax	Bacteria	Firmicutes	Clostridia	Peptostreptococcales-Tissierellales	Anaerovoracaceae	Anaerovorax	Anaerovorax
ASV0480	d__Bacteria; p__Synergistota; c__Synergistia; o__Synergistales; f__Synergistaceae; g__Fretibacterium	Bacteria	Synergistota	Synergistia	Synergistales	Synergistaceae	Fretibacterium	Fretibacterium
ASV0481	d__Bacteria; p__Firmicutes; c__Clostridia; o__Peptostreptococcales-Tissierellales	Bacteria	Firmicutes	Clostridia	Peptostreptococcales-Tissierellales	Peptostreptococcales-Tissierellales	Peptostreptococcales	Peptostreptococcales
ASV0482	d__Bacteria; p__Actinobacteriota; c__Actinobacteria; o__Actinomycetales; f__Actinomycetaceae; g__Actinomyces; s__Gleimia_coleocanis	Bacteria	Actinobacteriota	Actinobacteria	Actinomycetales	Actinomycetaceae	Actinomyces	Gleimia coleocanis
ASV0483	d__Bacteria; p__Bacteroidota; c__Bacteroidia; o__Bacteroidales; f__Porphyromonadaceae; g__Porphyromonas; s__Porphyromonas_gulae	Bacteria	Bacteroidota	Bacteroidia	Bacteroidales	Porphyromonadaceae	Porphyromonas	Porphyromonas gulae
ASV0484	d__Bacteria; p__Bacteroidota; c__Bacteroidia; o__Bacteroidales; f__Prevotellaceae; g__Alloprevotella; s__Alloprevotella_rava	Bacteria	Bacteroidota	Bacteroidia	Bacteroidales	Prevotellaceae	Alloprevotella	Alloprevotella rava
ASV0485	d__Bacteria; p__Firmicutes; c__Clostridia; o__Peptostreptococcales-Tissierellales	Bacteria	Firmicutes	Clostridia	Peptostreptococcales-Tissierellales	Peptostreptococcales-Tissierellales	Peptostreptococcales	Peptostreptococcales
ASV0486	d__Bacteria; p__Bacteroidota; c__Bacteroidia; o__Bacteroidales; f__Porphyromonadaceae; g__Porphyromonas; s__Porphyromonas_gulae	Bacteria	Bacteroidota	Bacteroidia	Bacteroidales	Porphyromonadaceae	Porphyromonas	Porphyromonas gulae
ASV0487	d__Bacteria; p__Proteobacteria; c__Gammaproteobacteria; o__Burkholderiales; f__Neisseriaceae; g__Conchiformibius; s__Conchiformibius_kuhniae	Bacteria	Proteobacteria	Gammaproteobacteria	Burkholderiales	Neisseriaceae	Conchiformibius	Conchiformibius kuhniae
ASV0488	d__Bacteria; p__Proteobacteria; c__Gammaproteobacteria; o__Enterobacterales; f__Pasteurellaceae	Bacteria	Proteobacteria	Gammaproteobacteria	Enterobacterales	Pasteurellaceae	Pasteurellaceae	Pasteurellaceae
ASV0489	d__Bacteria; p__Firmicutes; c__Clostridia; o__Peptostreptococcales-Tissierellales; f__Peptostreptococcaceae; g__Filifactor; s__Filifactor_villosus	Bacteria	Firmicutes	Clostridia	Peptostreptococcales-Tissierellales	Peptostreptococcaceae	Filifactor	Filifactor villosus
ASV0490	d__Bacteria; p__Proteobacteria; c__Gammaproteobacteria; o__Burkholderiales; f__Comamonadaceae; g__Corticibacter; s__Corticibacter_populi	Bacteria	Proteobacteria	Gammaproteobacteria	Burkholderiales	Comamonadaceae	Corticibacter	Corticibacter populi
ASV0491	d__Bacteria; p__Bacteroidota; c__Bacteroidia; o__Bacteroidales; f__Porphyromonadaceae; g__Porphyromonas; s__Porphyromonas_pasteri	Bacteria	Bacteroidota	Bacteroidia	Bacteroidales	Porphyromonadaceae	Porphyromonas	Porphyromonas pasteri
ASV0492	d__Bacteria; p__Synergistota; c__Synergistia; o__Synergistales; f__Synergistaceae; g__Fretibacterium; s__Synergistetes_oral	Bacteria	Synergistota	Synergistia	Synergistales	Synergistaceae	Fretibacterium	Synergistetes oral
ASV0493	d__Bacteria; p__Fusobacteriota; c__Fusobacteriia; o__Fusobacteriales; f__Leptotrichiaceae; g__Streptobacillus	Bacteria	Fusobacteriota	Fusobacteriia	Fusobacteriales	Leptotrichiaceae	Streptobacillus	Streptobacillus
ASV0494	d__Bacteria; p__Proteobacteria; c__Gammaproteobacteria; o__Burkholderiales; f__Neisseriaceae; g__Conchiformibius	Bacteria	Proteobacteria	Gammaproteobacteria	Burkholderiales	Neisseriaceae	Conchiformibius	Conchiformibius
ASV0495	d__Bacteria; p__Firmicutes; c__Clostridia; o__Peptostreptococcales-Tissierellales; f__Family_XI; g__Parvimonas; s__Peptostreptococcaceae	Bacteria	Firmicutes	Clostridia	Peptostreptococcales-Tissierellales	Family_XI	Parvimonas	Peptostreptococcaceae
ASV0496	d__Bacteria; p__Firmicutes; c__Clostridia; o__Peptostreptococcales-Tissierellales; f__Peptostreptococcaceae; g__uncultured; s__Eubacterium	Bacteria	Firmicutes	Clostridia	Peptostreptococcales-Tissierellales	Peptostreptococcaceae	uncultured	Eubacterium
ASV0497	d__Bacteria; p__Fusobacteriota; c__Fusobacteriia; o__Fusobacteriales; f__Fusobacteriaceae; g__Fusobacterium; s__Filifactor_alocis	Bacteria	Fusobacteriota	Fusobacteriia	Fusobacteriales	Fusobacteriaceae	Fusobacterium	Filifactor alocis
ASV0498	d__Bacteria; p__Spirochaetota; c__Spirochaetia; o__Spirochaetales; f__Spirochaetaceae; g__Treponema; s__Treponema_denticola	Bacteria	Spirochaetota	Spirochaetia	Spirochaetales	Spirochaetaceae	Treponema	Treponema denticola
ASV0499	d__Bacteria; p__Proteobacteria; c__Gammaproteobacteria; o__Burkholderiales; f__Neisseriaceae; g__Neisseria; s__Neisseria_zoodegmatis	Bacteria	Proteobacteria	Gammaproteobacteria	Burkholderiales	Neisseriaceae	Neisseria	Neisseria zoodegmatis
ASV0500	d__Bacteria; p__Firmicutes; c__Clostridia; o__Peptostreptococcales-Tissierellales; f__Anaerovoracaceae; g__Amnipila; s__Aminipila_butyrica	Bacteria	Firmicutes	Clostridia	Peptostreptococcales-Tissierellales	Anaerovoracaceae	Amnipila	Aminipila butyrica
ASV0501	d__Bacteria; p__Proteobacteria; c__Gammaproteobacteria; o__Burkholderiales; f__Aquaspirillaceae; g__Aquaspirillum; s__Aquaspirillum_putridiconchylium	Bacteria	Proteobacteria	Gammaproteobacteria	Burkholderiales	Aquaspirillaceae	Aquaspirillum	Aquaspirillum putridiconchylium
ASV0502	d__Bacteria; p__Bacteroidota; c__Bacteroidia; o__Bacteroidales; f__Porphyromonadaceae; g__Porphyromonas; s__Porphyromonas_cangingivalis	Bacteria	Bacteroidota	Bacteroidia	Bacteroidales	Porphyromonadaceae	Porphyromonas	Porphyromonas cangingivalis
ASV0503	d__Bacteria; p__Bacteroidota; c__Bacteroidia; o__Flavobacteriales; f__Flavobacteriaceae; g__Capnocytophaga; s__Capnocytophaga_canimorsus	Bacteria	Bacteroidota	Bacteroidia	Flavobacteriales	Flavobacteriaceae	Capnocytophaga	Capnocytophaga canimorsus
ASV0504	d__Bacteria; p__Actinobacteriota; c__Actinobacteria; o__Corynebacteriales; f__Corynebacteriaceae; g__Corynebacterium; s__Corynebacterium_mustelae	Bacteria	Actinobacteriota	Actinobacteria	Corynebacteriales	Corynebacteriaceae	Corynebacterium	Corynebacterium mustelae
ASV0505	d__Bacteria; p__Spirochaetota; c__Spirochaetia; o__Spirochaetales; f__Spirochaetaceae; g__Treponema; s__Treponema_COT_233	Bacteria	Spirochaetota	Spirochaetia	Spirochaetales	Spirochaetaceae	Treponema	Treponema COT 233
ASV0506	d__Bacteria; p__Bacteroidota; c__Bacteroidia; o__Bacteroidales; f__Bacteroidaceae; g__Bacteroides	Bacteria	Bacteroidota	Bacteroidia	Bacteroidales	Bacteroidaceae	Bacteroides	Bacteroides
ASV0507	d__Bacteria; p__Firmicutes; c__Clostridia; o__Peptostreptococcales-Tissierellales; f__Peptostreptococcaceae; g__Filifactor; s__Filifactor_villosus	Bacteria	Firmicutes	Clostridia	Peptostreptococcales-Tissierellales	Peptostreptococcaceae	Filifactor	Filifactor villosus
ASV0508	d__Bacteria; p__Firmicutes; c__Clostridia; o__Peptostreptococcales-Tissierellales; f__Peptostreptococcaceae; g__Filifactor; s__Filifactor_villosus	Bacteria	Firmicutes	Clostridia	Peptostreptococcales-Tissierellales	Peptostreptococcaceae	Filifactor	Filifactor villosus
ASV0509	d__Bacteria; p__Bacteroidota; c__Bacteroidia; o__Bacteroidales	Bacteria	Bacteroidota	Bacteroidia	Bacteroidales	Bacteroidales	Bacteroidales	Bacteroidales
ASV0510	d__Bacteria; p__Actinobacteriota; c__Actinobacteria; o__Propionibacteriales; f__Propionibacteriaceae; g__Tessaracoccus	Bacteria	Actinobacteriota	Actinobacteria	Propionibacteriales	Propionibacteriaceae	Tessaracoccus	Tessaracoccus
ASV0511	d__Bacteria; p__Fusobacteriota; c__Fusobacteriia; o__Fusobacteriales; f__Fusobacteriaceae; g__Fusobacterium; s__Filifactor_alocis	Bacteria	Fusobacteriota	Fusobacteriia	Fusobacteriales	Fusobacteriaceae	Fusobacterium	Filifactor alocis
ASV0512	d__Bacteria; p__Proteobacteria; c__Gammaproteobacteria; o__Burkholderiales; f__Aquaspirillaceae; g__Aquaspirillum; s__Aquaspirillum_putridiconchylium	Bacteria	Proteobacteria	Gammaproteobacteria	Burkholderiales	Aquaspirillaceae	Aquaspirillum	Aquaspirillum putridiconchylium
ASV0513	d__Bacteria; p__Bacteroidota; c__Bacteroidia; o__Bacteroidales; f__Prevotellaceae	Bacteria	Bacteroidota	Bacteroidia	Bacteroidales	Prevotellaceae	Prevotellaceae	Prevotellaceae
ASV0514	d__Bacteria; p__Proteobacteria; c__Gammaproteobacteria; o__Burkholderiales; f__Burkholderiaceae; g__Lautropia; s__Lautropia_mirabilis	Bacteria	Proteobacteria	Gammaproteobacteria	Burkholderiales	Burkholderiaceae	Lautropia	Lautropia mirabilis
ASV0515	d__Bacteria; p__Firmicutes; c__Clostridia; o__Lachnospirales; f__Lachnospiraceae	Bacteria	Firmicutes	Clostridia	Lachnospirales	Lachnospiraceae	Lachnospiraceae	Lachnospiraceae
ASV0516	d__Bacteria; p__Bacteroidota; c__Bacteroidia; o__Bacteroidales; f__Marinifilaceae; g__Odoribacter; s__Odoribacter_denticanis	Bacteria	Bacteroidota	Bacteroidia	Bacteroidales	Marinifilaceae	Odoribacter	Odoribacter denticanis
ASV0517	d__Bacteria; p__Fusobacteriota; c__Fusobacteriia; o__Fusobacteriales; f__Fusobacteriaceae; g__Fusobacterium; s__Fusobacterium_russii	Bacteria	Fusobacteriota	Fusobacteriia	Fusobacteriales	Fusobacteriaceae	Fusobacterium	Fusobacterium russii
ASV0518	d__Bacteria; p__Bacteroidota; c__Bacteroidia; o__Bacteroidales; f__Porphyromonadaceae; g__Porphyromonas; s__Porphyromonas_pasteri	Bacteria	Bacteroidota	Bacteroidia	Bacteroidales	Porphyromonadaceae	Porphyromonas	Porphyromonas pasteri
ASV0519	d__Bacteria; p__Bacteroidota; c__Bacteroidia; o__Bacteroidales; f__Porphyromonadaceae; g__Porphyromonas; s__Porphyromonas_canoris	Bacteria	Bacteroidota	Bacteroidia	Bacteroidales	Porphyromonadaceae	Porphyromonas	Porphyromonas canoris
ASV0520	d__Bacteria; p__Firmicutes; c__Clostridia; o__Lachnospirales; f__Lachnospiraceae; g__Catonella; s__Catonella_genomosp.	Bacteria	Firmicutes	Clostridia	Lachnospirales	Lachnospiraceae	Catonella	Catonella genomosp.
ASV0521	d__Bacteria; p__Bacteroidota; c__Kapabacteria; o__Kapabacteriales; f__Kapabacteriales; g__Kapabacteriales; s__Candidatus_Kapabacteria	Bacteria	Bacteroidota	Kapabacteria	Kapabacteriales	Kapabacteriales	Kapabacteriales	Kapabacteria Cand.
ASV0522	d__Bacteria; p__Spirochaetota; c__Spirochaetia; o__Spirochaetales; f__Spirochaetaceae; g__Treponema; s__Treponema_COT_199	Bacteria	Spirochaetota	Spirochaetia	Spirochaetales	Spirochaetaceae	Treponema	Treponema COT 199
ASV0523	d__Bacteria; p__Bacteroidota; c__Bacteroidia; o__Bacteroidales; f__Porphyromonadaceae; g__Porphyromonas; s__Porphyromonas_pasteri	Bacteria	Bacteroidota	Bacteroidia	Bacteroidales	Porphyromonadaceae	Porphyromonas	Porphyromonas pasteri
ASV0524	d__Bacteria; p__Bacteroidota; c__Bacteroidia; o__Bacteroidales; f__Porphyromonadaceae; g__Porphyromonas; s__Porphyromonas_pasteri	Bacteria	Bacteroidota	Bacteroidia	Bacteroidales	Porphyromonadaceae	Porphyromonas	Porphyromonas pasteri
ASV0525	d__Bacteria; p__Bacteroidota; c__Bacteroidia; o__Bacteroidales; f__Porphyromonadaceae; g__Porphyromonas; s__Porphyromonas_pasteri	Bacteria	Bacteroidota	Bacteroidia	Bacteroidales	Porphyromonadaceae	Porphyromonas	Porphyromonas pasteri
ASV0526	d__Bacteria; p__Proteobacteria; c__Gammaproteobacteria; o__Pseudomonadales; f__Moraxellaceae; g__Moraxella	Bacteria	Proteobacteria	Gammaproteobacteria	Pseudomonadales	Moraxellaceae	Moraxella	Moraxella
ASV0527	d__Bacteria; p__Proteobacteria; c__Gammaproteobacteria; o__Enterobacterales; f__Pasteurellaceae; g__Frederiksenia; s__Frederiksenia_canicola	Bacteria	Proteobacteria	Gammaproteobacteria	Enterobacterales	Pasteurellaceae	Frederiksenia	Frederiksenia canicola
ASV0528	d__Bacteria; p__Firmicutes; c__Bacilli; o__Erysipelotrichales; f__Erysipelotrichaceae; g__Holdemania	Bacteria	Firmicutes	Bacilli	Erysipelotrichales	Erysipelotrichaceae	Holdemania	Holdemania
ASV0529	d__Bacteria; p__Bacteroidota; c__Bacteroidia; o__Bacteroidales; f__Prevotellaceae; g__Alloprevotella; s__Alloprevotella_rava	Bacteria	Bacteroidota	Bacteroidia	Bacteroidales	Prevotellaceae	Alloprevotella	Alloprevotella rava
ASV0530	d__Bacteria; p__Proteobacteria; c__Gammaproteobacteria; o__Pseudomonadales; f__Moraxellaceae; g__Moraxella; s__Moraxella_osloensis	Bacteria	Proteobacteria	Gammaproteobacteria	Pseudomonadales	Moraxellaceae	Moraxella	Moraxella osloensis
ASV0531	d__Bacteria; p__Bacteroidota; c__Bacteroidia; o__Bacteroidales; f__Prevotellaceae; g__Alloprevotella; s__Alloprevotella_rava	Bacteria	Bacteroidota	Bacteroidia	Bacteroidales	Prevotellaceae	Alloprevotella	Alloprevotella rava
ASV0532	d__Bacteria; p__Firmicutes; c__Bacilli; o__Lactobacillales; f__Carnobacteriaceae; g__Granulicatella; s__Granulicatella	Bacteria	Firmicutes	Bacilli	Lactobacillales	Carnobacteriaceae	Granulicatella	Granulicatella
ASV0533	d__Bacteria; p__Proteobacteria; c__Gammaproteobacteria; o__Burkholderiales; f__Neisseriaceae; g__Neisseria; s__Neisseria_animaloris	Bacteria	Proteobacteria	Gammaproteobacteria	Burkholderiales	Neisseriaceae	Neisseria	Neisseria animaloris
ASV0534	d__Bacteria; p__Bacteroidota; c__Bacteroidia; o__Bacteroidales; f__Porphyromonadaceae; g__Porphyromonas; s__Porphyromonas_pasteri	Bacteria	Bacteroidota	Bacteroidia	Bacteroidales	Porphyromonadaceae	Porphyromonas	Porphyromonas pasteri
ASV0535	d__Bacteria; p__Firmicutes; c__Clostridia; o__Lachnospirales; f__Lachnospiraceae	Bacteria	Firmicutes	Clostridia	Lachnospirales	Lachnospiraceae	Lachnospiraceae	Lachnospiraceae
ASV0536	d__Bacteria; p__Bacteroidota; c__Kapabacteria; o__Kapabacteriales; f__Kapabacteriales; g__Kapabacteriales; s__Candidatus_Kapabacteria	Bacteria	Bacteroidota	Kapabacteria	Kapabacteriales	Kapabacteriales	Kapabacteriales	Kapabacteria Cand.
ASV0537	d__Bacteria; p__Firmicutes; c__Clostridia; o__Peptostreptococcales-Tissierellales; f__Fusibacteraceae; g__Fusibacter	Bacteria	Firmicutes	Clostridia	Peptostreptococcales-Tissierellales	Fusibacteraceae	Fusibacter	Fusibacter
ASV0538	d__Bacteria; p__Spirochaetota; c__Spirochaetia; o__Spirochaetales; f__Spirochaetaceae; g__Treponema; s__Treponema_COT_325	Bacteria	Spirochaetota	Spirochaetia	Spirochaetales	Spirochaetaceae	Treponema	Treponema COT 325
ASV0539	d__Bacteria; p__Synergistota; c__Synergistia; o__Synergistales; f__Synergistaceae; g__Fretibacterium	Bacteria	Synergistota	Synergistia	Synergistales	Synergistaceae	Fretibacterium	Fretibacterium
ASV0540	d__Bacteria; p__Bacteroidota; c__Bacteroidia; o__Bacteroidales; f__Porphyromonadaceae; g__Porphyromonas; s__Porphyromonas_pasteri	Bacteria	Bacteroidota	Bacteroidia	Bacteroidales	Porphyromonadaceae	Porphyromonas	Porphyromonas pasteri
ASV0541	d__Bacteria; p__Firmicutes; c__Clostridia; o__Peptostreptococcales-Tissierellales; f__Family_XI; g__Tissierella; s__Tissierella_carlieri	Bacteria	Firmicutes	Clostridia	Peptostreptococcales-Tissierellales	Family_XI	Tissierella	Tissierella carlieri
ASV0542	d__Bacteria; p__Bacteroidota; c__Bacteroidia; o__Bacteroidales; f__Prevotellaceae; g__Alloprevotella; s__Alloprevotella_rava	Bacteria	Bacteroidota	Bacteroidia	Bacteroidales	Prevotellaceae	Alloprevotella	Alloprevotella rava
ASV0543	d__Bacteria; p__Campylobacterota; c__Campylobacteria; o__Campylobacterales; f__Campylobacteraceae; g__Campylobacter; s__Campylobacter_rectus	Bacteria	Campylobacterota	Campylobacteria	Campylobacterales	Campylobacteraceae	Campylobacter	Campylobacter rectus
ASV0544	d__Bacteria; p__Proteobacteria; c__Gammaproteobacteria; o__Xanthomonadales; f__Rhodanobacteraceae; g__Chiayiivirga; s__Chiayiivirga_flava	Bacteria	Proteobacteria	Gammaproteobacteria	Xanthomonadales	Rhodanobacteraceae	Chiayiivirga	Chiayiivirga flava
ASV0545	d__Bacteria; p__Bacteroidota; c__Bacteroidia; o__Bacteroidales; f__Porphyromonadaceae; g__Porphyromonas; s__Porphyromonas_pasteri	Bacteria	Bacteroidota	Bacteroidia	Bacteroidales	Porphyromonadaceae	Porphyromonas	Porphyromonas pasteri
ASV0546	d__Bacteria; p__Firmicutes; c__Clostridia; o__Peptococcales; f__Peptococcaceae; g__Peptococcus; s__Peptococcus_simiae	Bacteria	Firmicutes	Clostridia	Peptococcales	Peptococcaceae	Peptococcus	Peptococcus simiae
ASV0547	d__Bacteria; p__Proteobacteria; c__Gammaproteobacteria; o__Enterobacterales; f__Pasteurellaceae; g__Pasteurella; s__Rodentibacter_pneumotropicus	Bacteria	Proteobacteria	Gammaproteobacteria	Enterobacterales	Pasteurellaceae	Pasteurella	Rodentibacter pneumotropicus
ASV0548	d__Bacteria; p__Proteobacteria; c__Gammaproteobacteria; o__Pseudomonadales; f__Moraxellaceae; g__Moraxella	Bacteria	Proteobacteria	Gammaproteobacteria	Pseudomonadales	Moraxellaceae	Moraxella	Moraxella
ASV0549	d__Bacteria; p__Bacteroidota; c__Bacteroidia; o__Bacteroidales; f__Prevotellaceae	Bacteria	Bacteroidota	Bacteroidia	Bacteroidales	Prevotellaceae	Prevotellaceae	Prevotellaceae
ASV0550	d__Bacteria; p__Firmicutes; c__Clostridia	Bacteria	Firmicutes	Clostridia	Clostridia	Clostridia	Clostridia	Clostridia
ASV0551	d__Bacteria; p__Proteobacteria; c__Gammaproteobacteria; o__Burkholderiales; f__Neisseriaceae; g__Conchiformibius; s__Conchiformibius_kuhniae	Bacteria	Proteobacteria	Gammaproteobacteria	Burkholderiales	Neisseriaceae	Conchiformibius	Conchiformibius kuhniae
ASV0552	d__Bacteria; p__Proteobacteria; c__Gammaproteobacteria; o__Burkholderiales; f__Comamonadaceae; g__Corticibacter; s__Corticibacter_populi	Bacteria	Proteobacteria	Gammaproteobacteria	Burkholderiales	Comamonadaceae	Corticibacter	Corticibacter populi
ASV0553	d__Bacteria; p__Synergistota; c__Synergistia; o__Synergistales; f__Synergistaceae; g__Fretibacterium	Bacteria	Synergistota	Synergistia	Synergistales	Synergistaceae	Fretibacterium	Fretibacterium
ASV0554	d__Bacteria; p__Proteobacteria; c__Gammaproteobacteria; o__Enterobacterales; f__Pasteurellaceae; g__Frederiksenia; s__Frederiksenia_canicola	Bacteria	Proteobacteria	Gammaproteobacteria	Enterobacterales	Pasteurellaceae	Frederiksenia	Frederiksenia canicola
ASV0555	d__Bacteria; p__Synergistota; c__Synergistia; o__Synergistales; f__Synergistaceae; g__Fretibacterium; s__Synergistetes_oral	Bacteria	Synergistota	Synergistia	Synergistales	Synergistaceae	Fretibacterium	Synergistetes oral
ASV0556	d__Bacteria; p__Firmicutes; c__Clostridia; o__Peptostreptococcales-Tissierellales; f__Family_XI; g__Parvimonas; s__Peptostreptococcaceae	Bacteria	Firmicutes	Clostridia	Peptostreptococcales-Tissierellales	Family_XI	Parvimonas	Peptostreptococcaceae
ASV0557	d__Bacteria; p__Desulfobacterota; c__Desulfovibrionia; o__Desulfovibrionales; f__Desulfovibrionaceae; g__Desulfovibrio	Bacteria	Desulfobacterota	Desulfovibrionia	Desulfovibrionales	Desulfovibrionaceae	Desulfovibrio	Desulfovibrio
ASV0558	d__Bacteria; p__Firmicutes; c__Clostridia; o__Lachnospirales; f__Lachnospiraceae	Bacteria	Firmicutes	Clostridia	Lachnospirales	Lachnospiraceae	Lachnospiraceae	Lachnospiraceae
ASV0559	d__Bacteria; p__Bacteroidota; c__Bacteroidia; o__Bacteroidales; f__Prevotellaceae; g__Prevotella; s__Prevotella_disiens	Bacteria	Bacteroidota	Bacteroidia	Bacteroidales	Prevotellaceae	Prevotella	Prevotella disiens
ASV0560	d__Bacteria; p__Spirochaetota; c__Spirochaetia; o__Spirochaetales; f__Spirochaetaceae; g__Treponema; s__Treponema_COT_356	Bacteria	Spirochaetota	Spirochaetia	Spirochaetales	Spirochaetaceae	Treponema	Treponema COT 356
ASV0561	d__Bacteria; p__Bacteroidota; c__Bacteroidia; o__Bacteroidales	Bacteria	Bacteroidota	Bacteroidia	Bacteroidales	Bacteroidales	Bacteroidales	Bacteroidales
ASV0562	d__Bacteria; p__Firmicutes; c__Clostridia; o__Peptostreptococcales-Tissierellales; f__Anaerovoracaceae; g__[Eubacterium]_brachy_group; s__Eubacterium_brachy	Bacteria	Firmicutes	Clostridia	Peptostreptococcales-Tissierellales	Anaerovoracaceae	Eubacterium	Eubacterium brachy
ASV0563	d__Bacteria; p__Firmicutes; c__Clostridia; o__Christensenellales; f__Christensenellaceae; g__Christensenellaceae_R-7_group; s__Blattella_germanica	Bacteria	Firmicutes	Clostridia	Christensenellales	Christensenellaceae	Christensenellaceae.R7	Blattella germanica
ASV0564	d__Bacteria; p__Firmicutes; c__Clostridia; o__Peptostreptococcales-Tissierellales; f__Peptostreptococcaceae; g__Acetoanaerobium	Bacteria	Firmicutes	Clostridia	Peptostreptococcales-Tissierellales	Peptostreptococcaceae	Acetoanaerobium	Acetoanaerobium
ASV0565	d__Bacteria; p__Bacteroidota; c__Bacteroidia; o__Bacteroidales; f__Williamwhitmaniaceae; g__Acetobacteroides; s__Acetobacteroides_hydrogenigenes	Bacteria	Bacteroidota	Bacteroidia	Bacteroidales	Williamwhitmaniaceae	Acetobacteroides	Acetobacteroides hydrogenigenes
ASV0566	d__Bacteria; p__Bacteroidota; c__Bacteroidia; o__Bacteroidales; f__Prevotellaceae; g__Prevotella; s__Prevotella_disiens	Bacteria	Bacteroidota	Bacteroidia	Bacteroidales	Prevotellaceae	Prevotella	Prevotella disiens
ASV0567	d__Bacteria; p__Firmicutes; c__Clostridia; o__Lachnospirales; f__Lachnospiraceae	Bacteria	Firmicutes	Clostridia	Lachnospirales	Lachnospiraceae	Lachnospiraceae	Lachnospiraceae
ASV0568	d__Bacteria; p__Bacteroidota; c__Bacteroidia; o__Bacteroidales; f__Tannerellaceae; g__Tannerella; s__Tannerella_forsythia	Bacteria	Bacteroidota	Bacteroidia	Bacteroidales	Tannerellaceae	Tannerella	Tannerella forsythia
ASV0569	d__Bacteria; p__Proteobacteria; c__Gammaproteobacteria; o__Burkholderiales; f__Neisseriaceae; g__Conchiformibius; s__Conchiformibius_kuhniae	Bacteria	Proteobacteria	Gammaproteobacteria	Burkholderiales	Neisseriaceae	Conchiformibius	Conchiformibius kuhniae
ASV0570	d__Bacteria; p__Proteobacteria; c__Gammaproteobacteria; o__Burkholderiales; f__Neisseriaceae; g__Conchiformibius; s__Conchiformibius_kuhniae	Bacteria	Proteobacteria	Gammaproteobacteria	Burkholderiales	Neisseriaceae	Conchiformibius	Conchiformibius kuhniae
ASV0571	d__Bacteria; p__Fusobacteriota; c__Fusobacteriia; o__Fusobacteriales; f__Fusobacteriaceae; g__Fusobacterium; s__Fusobacterium_russii	Bacteria	Fusobacteriota	Fusobacteriia	Fusobacteriales	Fusobacteriaceae	Fusobacterium	Fusobacterium russii
ASV0572	d__Bacteria; p__Bacteroidota; c__Bacteroidia; o__Bacteroidales; f__Porphyromonadaceae; g__Porphyromonas; s__Porphyromonas_cangingivalis	Bacteria	Bacteroidota	Bacteroidia	Bacteroidales	Porphyromonadaceae	Porphyromonas	Porphyromonas cangingivalis
ASV0573	d__Bacteria; p__Firmicutes; c__Clostridia; o__Peptostreptococcales-Tissierellales; f__Peptostreptococcaceae; g__uncultured; s__Eubacterium	Bacteria	Firmicutes	Clostridia	Peptostreptococcales-Tissierellales	Peptostreptococcaceae	uncultured	Eubacterium
ASV0574	d__Bacteria; p__Bacteroidota; c__Bacteroidia; o__Bacteroidales; f__Porphyromonadaceae; g__Porphyromonas; s__Porphyromonas_cangingivalis	Bacteria	Bacteroidota	Bacteroidia	Bacteroidales	Porphyromonadaceae	Porphyromonas	Porphyromonas cangingivalis
ASV0575	d__Bacteria; p__Fusobacteriota; c__Fusobacteriia; o__Fusobacteriales; f__Fusobacteriaceae; g__Fusobacterium; s__Fusobacterium_russii	Bacteria	Fusobacteriota	Fusobacteriia	Fusobacteriales	Fusobacteriaceae	Fusobacterium	Fusobacterium russii
ASV0576	d__Bacteria; p__Firmicutes; c__Clostridia; o__Oscillospirales; f__Hungateiclostridiaceae	Bacteria	Firmicutes	Clostridia	Oscillospirales	Hungateiclostridiaceae	Hungateiclostridiaceae	Hungateiclostridiaceae
ASV0577	d__Bacteria; p__Firmicutes; c__Clostridia; o__Peptostreptococcales-Tissierellales; f__Peptostreptococcaceae; g__Acetoanaerobium	Bacteria	Firmicutes	Clostridia	Peptostreptococcales-Tissierellales	Peptostreptococcaceae	Acetoanaerobium	Acetoanaerobium
ASV0578	d__Bacteria; p__Bacteroidota; c__Bacteroidia; o__Bacteroidales; f__Porphyromonadaceae; g__Porphyromonas; s__Porphyromonas_cangingivalis	Bacteria	Bacteroidota	Bacteroidia	Bacteroidales	Porphyromonadaceae	Porphyromonas	Porphyromonas cangingivalis
ASV0579	d__Bacteria; p__Firmicutes; c__Bacilli; o__Lactobacillales; f__Streptococcaceae; g__Streptococcus	Bacteria	Firmicutes	Bacilli	Lactobacillales	Streptococcaceae	Streptococcus	Streptococcus
ASV0580	d__Bacteria; p__Proteobacteria; c__Gammaproteobacteria; o__Burkholderiales; f__Neisseriaceae; g__Conchiformibius; s__Conchiformibius_kuhniae	Bacteria	Proteobacteria	Gammaproteobacteria	Burkholderiales	Neisseriaceae	Conchiformibius	Conchiformibius kuhniae
ASV0581	d__Bacteria; p__Bacteroidota; c__Bacteroidia; o__Bacteroidales; f__Porphyromonadaceae; g__Porphyromonas; s__Porphyromonas_macacae	Bacteria	Bacteroidota	Bacteroidia	Bacteroidales	Porphyromonadaceae	Porphyromonas	Porphyromonas macacae
ASV0582	d__Bacteria; p__Fusobacteriota; c__Fusobacteriia; o__Fusobacteriales; f__Fusobacteriaceae; g__Fusobacterium; s__Fusobacterium_russii	Bacteria	Fusobacteriota	Fusobacteriia	Fusobacteriales	Fusobacteriaceae	Fusobacterium	Fusobacterium russii
ASV0583	d__Bacteria; p__Firmicutes; c__Clostridia; o__Peptostreptococcales-Tissierellales; f__Peptostreptococcaceae; g__Acetoanaerobium	Bacteria	Firmicutes	Clostridia	Peptostreptococcales-Tissierellales	Peptostreptococcaceae	Acetoanaerobium	Acetoanaerobium
ASV0584	d__Bacteria; p__Firmicutes; c__Clostridia; o__Peptostreptococcales-Tissierellales; f__Peptostreptococcaceae; g__Filifactor; s__Filifactor_villosus	Bacteria	Firmicutes	Clostridia	Peptostreptococcales-Tissierellales	Peptostreptococcaceae	Filifactor	Filifactor villosus
ASV0585	d__Bacteria; p__Bacteroidota; c__Bacteroidia; o__Bacteroidales; f__Tannerellaceae; g__Tannerella; s__Tannerella_forsythia	Bacteria	Bacteroidota	Bacteroidia	Bacteroidales	Tannerellaceae	Tannerella	Tannerella forsythia
ASV0586	d__Bacteria	Bacteria	Bacteria_unclassified	Bacteria_unclassified	Bacteria_unclassified	Bacteria_unclassified	Bacteria_unclassified	Bacteria unclassified
ASV0587	d__Bacteria; p__Proteobacteria; c__Gammaproteobacteria; o__Pseudomonadales; f__Moraxellaceae	Bacteria	Proteobacteria	Gammaproteobacteria	Pseudomonadales	Moraxellaceae	Moraxellaceae	Moraxellaceae
ASV0588	d__Bacteria; p__Bacteroidota; c__Bacteroidia; o__Bacteroidales; f__Bacteroidaceae; g__Bacteroides	Bacteria	Bacteroidota	Bacteroidia	Bacteroidales	Bacteroidaceae	Bacteroides	Bacteroides
ASV0589	d__Bacteria; p__Bacteroidota; c__Bacteroidia; o__Bacteroidales; f__Porphyromonadaceae; g__Porphyromonas; s__Porphyromonas_canoris	Bacteria	Bacteroidota	Bacteroidia	Bacteroidales	Porphyromonadaceae	Porphyromonas	Porphyromonas canoris
ASV0590	d__Bacteria; p__Bacteroidota; c__Bacteroidia; o__Bacteroidales; f__Porphyromonadaceae; g__Porphyromonas; s__Porphyromonas_pasteri	Bacteria	Bacteroidota	Bacteroidia	Bacteroidales	Porphyromonadaceae	Porphyromonas	Porphyromonas pasteri
ASV0591	d__Bacteria; p__Bacteroidota; c__Bacteroidia; o__Bacteroidales; f__Prevotellaceae	Bacteria	Bacteroidota	Bacteroidia	Bacteroidales	Prevotellaceae	Prevotellaceae	Prevotellaceae
ASV0592	d__Bacteria; p__Synergistota; c__Synergistia; o__Synergistales; f__Synergistaceae; g__Fretibacterium; s__Synergistetes_oral	Bacteria	Synergistota	Synergistia	Synergistales	Synergistaceae	Fretibacterium	Synergistetes oral
ASV0593	d__Bacteria; p__Proteobacteria; c__Gammaproteobacteria; o__Cardiobacteriales; f__Cardiobacteriaceae	Bacteria	Proteobacteria	Gammaproteobacteria	Cardiobacteriales	Cardiobacteriaceae	Cardiobacteriaceae	Cardiobacteriaceae
ASV0594	d__Bacteria; p__Firmicutes; c__Clostridia; o__Lachnospirales; f__Lachnospiraceae	Bacteria	Firmicutes	Clostridia	Lachnospirales	Lachnospiraceae	Lachnospiraceae	Lachnospiraceae
ASV0595	d__Bacteria; p__Bacteroidota; c__Bacteroidia; o__Flavobacteriales; f__Flavobacteriaceae; g__Capnocytophaga; s__Capnocytophaga_stomatis	Bacteria	Bacteroidota	Bacteroidia	Flavobacteriales	Flavobacteriaceae	Capnocytophaga	Capnocytophaga stomatis
ASV0596	d__Bacteria; p__Desulfobacterota; c__Desulfovibrionia; o__Desulfovibrionales; f__Desulfomicrobiaceae; g__Desulfomicrobium	Bacteria	Desulfobacterota	Desulfovibrionia	Desulfovibrionales	Desulfomicrobiaceae	Desulfomicrobium	Desulfomicrobium
ASV0597	d__Bacteria; p__Firmicutes; c__Clostridia; o__Peptococcales; f__Peptococcaceae; g__Peptococcus; s__Peptococcus_simiae	Bacteria	Firmicutes	Clostridia	Peptococcales	Peptococcaceae	Peptococcus	Peptococcus simiae
ASV0598	d__Bacteria; p__Firmicutes; c__Clostridia; o__Lachnospirales; f__Lachnospiraceae	Bacteria	Firmicutes	Clostridia	Lachnospirales	Lachnospiraceae	Lachnospiraceae	Lachnospiraceae
ASV0599	d__Bacteria; p__Actinobacteriota; c__Actinobacteria; o__Corynebacteriales; f__Corynebacteriaceae; g__Corynebacterium; s__Corynebacterium_freiburgense	Bacteria	Actinobacteriota	Actinobacteria	Corynebacteriales	Corynebacteriaceae	Corynebacterium	Corynebacterium freiburgense
ASV0600	d__Bacteria; p__Proteobacteria; c__Gammaproteobacteria; o__Burkholderiales; f__Neisseriaceae; g__Conchiformibius; s__Conchiformibius_kuhniae	Bacteria	Proteobacteria	Gammaproteobacteria	Burkholderiales	Neisseriaceae	Conchiformibius	Conchiformibius kuhniae
ASV0601	d__Bacteria; p__Synergistota; c__Synergistia; o__Synergistales; f__Synergistaceae; g__Fretibacterium; s__Synergistetes_oral	Bacteria	Synergistota	Synergistia	Synergistales	Synergistaceae	Fretibacterium	Synergistetes oral
ASV0602	d__Bacteria; p__Proteobacteria; c__Gammaproteobacteria; o__Burkholderiales; f__Neisseriaceae; g__Neisseria; s__Neisseria_shayeganii	Bacteria	Proteobacteria	Gammaproteobacteria	Burkholderiales	Neisseriaceae	Neisseria	Neisseria shayeganii
ASV0603	d__Bacteria; p__Actinobacteriota; c__Actinobacteria; o__Actinomycetales; f__Actinomycetaceae; g__Actinomyces; s__Schaalia_canis	Bacteria	Actinobacteriota	Actinobacteria	Actinomycetales	Actinomycetaceae	Actinomyces	Schaalia canis
ASV0604	d__Bacteria; p__Actinobacteria; c__Actinobacteria; o__Actinomycetales; f__Actinomycetaceae; g__Actinomyces; s__Actinomyces_COT_374	Bacteria	Actinobacteria	Actinobacteria	Actinomycetales	Actinomycetaceae	Actinomyces	Actinomyces COT 374
ASV0605	d__Bacteria; p__Spirochaetota; c__Spirochaetia; o__Spirochaetales; f__Spirochaetaceae; g__Treponema; s__Treponema_denticola	Bacteria	Spirochaetota	Spirochaetia	Spirochaetales	Spirochaetaceae	Treponema	Treponema denticola
ASV0606	d__Bacteria; p__Proteobacteria; c__Gammaproteobacteria; o__Burkholderiales; f__Neisseriaceae; g__Conchiformibius; s__Conchiformibius_kuhniae	Bacteria	Proteobacteria	Gammaproteobacteria	Burkholderiales	Neisseriaceae	Conchiformibius	Conchiformibius kuhniae
ASV0607	d__Bacteria; p__Firmicutes; c__Clostridia; o__Lachnospirales; f__Lachnospiraceae; g__Catonella; s__Catonella_genomosp.	Bacteria	Firmicutes	Clostridia	Lachnospirales	Lachnospiraceae	Catonella	Catonella genomosp.
ASV0608	d__Bacteria; p__Campylobacterota; c__Campylobacteria; o__Campylobacterales; f__Arcobacteraceae; g__Arcobacter; s__Arcobacter_faecis	Bacteria	Campylobacterota	Campylobacteria	Campylobacterales	Arcobacteraceae	Arcobacter	Arcobacter faecis
ASV0609	d__Bacteria; p__Firmicutes; c__Clostridia; o__Peptococcales; f__Peptococcaceae; g__Peptococcus; s__Peptococcus_simiae	Bacteria	Firmicutes	Clostridia	Peptococcales	Peptococcaceae	Peptococcus	Peptococcus simiae
ASV0610	d__Bacteria; p__Synergistota; c__Synergistia; o__Synergistales; f__Synergistaceae; g__Fretibacterium; s__Synergistetes_oral	Bacteria	Synergistota	Synergistia	Synergistales	Synergistaceae	Fretibacterium	Synergistetes oral
ASV0611	d__Bacteria; p__Bacteroidota; c__Kapabacteria; o__Kapabacteriales; f__Kapabacteriales; g__Kapabacteriales; s__Candidatus_Kapabacteria	Bacteria	Bacteroidota	Kapabacteria	Kapabacteriales	Kapabacteriales	Kapabacteriales	Kapabacteria Cand.
ASV0612	d__Bacteria; p__Proteobacteria; c__Gammaproteobacteria; o__Pseudomonadales; f__Moraxellaceae; g__Moraxella	Bacteria	Proteobacteria	Gammaproteobacteria	Pseudomonadales	Moraxellaceae	Moraxella	Moraxella
ASV0613	d__Bacteria; p__Bacteroidota; c__Bacteroidia; o__Bacteroidales; f__Porphyromonadaceae; g__Porphyromonas; s__Porphyromonas_canoris	Bacteria	Bacteroidota	Bacteroidia	Bacteroidales	Porphyromonadaceae	Porphyromonas	Porphyromonas canoris
ASV0614	d__Bacteria; p__Firmicutes; c__Clostridia; o__Lachnospirales; f__Lachnospiraceae	Bacteria	Firmicutes	Clostridia	Lachnospirales	Lachnospiraceae	Lachnospiraceae	Lachnospiraceae
ASV0615	d__Bacteria; p__Proteobacteria; c__Gammaproteobacteria; o__Enterobacterales; f__Pasteurellaceae; g__Pasteurella; s__Pasteurella_multocida	Bacteria	Proteobacteria	Gammaproteobacteria	Enterobacterales	Pasteurellaceae	Pasteurella	Pasteurella multocida
ASV0616	d__Bacteria; p__Proteobacteria; c__Gammaproteobacteria; o__Burkholderiales; f__Comamonadaceae; g__Ottowia; s__Ottowia_beijingensis	Bacteria	Proteobacteria	Gammaproteobacteria	Burkholderiales	Comamonadaceae	Ottowia	Ottowia beijingensis
ASV0617	d__Bacteria; p__Bacteroidota; c__Bacteroidia; o__Bacteroidales; f__Porphyromonadaceae; g__Porphyromonas; s__Porphyromonas_cangingivalis	Bacteria	Bacteroidota	Bacteroidia	Bacteroidales	Porphyromonadaceae	Porphyromonas	Porphyromonas cangingivalis
ASV0618	d__Bacteria; p__Proteobacteria; c__Gammaproteobacteria; o__Burkholderiales; f__Comamonadaceae; g__Corticibacter; s__Corticibacter_populi	Bacteria	Proteobacteria	Gammaproteobacteria	Burkholderiales	Comamonadaceae	Corticibacter	Corticibacter populi
ASV0619	d__Bacteria	Bacteria	Bacteria_unclassified	Bacteria_unclassified	Bacteria_unclassified	Bacteria_unclassified	Bacteria_unclassified	Bacteria unclassified
ASV0620	d__Bacteria; p__Firmicutes; c__Clostridia; o__Lachnospirales; f__Lachnospiraceae; g__Catonella; s__Catonella_genomosp.	Bacteria	Firmicutes	Clostridia	Lachnospirales	Lachnospiraceae	Catonella	Catonella genomosp.
ASV0621	d__Bacteria; p__Bacteroidota; c__Bacteroidia; o__Bacteroidales; f__Porphyromonadaceae; g__Porphyromonas; s__Porphyromonas_pasteri	Bacteria	Bacteroidota	Bacteroidia	Bacteroidales	Porphyromonadaceae	Porphyromonas	Porphyromonas pasteri
ASV0622	d__Bacteria; p__Synergistota; c__Synergistia; o__Synergistales; f__Synergistaceae; g__Fretibacterium; s__Synergistetes_oral	Bacteria	Synergistota	Synergistia	Synergistales	Synergistaceae	Fretibacterium	Synergistetes oral
ASV0623	d__Bacteria; p__Proteobacteria; c__Gammaproteobacteria; o__Burkholderiales; f__Neisseriaceae; g__Neisseria; s__Neisseria_zoodegmatis	Bacteria	Proteobacteria	Gammaproteobacteria	Burkholderiales	Neisseriaceae	Neisseria	Neisseria zoodegmatis
ASV0624	d__Bacteria; p__Bacteroidota; c__Bacteroidia; o__Bacteroidales; f__Prevotellaceae; g__Alloprevotella; s__Alloprevotella_rava	Bacteria	Bacteroidota	Bacteroidia	Bacteroidales	Prevotellaceae	Alloprevotella	Alloprevotella rava
ASV0625	d__Bacteria; p__Firmicutes; c__Clostridia; o__Lachnospirales; f__Lachnospiraceae; g__Catonella; s__Catonella_genomosp.	Bacteria	Firmicutes	Clostridia	Lachnospirales	Lachnospiraceae	Catonella	Catonella genomosp.
ASV0626	d__Bacteria; p__Proteobacteria; c__Gammaproteobacteria; o__Pseudomonadales; f__Moraxellaceae	Bacteria	Proteobacteria	Gammaproteobacteria	Pseudomonadales	Moraxellaceae	Moraxellaceae	Moraxellaceae
ASV0627	d__Bacteria; p__Proteobacteria; c__Gammaproteobacteria; o__Burkholderiales; f__Comamonadaceae; g__Ottowia	Bacteria	Proteobacteria	Gammaproteobacteria	Burkholderiales	Comamonadaceae	Ottowia	Ottowia
ASV0628	d__Bacteria; p__Bacteroidota; c__Bacteroidia; o__Bacteroidales; f__Porphyromonadaceae; g__Porphyromonas; s__Porphyromonas_pasteri	Bacteria	Bacteroidota	Bacteroidia	Bacteroidales	Porphyromonadaceae	Porphyromonas	Porphyromonas pasteri
ASV0629	d__Bacteria; p__Firmicutes; c__Bacilli; o__Lactobacillales; f__Aerococcaceae; g__Globicatella	Bacteria	Firmicutes	Bacilli	Lactobacillales	Aerococcaceae	Globicatella	Globicatella
ASV0630	d__Bacteria; p__Actinobacteriota; c__Actinobacteria; o__Propionibacteriales; f__Propionibacteriaceae; g__Pseudopropionibacterium; s__Pseudopropionibacterium_propionicum	Bacteria	Actinobacteriota	Actinobacteria	Propionibacteriales	Propionibacteriaceae	Pseudopropionibacterium	Pseudopropionibacterium propionicum
ASV0631	d__Bacteria; p__Fusobacteriota; c__Fusobacteriia; o__Fusobacteriales; f__Fusobacteriaceae; g__Fusobacterium; s__Fusobacterium_russii	Bacteria	Fusobacteriota	Fusobacteriia	Fusobacteriales	Fusobacteriaceae	Fusobacterium	Fusobacterium russii
[truncated: 6,939 more rows]

## Sheet: TableS4
Table S4. Mean relative abundances of bacterial species across samples from the oral cavity of healthy cats and cats diagnosed with FCGS.
[truncated: 348 more rows]

## Sheet: TableS5
Table S5. Are the microbiomes of cats with FCGS less diverse than those of healthy cats at one or more oral sites?
[truncated: 26 more rows]

[truncated: 5 more sheets: TableS6, TableS7, TableS8, TableS9, TableS10]
